# Supplementary material for: BRD4 bimodal binding at promoters and drug-induced displacement at Pol II pause sites associates with I-BET sensitivity
Source: Epigenetics Chromatin. 2019 Jul 2;12:39. doi: 10.1186/s13072-019-0286-5 (PMC6604197; doi:10.1186/s13072-019-0286-5)
Supplement: Supplementary file 1 — Additional file 1: Table S1. Counts of raw and processed reads for each assay (ChIP-seq or Chem-Seq), protein (BRD2/3/4), condition (DMSO, 50 nM, 500 nM or 5000 nM) and cell line (MV4;11 and K562) used. Percentage of uniquely mapped reads is also shown. [file 13072_2019_286_MOESM1_ESM.xlsx]

## Sheet: Supp 1-Read counts
Sample name	Raw reads count	Uniquely mapped reads (duplicate removed)	% uniquely mapped	Assay	Factor	Cell_line	Condition
BRD29_MV411_ChIP_BRD2_DMSO_C_NA_1.txt.gz	39436869	29712552	0.753421	ChIP	BRD2	MV411	DMSO
BRD213_MV411_ChIP_BRD2_DMSO_C_NA_2.txt.gz	41212002	14406209	0.349563	ChIP	BRD2	MV411	DMSO
BRD210_MV411_ChIP_BRD2_151_C_50nM_1.txt.gz	55214138	39698252	0.718987	ChIP	BRD2	MV411	50nM
BRD230_MV411_ChIP_BRD2_151_C_50nM_4.txt.gz	62480216	48275821	0.772658	ChIP	BRD2	MV411	50nM
BRD211_MV411_ChIP_BRD2_151_C_500nM_1.txt.gz	57200452	44034397	0.769826	ChIP	BRD2	MV411	500nM
BRD231_MV411_ChIP_BRD2_151_C_500nM_4.txt.gz	51902201	27459826	0.529069	ChIP	BRD2	MV411	500nM
BRD212_MV411_ChIP_BRD2_151_C_5000nM_1.txt.gz	50055673	38272962	0.764608	ChIP	BRD2	MV411	5000nM
BRD232_MV411_ChIP_BRD2_151_C_5000nM_4.txt.gz	64131791	47060676	0.733812	ChIP	BRD2	MV411	5000nM
BRD24_K562_ChIP_BRD2_DMSO_C_NA_1.txt.gz	45284620	11956249	0.264024	ChIP	BRD2	K562	DMSO
BRD25_K562_ChIP_BRD2_DMSO_C_NA_2.txt.gz	50558717	40394410	0.79896	ChIP	BRD2	K562	DMSO
BRD23_K562_ChIP_BRD2_151_C_50nM_1.txt.gz	50818788	14739912	0.290048	ChIP	BRD2	K562	50nM
BRD26_K562_ChIP_BRD2_151_C_50nM_2.txt.gz	56334440	45147750	0.801424	ChIP	BRD2	K562	50nM
BRD22_K562_ChIP_BRD2_151_C_500nM_1.txt.gz	51639339	18911925	0.366231	ChIP	BRD2	K562	500nM
BRD27_K562_ChIP_BRD2_151_C_500nM_2.txt.gz	60141914	48071652	0.799304	ChIP	BRD2	K562	500nM
BRD21_K562_ChIP_BRD2_151_C_5000nM_1.txt.gz	49809038	22889632	0.459548	ChIP	BRD2	K562	5000nM
BRD28_K562_ChIP_BRD2_151_C_5000nM_2.txt.gz	59654360	48358697	0.810648	ChIP	BRD2	K562	5000nM
BRD318_MV411_ChIP_BRD3_DMSO_C_NA_1.txt.gz	44444263	33758210	0.759563	ChIP	BRD3	MV411	DMSO
BRD310_MV411_ChIP_BRD3_DMSO_C_NA_2.txt.gz	43189819	34203325	0.79193	ChIP	BRD3	MV411	DMSO
BRD311_MV411_ChIP_BRD3_151_C_50nM_1.txt.gz	45093196	36356893	0.806261	ChIP	BRD3	MV411	50nM
BRD319_MV411_ChIP_BRD3_151_C_50nM_1.txt.gz	57534513	43210728	0.75104	ChIP	BRD3	MV411	50nM
BRD312_MV411_ChIP_BRD3_151_C_500nM_1.txt.gz	53634901	42945157	0.800694	ChIP	BRD3	MV411	500nM
BRD320_MV411_ChIP_BRD3_151_C_500nM_1.txt.gz	53056389	40193702	0.757566	ChIP	BRD3	MV411	500nM
BRD321_MV411_ChIP_BRD3_151_C_5000nM_1.txt.gz	48563492	36089926	0.743149	ChIP	BRD3	MV411	5000nM
BRD313_MV411_ChIP_BRD3_151_C_5000nM_1.txt.gz	43042519	33621951	0.781133	ChIP	BRD3	MV411	5000nM
BRD38_K562_ChIP_BRD3_DMSO_C_NA_1.txt.gz	46607209	26601543	0.57076	ChIP	BRD3	K562	DMSO
BRD314_K562_ChIP_BRD3_DMSO_C_NA_2.txt.gz	39591875	31616289	0.798555	ChIP	BRD3	K562	DMSO
BRD37_K562_ChIP_BRD3_151_C_50nM_1.txt.gz	46164167	20512803	0.444345	ChIP	BRD3	K562	50nM
BRD315_K562_ChIP_BRD3_151_C_50nM_2.txt.gz	48013545	38982222	0.811901	ChIP	BRD3	K562	50nM
BRD36_K562_ChIP_BRD3_151_C_500nM_1.txt.gz	48768104	12381337	0.253882	ChIP	BRD3	K562	500nM
BRD316_K562_ChIP_BRD3_151_C_500nM_2.txt.gz	93612450	72145289	0.77068	ChIP	BRD3	K562	500nM
BRD35_K562_ChIP_BRD3_151_C_5000nM_1.txt.gz	57096293	7599027	0.133091	ChIP	BRD3	K562	5000nM
BRD317_K562_ChIP_BRD3_151_C_5000nM_2.txt.gz	41860501	34007009	0.812389	ChIP	BRD3	K562	5000nM
BRD421_MV411_ChIP_BRD4_DMSO_C_NA_1.txt.gz	41740673	30471317	0.730015	ChIP	BRD4	MV411	DMSO
BRD416_MV411_ChIP_BRD4_DMSO_C_NA_2.txt.gz	46464898	36692950	0.789692	ChIP	BRD4	MV411	DMSO
BRD413_MV411_ChIP_BRD4_151_C_50nM_1.txt.gz	41229932	32532538	0.789051	ChIP	BRD4	MV411	50nM
BRD422_MV411_ChIP_BRD4_151_C_50nM_1.txt.gz	64724200	45141229	0.69744	ChIP	BRD4	MV411	50nM
BRD414_MV411_ChIP_BRD4_151_C_500nM_1.txt.gz	44128438	34319172	0.777711	ChIP	BRD4	MV411	500nM
BRD423_MV411_ChIP_BRD4_151_C_500nM_1.txt.gz	41035968	30183395	0.735535	ChIP	BRD4	MV411	500nM
BRD415_MV411_ChIP_BRD4_151_C_5000nM_1.txt.gz	45794051	35608762	0.777585	ChIP	BRD4	MV411	5000nM
BRD424_MV411_ChIP_BRD4_151_C_5000nM_1.txt.gz	41235231	27884894	0.67624	ChIP	BRD4	MV411	5000nM
BRD412_K562_ChIP_BRD4_DMSO_C_NA_1.txt.gz	47915830	9902573	0.206666	ChIP	BRD4	K562	DMSO
BRD417_K562_ChIP_BRD4_DMSO_C_NA_2.txt.gz	42902512	34671981	0.808157	ChIP	BRD4	K562	DMSO
BRD411_K562_ChIP_BRD4_151_C_50nM_1.txt.gz	47602032	9816246	0.206215	ChIP	BRD4	K562	50nM
BRD418_K562_ChIP_BRD4_151_C_50nM_2.txt.gz	49541738	39689668	0.801136	ChIP	BRD4	K562	50nM
BRD410_K562_ChIP_BRD4_151_C_500nM_1.txt.gz	39005186	8137092	0.208616	ChIP	BRD4	K562	500nM
BRD419_K562_ChIP_BRD4_151_C_500nM_2.txt.gz	51771543	41008149	0.792098	ChIP	BRD4	K562	500nM
BRD49_K562_ChIP_BRD4_151_C_5000nM_1.txt.gz	40902960	11153366	0.272679	ChIP	BRD4	K562	5000nM
BRD420_K562_ChIP_BRD4_151_C_5000nM_2.txt.gz	53532688	43458172	0.811806	ChIP	BRD4	K562	5000nM
Input24_MV411_Control_Input_DMSO_C_NA_2.txt.gz	48673504	40272675	0.827404	ChIP	Input	MV411	DMSO
Input28_MV411_Control_Input_DMSO_C_NA_3.txt.gz	38734027	30841233	0.796231	ChIP	Input	MV411	DMSO
Input25_MV411_Control_Input_151_C_50nM_2.txt.gz	48728326	40399088	0.829068	ChIP	Input	MV411	50nM
Input29_MV411_Control_Input_151_C_50nM_3.txt.gz	38486198	30954039	0.804289	ChIP	Input	MV411	50nM
Input26_MV411_Control_Input_151_C_500nM_2.txt.gz	44003794	36089172	0.820138	ChIP	Input	MV411	500nM
Input30_MV411_Control_Input_151_C_500nM_3.txt.gz	43911361	35204106	0.801708	ChIP	Input	MV411	500nM
Input27_MV411_Control_Input_151_C_5000nM_2.txt.gz	40188422	32414278	0.806558	ChIP	Input	MV411	5000nM
Input31_MV411_Control_Input_151_C_5000nM_3.txt.gz	47558633	38489349	0.809303	ChIP	Input	MV411	5000nM
Input16_K562_Control_Input_DMSO_C_NA_2.txt.gz	44350697	37437095	0.844115	ChIP	Input	K562	DMSO
Input20_K562_Control_Input_DMSO_C_NA_3.txt.gz	36413705	29621194	0.813463	ChIP	Input	K562	DMSO
Input17_K562_Control_Input_151_C_50nM_2.txt.gz	44400667	37446234	0.843371	ChIP	Input	K562	50nM
Input21_K562_Control_Input_151_C_50nM_3.txt.gz	38145420	31092617	0.815107	ChIP	Input	K562	50nM
Input18_K562_Control_Input_151_C_500nM_2.txt.gz	40930164	34205698	0.835709	ChIP	Input	K562	500nM
Input22_K562_Control_Input_151_C_500nM_3.txt.gz	41464531	34007558	0.82016	ChIP	Input	K562	500nM
Input19_K562_Control_Input_151_C_5000nM_2.txt.gz	37032240	30240372	0.816596	ChIP	Input	K562	5000nM
Input23_K562_Control_Input_151_C_5000nM_3.txt.gz	41864976	34681540	0.828414	ChIP	Input	K562	5000nM
BET5_MV411_Chem_BET_DMSO_L_NA_1.txt.gz	89415372	15929157	0.178148	Chem	Chem	MV411	DMSO
BET7_MV411_Chem_BET_DMSO_L_NA_2.txt.gz	84558792	12651128	0.149613	Chem	Chem	MV411	DMSO
BET4_MV411_Chem_BET_151_L_10uM_1.txt.gz	96513416	11469897	0.118843	Chem	Chem	MV411	10uM
BET6_MV411_Chem_BET_151_L_10uM_2.txt.gz	85530684	14680349	0.171638	Chem	Chem	MV411	10uM
Input3_MV411_Control_Input_N_N_NA_1.txt.gz	26147916	14778574	0.565191	Chem	Input	MV411	Input
Input4_MV411_Control_Input_N_N_NA_2.txt.gz	27616075	14892166	0.539257	Chem	Input	MV411	Input
