# Supplementary material for: BRD4 bimodal binding at promoters and drug-induced displacement at Pol II pause sites associates with I-BET sensitivity
Source: Epigenetics Chromatin. 2019 Jul 2;12:39. doi: 10.1186/s13072-019-0286-5 (PMC6604197; doi:10.1186/s13072-019-0286-5)
Supplement: Supplementary file 4 — Additional file 4: Table S2. Number of peaks called for each condition and cell line, peaks falling on the TSS −/+ 1 Kb, those present in H3K27ac marked regions excluding TSS −/+ 1 Kb and remaining peaks. [file 13072_2019_286_MOESM4_ESM.xlsx]

## Sheet: Supp 2-Number called peaks
Cell line	Protein	Condition	Number of peaks	Number of peaks at TSS -/+ 1Kb	Number of Peaks at enhancers defined by H3K27ac outside TSS-/+ 1Kb	Number of peaks outside TSS and H3K27ac	Percentage of peaks at TSS -/+ 1Kb	Percentage of Peaks at enhancers defined by H3K27ac outside TSS-/+ 1Kb	Percentage of peaks outside TSS and H3K27ac
K562	BRD2	DMSO	5399	3533	1618	248	0.65438	0.299685	0.0459344
K562	BRD2	50nM	9414	6127	2780	507	0.650839	0.295305	0.053856
K562	BRD2	500nM	843	414	106	323	0.491103	0.125741	0.383155
K562	BRD2	5000nM	1383	898	320	165	0.649313	0.231381	0.119306
K562	BRD3	DMSO	11207	5633	4475	1099	0.502632	0.399304	0.0980637
K562	BRD3	50nM	7090	3800	2796	494	0.535966	0.394358	0.0696756
K562	BRD3	500nM	714	364	233	117	0.509804	0.326331	0.163866
K562	BRD3	5000nM	813	213	234	366	0.261993	0.287823	0.450185
K562	BRD4	DMSO	12824	6491	4870	1463	0.50616	0.379757	0.114083
K562	BRD4	50nM	10419	5404	4121	894	0.518668	0.395527	0.0858048
K562	BRD4	500nM	517	223	187	107	0.431335	0.361702	0.206963
K562	BRD4	5000nM	1172	561	464	147	0.478669	0.395904	0.125427
MV411	BRD2	DMSO	4814	2249	2048	517	0.467179	0.425426	0.107395
MV411	BRD2	50nM	6061	3472	2435	154	0.572843	0.401749	0.0254083
MV411	BRD2	500nM	19261	7273	3342	8646	0.377602	0.173511	0.448886
MV411	BRD2	5000nM	4580	1046	436	3098	0.228384	0.0951965	0.676419
MV411	BRD3	DMSO	36715	11181	13321	12213	0.304535	0.362822	0.332643
MV411	BRD3	50nM	40203	11379	13057	15767	0.283039	0.324777	0.392185
MV411	BRD3	500nM	23041	6784	6677	9580	0.294432	0.289788	0.415781
MV411	BRD3	5000nM	21744	6556	5260	9928	0.301508	0.241906	0.456586
MV411	BRD4	DMSO	25188	9732	11884	3572	0.386374	0.471812	0.141814
MV411	BRD4	50nM	20905	8212	9752	2941	0.392825	0.466491	0.140684
MV411	BRD4	500nM	8710	3128	4882	700	0.359127	0.560505	0.0803674
MV411	BRD4	5000nM	3945	1617	1802	526	0.409886	0.456781	0.133333
