# Supplementary material for: BRD4 bimodal binding at promoters and drug-induced displacement at Pol II pause sites associates with I-BET sensitivity
Source: Epigenetics Chromatin. 2019 Jul 2;12:39. doi: 10.1186/s13072-019-0286-5 (PMC6604197; doi:10.1186/s13072-019-0286-5)
Supplement: Supplementary file 6 — Additional file 6: Table S3. Number of events with differential binding at TSS − 1 Kb and + 1 Kb. In addition to information in Fig. 3b, this table shows the number of TSSs affected in each condition for the indicated interval and also, the TSSs not affected in any condition (“unaffected” TSS). Percentages of affected TSSs at − 1 Kb, + 1 Kb or both is also indicated. [file 13072_2019_286_MOESM6_ESM.xlsx]

## Sheet: Supp 5-K562 DB DESeq2 results
gene	Symbol	RefSeq	ensID	kb4_50_1kb_Up.baseMean	kb4_50_1kb_Up.log2FoldChange	kb4_50_1kb_Up.padj	kb4_50_1kb_Down.baseMean	kb4_50_1kb_Down.log2FoldChange	kb4_50_1kb_Down.padj	kb4_500_1kb_Up.baseMean	kb4_500_1kb_Up.log2FoldChange	kb4_500_1kb_Up.padj	kb4_500_1kb_Down.baseMean	kb4_500_1kb_Down.log2FoldChange	kb4_500_1kb_Down.padj	kb4_5000_1kb_Up.baseMean	kb4_5000_1kb_Up.log2FoldChange	kb4_5000_1kb_Up.padj	kb4_5000_1kb_Down.baseMean	kb4_5000_1kb_Down.log2FoldChange	kb4_5000_1kb_Down.padj
FAM178B_NM_001172667	FAM178B	NM_001172667	ENSG00000168754	62.4746	-0.347956	0.999991	35.6948	-0.302242	0.999957	37.19	-1.51156	0.18016	19.0177	-1.8502	NA	35.8855	-2.54131	7.78401e-06	23.2932	-1.60691	0.0227611
CBFA2T3_NM_005187	CBFA2T3	NM_005187	ENSG00000129993	80.3005	-0.167463	0.999991	65.2374	0.139671	0.999957	42.8217	-1.67078	0.108581	39.811	-0.582231	0.356734	46.2749	-2.0186	0.000349688	37.2206	-1.25117	0.0361658
C10orf71-AS1_NR_108038	C10orf71-AS1	NR_108038	N/A	99.5109	-0.011426	0.999991	52.0492	-0.120763	0.999957	50.4638	-1.51568	0.18016	31.7638	-0.857642	0.219745	55.1865	-1.88293	0.000778725	31.9459	-1.30339	0.034877
GHITM_NM_014394	GHITM	NM_014394	ENSG00000165678	40.7121	-0.339921	0.999991	22.8938	0.0255828	0.999957	25.2612	-1.38954	0.314996	16.1528	-0.289499	NA	24.4912	-2.24747	0.000778725	15.6609	-0.583903	NA
SLC26A1_NM_022042	SLC26A1	NM_022042	ENSG00000145217	69.3967	-0.263339	0.999991	51.6002	-0.0548097	0.999957	42.1961	-1.33561	0.289594	32.4192	-0.8042	0.237066	41.0811	-1.98467	0.000778725	29.3478	-1.43413	0.0227611
LINC00885_NR_034088	LINC00885	NR_034088	ENSG00000224652	68.3328	-0.289067	0.999991	47.3267	-0.139673	0.999957	37.3753	-1.85197	0.0726244	29.6697	-0.872803	0.21801	42.6957	-1.86551	0.00100776	29.709	-1.24805	0.0421994
PTPN7_NM_001199797	PTPN7	NM_001199797	ENSG00000143851	95.4257	-0.192915	0.999991	137.829	-0.0897993	0.999957	61.3145	-0.953785	0.517807	78.8646	-1.19591	0.0634907	58.7964	-1.732	0.00121045	82.5274	-1.58687	0.00216509
MAN2A2_NM_006122	MAN2A2	NM_006122	ENSG00000196547	57.1877	-0.0582045	0.999991	18.0081	-0.237484	0.999957	32.8543	-1.12694	0.458344	14.0905	-0.404786	NA	30.6462	-1.97691	0.00174484	16.1498	-0.322222	NA
LOC101927053_NR_110209	LOC101927053	NR_110209	N/A	47.7667	-0.107718	0.999991	86.3619	-0.271044	0.999957	25.8686	-1.40265	0.321857	45.7054	-2.04058	0.00214218	26.1389	-2.03921	0.00276045	49.4137	-2.0896	0.000298422
SLC16A3_NM_001042423	SLC16A3	NM_001042423	ENSG00000141526	51.9331	-0.209449	0.999991	25.528	-0.0296934	0.999957	31.0082	-1.37823	0.306138	13.8116	-1.07513	NA	30.8831	-1.88119	0.00283149	22.2318	-0.153304	0.830924
MAP1LC3B2_NM_001085481	MAP1LC3B2	NM_001085481	ENSG00000258102	75.2715	-0.275405	0.999991	40.2366	-0.412596	0.999957	41.2677	-1.79503	0.0726244	25.7546	-1.30203	0.0785621	47.5225	-1.71089	0.00312392	30.065	-1.21717	0.0437938
ZBTB7A_NM_015898	ZBTB7A	NM_015898	ENSG00000178951	35.1293	-0.0779182	0.999991	24.9648	-0.244603	0.999957	18.6601	-1.38514	0.382658	14.8983	-1.11741	NA	18.6949	-2.12838	0.00395828	19.3068	-0.80896	NA
SEPT8_NM_001098811	SEPT8	NM_001098811	ENSG00000164402	65.7681	-0.189033	0.999991	46.0109	-0.230619	0.999957	35.5149	-1.62665	0.175555	30.309	-0.961759	0.215019	39.7918	-1.73596	0.00442463	30.0902	-1.43732	0.0227611
BTBD19_NM_001136537	BTBD19	NM_001136537	ENSG00000222009	76.5101	-0.0629938	0.999991	66.7976	-0.0230569	0.999957	44.7354	-1.10597	0.474665	37.4378	-1.0927	0.108767	44.0551	-1.62802	0.00485998	40.8805	-1.20571	0.0377289
RBM38_NM_001291780	RBM38	NM_001291780	ENSG00000132819	64.1421	-0.40585	0.999991	9.7461	-0.0326616	0.999957	41.7886	-1.27197	0.335257	6.17566	-0.388507	NA	43.6293	-1.75351	0.00485998	7.88431	-0.256821	NA
FAAP20_NM_001282670	FAAP20	NM_001282670	ENSG00000162585	35.3261	-0.31478	0.999991	18.7159	-0.137389	0.999957	20.8971	-1.27423	0.459361	11.8383	-0.667059	NA	20.9085	-2.03019	0.00519346	12.7003	-0.797305	NA
CD27-AS1_NR_015382	CD27-AS1	NR_015382	ENSG00000215039	42.5169	-0.509855	0.999991	16.1945	-0.0404033	0.999957	25.838	-1.75676	0.139637	10.2864	-0.546462	NA	29.4748	-1.81422	0.00527598	10.5361	-0.715785	NA
ACTR3C_NM_001164458	ACTR3C	NM_001164458	ENSG00000106526	71.1672	-0.312898	0.999991	76.8521	0.151342	0.999957	47.6424	-1.0743	0.458344	41.914	-0.96583	0.148892	47.22	-1.57962	0.00600355	46.0129	-1.05369	0.0520543
PRDM1_NM_182907	PRDM1	NM_182907	ENSG00000057657	66.3503	-0.125899	0.999991	29.7038	-0.0720554	0.999957	38.7906	-1.15332	0.419395	18.3465	-0.724274	NA	39.0273	-1.66236	0.00647478	19.3692	-0.885285	NA
LAPTM5_NM_006762	LAPTM5	NM_006762	ENSG00000162511	81.9844	-0.117242	0.999991	93.4476	0.0123757	0.999957	42.9189	-1.69772	0.0907332	48.4157	-1.36953	0.0410264	49.589	-1.53731	0.00682891	52.3466	-1.55128	0.00404277
NDUFS2_NM_001166159	NDUFS2	NM_001166159	ENSG00000158864	70.9647	-0.200881	0.999991	28.0116	-0.209957	0.999957	45.5735	-1.01929	0.505791	18.417	-0.872691	NA	43.7191	-1.5957	0.00694678	21.3197	-0.739199	0.265405
C10orf71_NM_001135196	C10orf71	NM_001135196	ENSG00000177354	67.2828	-0.0146635	0.999991	101.942	-0.0439764	0.999957	36.1807	-1.22124	0.363003	52.8502	-1.45204	0.0403917	37.4853	-1.6506	0.00694678	58.2301	-1.65818	0.00237781
LYL1_NM_005583	LYL1	NM_005583	ENSG00000104903	57.3327	-0.224422	0.999991	40.0787	0.120924	0.999957	34.4812	-1.32197	0.330681	22.6002	-0.693292	0.331443	35.5478	-1.66778	0.00694678	27.3627	-0.472966	0.448321
RASSF1_NM_170712	RASSF1	NM_170712	ENSG00000068028	42.11	-0.480943	0.999991	18.5291	-0.191294	0.999957	25.3095	-1.7487	0.139637	11.1654	-0.887008	NA	28.1123	-1.74762	0.00694678	12.1964	-1.0068	NA
WDR34_NM_052844	WDR34	NM_052844	ENSG00000119333	107.947	-0.105095	0.999991	34.1369	-0.385453	0.999957	62.0215	-1.23984	0.295772	24.3394	-0.974069	0.221307	67.0728	-1.44665	0.00694678	30.2568	-0.572106	0.359013
LINC00963_NR_038955	LINC00963	NR_038955	ENSG00000204054	48.8974	-0.428706	0.999991	58.0318	-0.211496	0.999957	33.6044	-1.13376	0.459361	35.0314	-1.18959	0.0869496	33.718	-1.66036	0.00694678	40.3164	-1.07726	0.054662
PIGV_NM_001202554	PIGV	NM_001202554	ENSG00000060642	81.0782	-0.254964	0.999991	63.4003	-0.106531	0.999957	52.103	-1.01278	0.483153	36.562	-1.1314	0.0986229	52.118	-1.46381	0.010655	41.9949	-1.018	0.0760213
SPG11_NM_001160227	SPG11	NM_001160227	ENSG00000104133	37.319	-0.264764	0.999991	31.9978	-0.135909	0.999957	25.6281	-0.871007	0.605275	23.2364	-0.455523	0.492537	23.3669	-1.78732	0.010655	26.349	-0.376872	0.542846
NHLRC4_NM_001301159	NHLRC4	NM_001301159	ENSG00000257108	40.3034	-0.355896	0.999991	41.6822	-0.035673	0.999957	24.9578	-1.52575	0.317038	22.1901	-1.2629	0.0920504	26.1539	-1.7188	0.0107231	22.7312	-1.627	0.0199277
ELMSAN1_NM_001043318	ELMSAN1	NM_001043318	ENSG00000156030	58.0154	-0.266134	0.999991	46.2745	-0.155458	0.999957	39.968	-0.868166	0.617926	31.3332	-0.734423	0.285125	37.2157	-1.57237	0.0110909	31.1855	-1.17294	0.0515857
SERF2_NM_001199878	SERF2	NM_001199878	ENSG00000140264	32.5704	-0.570356	0.999991	28.9657	-0.108026	0.999957	20.6995	-1.80104	0.175555	18.979	-0.597537	NA	23.5362	-1.77496	0.0110909	19.498	-0.82952	NA
LOC100133985_NR_024444	LOC100133985	NR_024444	ENSG00000231327	66.7415	-0.539042	0.999991	85.1461	-0.193819	0.999957	43.6626	-1.40072	0.20691	53.8896	-1.00514	0.12662	49.3689	-1.46143	0.0110909	54.3874	-1.42361	0.010664
DCTN4_NM_001135643	DCTN4	NM_001135643	ENSG00000132912	51.4552	-0.243843	0.999991	46.0659	-0.0559714	0.999957	33.9606	-0.990168	0.536799	32.5142	-0.435981	0.49941	32.737	-1.63874	0.0110909	30.9394	-0.948486	0.118667
BTF3_NM_001037637	BTF3	NM_001037637	ENSG00000145741	46.384	-0.377764	0.999991	28.135	-0.287763	0.999957	32.3861	-1.03018	0.52266	21.6481	-0.59287	0.397065	31.9412	-1.64765	0.0111229	25.1654	-0.460246	0.46273
TCTEX1D4_NM_001013632	TCTEX1D4	NM_001013632	ENSG00000188396	73.2246	-0.104707	0.999991	44.1144	-0.0621451	0.999957	43.7757	-1.10268	0.487716	23.9407	-1.38313	0.0720751	45.0063	-1.46006	0.0120385	28.7132	-1.00628	0.0974546
PIGV_NM_017837	PIGV	NM_017837	ENSG00000060642	77.9351	-0.260616	0.999991	59.063	-0.193104	0.999957	50.5	-1.02364	0.489431	34.3262	-1.15267	0.0986229	50.7521	-1.41415	0.0124272	37.7397	-1.22447	0.0438406
NRD1_NM_001101662	NRD1	NM_001101662	ENSG00000078618	65.3736	-0.275443	0.999991	39.7387	0.138306	0.999957	37.0298	-1.60053	0.175555	25.2575	-0.308883	0.631088	40.9815	-1.5749	0.0124272	28.0856	-0.295408	0.62984
SERF2-C15ORF63_NR_037673	SERF2-C15ORF63	NR_037673	ENSG00000140264	38.069	-0.532483	0.999991	22.0154	-0.135631	0.999957	23.8367	-1.68646	0.18016	12.278	-0.990026	NA	27.7988	-1.64974	0.0124272	14.6084	-0.818235	NA
CTF1_NM_001142544	CTF1	NM_001142544	ENSG00000150281	48.7457	-0.162071	0.999991	26.117	-0.118012	0.999957	25.3731	-1.6581	0.18016	15.9864	-0.844028	NA	29.8	-1.60236	0.0124272	19.9504	-0.599482	0.375118
HEXIM1_NM_006460	HEXIM1	NM_006460	ENSG00000186834	57.1196	-0.223191	0.999991	41.2551	-0.320275	0.999957	35.5893	-1.20533	0.418678	30.4449	-0.76448	0.275483	36.7971	-1.50165	0.0124272	30.9075	-1.00704	0.0907226
BZRAP1-AS1_NR_038414	BZRAP1-AS1	NR_038414	ENSG00000265148	62.3964	-0.132755	0.999991	56.2693	0.0799319	0.999957	39.0553	-0.932897	0.536799	31.4452	-0.946465	0.175882	36.4784	-1.57298	0.0124272	36.8613	-0.762463	0.181296
TGIF1_NM_173207	TGIF1	NM_173207	ENSG00000177426	69.8738	-0.1363	0.999991	63.8403	-0.127148	0.999957	43.8722	-0.935174	0.52496	36.9424	-1.14369	0.0920504	43.435	-1.44568	0.0124272	43.254	-0.993159	0.0727952
DEDD2_NM_001270615	DEDD2	NM_001270615	ENSG00000160570	51.7746	-0.0560776	0.999991	16.0393	0.281853	0.999957	26.6715	-1.57707	0.193877	8.57777	-0.404756	NA	30.4586	-1.59152	0.0124272	12.6574	0.0887574	NA
MIR3191_NR_036159	MIR3191	NR_036159	ENSG00000284411	61.4213	0.0371221	0.999991	44.282	-0.0321418	0.999957	33.7737	-1.10695	0.469503	30.882	-0.424957	0.509166	34.6439	-1.52937	0.0124272	28.962	-0.939525	0.12499
ITSN2_NM_006277	ITSN2	NM_006277	ENSG00000198399	39.8544	-0.29172	0.999991	36.416	-0.0162207	0.999957	26.7754	-1.11302	0.499182	19.3665	-1.28258	NA	26.1622	-1.65978	0.0124272	27.6028	-0.494156	0.424044
PSD4_NM_012455	PSD4	NM_012455	ENSG00000125637	43.0251	-0.10284	0.999991	25.7556	0.338134	0.999957	23.977	-1.32258	0.411328	13.7887	-0.485279	NA	24.6986	-1.73214	0.0124272	18.2018	-0.168982	NA
N4BP2_NM_018177	N4BP2	NM_018177	ENSG00000078177	66.6808	0.0840653	0.999991	51.6939	0.00293731	0.999957	35.2499	-1.0008	0.52266	36.7857	-0.352486	0.569191	35.9012	-1.52833	0.0124272	32.4056	-1.04259	0.077178
BTN3A2_NM_001197247	BTN3A2	NM_001197247	ENSG00000186470	64.2008	-0.238521	0.999991	40.7592	-0.206405	0.999957	34.8734	-1.68236	0.119507	24.2655	-1.17125	0.107819	42.292	-1.46063	0.0124272	28.7976	-0.935452	0.123244
ZSCAN31_NM_001243241	ZSCAN31	NM_001243241	ENSG00000235109	86.434	-0.257418	0.999991	51.1793	-0.408942	0.999957	51.3247	-1.37776	0.210963	38.5053	-0.704594	0.285124	58.0077	-1.38044	0.0124272	35.1238	-1.35466	0.0243479
ARHGAP4_NM_001164741	ARHGAP4	NM_001164741	ENSG00000089820	35.3582	-0.458476	0.999991	33.858	-0.255027	0.999957	21.2086	-1.92163	0.118595	22.4241	-0.819185	0.252158	24.3928	-1.69422	0.0124272	23.7601	-1.03194	0.106036
MFSD2B_NM_001080473	MFSD2B	NM_001080473	ENSG00000205639	61.2355	-0.146618	0.999991	75.1026	-0.129861	0.999957	34.9489	-1.32844	0.306138	42.1902	-1.36955	0.0486927	38.3699	-1.50967	0.0126901	40.9183	-2.12705	0.000165533
SEPT8_NM_001098813	SEPT8	NM_001098813	ENSG00000164402	56.9787	-0.120713	0.999991	51.1286	-0.417191	0.999957	29.0632	-1.57689	0.193594	30.9803	-1.59255	0.0403917	35.4918	-1.49988	0.0143434	32.2543	-1.94424	0.00222629
SLC6A19_NM_001003841	SLC6A19	NM_001003841	ENSG00000174358	54.5511	-0.315109	0.999991	41.6567	-0.106024	0.999957	27.7751	-2.1914	0.0347338	21.6665	-1.39739	0.0752606	37.4492	-1.4624	0.0161638	27.0118	-1.15873	0.0651221
ERAP1_NM_001040458	ERAP1	NM_001040458	ENSG00000164307	43.4544	-0.200109	0.999991	62.3564	-0.124836	0.999957	30.0819	-0.795787	0.672938	43.1168	-0.556273	0.361414	26.9255	-1.5989	0.016701	35.1676	-1.69823	0.00859343
TMEM69_NM_016486	TMEM69	NM_016486	ENSG00000159596	80.0975	-0.020981	0.999991	24.0312	0.00095914	0.999957	45.0763	-1.10317	0.421204	17.9625	-0.236038	NA	48.3307	-1.36467	0.0168539	19.3686	-0.265464	NA
BSG_NM_001728	BSG	NM_001728	ENSG00000172270	48.0308	-0.319027	0.999991	13.0204	0.166348	0.999957	28.8444	-1.43421	0.286773	10.8708	0.225153	NA	30.7858	-1.57	0.0168539	10.7182	0.0419351	NA
POU6F1_NR_026893	POU6F1	NR_026893	ENSG00000184271	47.1918	0.0159593	0.999991	16.5136	0.053367	0.999957	23.7792	-1.34533	0.355625	10.4402	-0.687136	NA	25.756	-1.60351	0.0171161	12.9803	-0.302083	NA
UBXN10-AS1_NR_110078	UBXN10-AS1	NR_110078	ENSG00000225986	60.237	-0.155525	0.999991	45.1799	-0.0736212	0.999957	33.1737	-1.45338	0.257881	25.1019	-1.33919	0.0785621	39.0456	-1.47892	0.0172469	28.6038	-1.25429	0.0437938
PTPN7_NM_080588	PTPN7	NM_080588	ENSG00000143851	127.376	-0.0795529	0.999991	104.392	-0.210894	0.999957	72.7826	-1.23026	0.293761	64.1848	-1.15134	0.0752606	81.5288	-1.27775	0.0189895	70.1705	-1.29725	0.0165125
LINC00933_NR_038273	LINC00933	NR_038273	ENSG00000259728	41.4283	-0.104557	0.999991	10.0862	0.115286	0.999957	25.3673	-0.908162	0.592256	9.33794	0.325498	NA	24.5396	-1.60315	0.0189895	7.36548	-0.112164	NA
CYB561_NM_001915	CYB561	NM_001915	ENSG00000008283	53.6427	-0.0334156	0.999991	15.9244	-0.0243348	0.999957	32.1895	-0.981099	0.559921	11.7439	-0.314629	NA	31.7283	-1.52161	0.0190077	10.5932	-0.691472	NA
CAPZA1_NM_006135	CAPZA1	NM_006135	ENSG00000116489	100.257	0.000674212	0.999991	62.8389	-0.170208	0.999957	60.877	-0.845034	0.608504	45.4572	-0.531899	0.404555	60.146	-1.33762	0.0190646	47.3956	-0.649935	0.228685
HIPK3_NM_001278162	HIPK3	NM_001278162	ENSG00000110422	44.8008	-0.0960891	0.999991	37.8976	0.184208	0.999957	27.1925	-0.961497	0.556987	19.7409	-0.861109	NA	26.0918	-1.58672	0.019159	23.2226	-0.620252	0.337566
F2RL3_NM_003950	F2RL3	NM_003950	ENSG00000127533	53.5148	-0.20477	0.999991	70.4843	0.00628241	0.999957	32.2549	-1.22876	0.370584	37.0194	-1.28075	0.0634907	34.5581	-1.43635	0.019159	41.7019	-1.27659	0.0253867
LRRC58_NM_001099678	LRRC58	NM_001099678	ENSG00000163428	27.3799	-0.337603	0.999991	12.982	0.0326292	0.999957	17.1923	-1.14966	0.52266	9.43458	-0.213605	NA	17.9205	-1.74832	0.019159	10.2122	-0.174067	NA
NFKB1_NM_001165412	NFKB1	NM_001165412	ENSG00000109320	42.2063	-0.119583	0.999991	40.9192	-0.0718441	0.999957	27.0874	-0.904111	0.59797	25.3933	-0.962943	0.203066	24.3224	-1.61316	0.019159	26.689	-1.17239	0.0617676
NNT-AS1_NR_073113	NNT-AS1	NR_073113	ENSG00000248092	56.0127	-0.162677	0.999991	62.4754	-0.0913298	0.999957	36.2221	-0.793025	0.613327	41.3378	-0.687543	0.285431	35.4327	-1.43313	0.019159	40.9599	-1.14558	0.0421994
SELPLG_NM_001206609	SELPLG	NM_001206609	ENSG00000110876	44.4095	-0.159251	0.999991	46.0367	-0.409864	0.999957	27.3471	-1.08474	0.51357	30.6242	-1.14384	0.107405	27.9441	-1.55892	0.0193895	34.7412	-1.09191	0.0672633
ARFGAP2_NM_001242832	ARFGAP2	NM_001242832	ENSG00000149182	32.7287	-0.305652	0.999991	26.9441	-0.368946	0.999957	21.5904	-1.14459	0.517807	21.8227	-0.487939	0.486791	20.9498	-1.65588	0.0221191	19.9655	-0.937626	0.176721
EFCAB2_NM_001143943	EFCAB2	NM_001143943	ENSG00000203666	65.6204	-0.125994	0.999991	61.3633	-0.250195	0.999957	39.9117	-1.08748	0.483153	37.2574	-1.07101	0.117458	42.0688	-1.35458	0.0224898	49.6133	-0.639933	0.252253
NR0B2_NM_021969	NR0B2	NM_021969	ENSG00000131910	34.9982	-0.234562	0.999991	29.5271	0.186245	0.999957	22.6177	-0.943047	0.592256	15.3809	-0.59064	NA	22.1846	-1.62019	0.0228627	21.0727	-0.332177	0.620765
H3F3A_NM_002107	H3F3A	NM_002107	ENSG00000163041	43.1561	-0.237535	0.999991	45.7236	0.242548	0.999957	31.5149	-0.614037	0.749356	28.2299	-0.334438	0.602158	27.799	-1.50053	0.0247114	32.0746	-0.270809	0.644293
H3F3AP4_NR_002315	H3F3AP4	NR_002315	N/A	42.0451	-0.224867	0.999991	48.1621	0.216414	0.999957	30.9666	-0.570036	0.778943	29.4639	-0.395686	0.526633	26.6123	-1.5212	0.0248652	33.5714	-0.322759	0.577956
KCNH2_NM_001204798	KCNH2	NM_001204798	ENSG00000055118	61.3255	-0.086255	0.999991	45.9287	-0.152988	0.999957	33.8981	-1.18745	0.419395	28.7686	-0.895361	0.215019	38.1841	-1.36987	0.0261124	33.6993	-0.881564	0.133807
RCSD1_NM_052862	RCSD1	NM_052862	ENSG00000198771	93.1275	-0.138208	0.999991	83.6604	-0.137386	0.999957	56.8613	-1.06835	0.437761	50.1075	-1.07263	0.0948322	60.6971	-1.24984	0.0261445	58.6863	-0.985222	0.0608592
MR1_NM_001194999	MR1	NM_001194999	ENSG00000153029	49.9628	-0.37958	0.999991	57.1835	-0.249716	0.999957	29.3285	-1.5203	0.231387	37.4494	-0.886619	0.190246	34.3305	-1.41968	0.0261445	39.7572	-1.16091	0.0433627
LIN9_NM_001270409	LIN9	NM_001270409	ENSG00000183814	62.1459	-0.321072	0.999991	47.0291	0.208619	0.999957	40.0964	-1.1881	0.459361	28.4858	-0.409674	0.510602	43.3785	-1.40752	0.0261445	27.8307	-0.835426	0.170351
MPG_NM_001015052	MPG	NM_001015052	ENSG00000103152	36.618	0.0981233	0.999991	13.2392	-0.27746	0.999957	18.9015	-1.25551	0.474665	8.70396	-0.861212	NA	19.2105	-1.61978	0.0261445	12.5998	-0.311416	NA
HEXIM2_NM_001303440	HEXIM2	NM_001303440	ENSG00000168517	46.2983	-0.43202	0.999991	21.0187	-0.174248	0.999957	31.7741	-1.04731	0.500711	13.6486	-0.718932	NA	33.5648	-1.38054	0.0261445	17.8707	-0.43162	NA
TMC8_NM_152468	TMC8	NM_152468	ENSG00000167895	53.8503	-0.160589	0.999991	30.1121	-0.0932222	0.999957	29.7945	-1.36042	0.295772	15.6943	-1.41093	NA	34.4581	-1.36986	0.0261445	20.4756	-0.88007	0.190221
ARHGDIA_NM_001185078	ARHGDIA	NM_001185078	ENSG00000141522	58.8824	-0.0892772	0.999991	21.5011	0.112063	0.999957	34.8045	-1.10982	0.459361	11.4726	-0.534846	NA	36.9636	-1.37522	0.0261445	14.571	-0.474826	NA
TTC3_NM_001001894	TTC3	NM_001001894	ENSG00000182670	56.84	-0.35507	0.999991	34.4555	-0.138301	0.999957	39.0235	-0.991809	0.517807	20.3132	-0.900905	0.231579	40.6802	-1.34024	0.0261445	27.9636	-0.496059	0.418696
HPS4_NM_152841	HPS4	NM_152841	ENSG00000100099	36.7755	-0.290373	0.999991	33.6754	0.00022979	0.999957	25.3361	-1.02796	0.585223	18.5301	-1.07423	NA	24.2869	-1.55712	0.0261445	20.9861	-1.20494	0.0741836
MIRLET7BHG_NR_027033	MIRLET7BHG	NR_027033	ENSG00000197182	35.0643	-0.357503	0.999991	20.8802	0.21628	0.999957	21.6734	-1.55847	0.284948	11.3227	-0.420248	NA	22.8255	-1.56933	0.0261445	11.5401	-0.542349	NA
TRNT1_NM_001302946	TRNT1	NM_001302946	ENSG00000072756	51.5312	-0.185344	0.999991	32.8653	-0.102895	0.999957	35.0738	-0.783633	0.681891	23.4904	-0.351051	0.599851	32.4226	-1.44097	0.0261445	25.1738	-0.51118	0.41858
NMU_NM_001292045	NMU	NM_001292045	ENSG00000109255	40.2763	-0.320175	0.999991	50.6183	0.0629655	0.999957	26.6441	-1.04963	0.517807	30.3455	-0.635518	0.326797	27.6921	-1.47587	0.0261445	30.6714	-1.02887	0.0867462
DAP_NM_001291963	DAP	NM_001291963	ENSG00000112977	55.1596	-0.173198	0.999991	32.066	-0.132086	0.999957	34.9919	-0.982785	0.521925	20.5115	-0.760448	0.298116	35.2381	-1.39047	0.0261445	25.6108	-0.474149	0.453363
MBOAT1_NM_001080480	MBOAT1	NM_001080480	ENSG00000172197	53.3738	-0.240488	0.999991	40.0003	-0.0536071	0.999957	32.0094	-1.19107	0.428022	22.3949	-1.08618	0.165833	35.3507	-1.39172	0.0261445	29.6505	-0.502538	0.41858
HIST1H1C_NM_005319	HIST1H1C	NM_005319	ENSG00000187837	69.6079	-0.182477	0.999991	46.4237	-0.380553	0.999957	38.8975	-1.48642	0.183032	41.2111	-0.246639	0.687504	46.074	-1.29821	0.0261445	46.7241	-0.165926	0.767148
ACTB_NM_001101	ACTB	NM_001101	ENSG00000075624	41.7159	-0.256464	0.999991	21.8906	-0.19363	0.999957	25.739	-1.22223	0.443359	18.1876	-0.205221	NA	26.9624	-1.48407	0.0261445	18.9531	-0.387696	NA
FOXH1_NM_003923	FOXH1	NM_003923	ENSG00000160973	50.167	-0.195351	0.999991	47.6397	-0.473329	0.999957	26.8369	-1.6678	0.175555	28.3301	-1.75845	0.0164944	31.2689	-1.43088	0.0261445	32.0263	-1.69782	0.00859343
MIR497HG_NR_038310	MIR497HG	NR_038310	ENSG00000267532	35.3154	-0.131822	0.999991	34.8127	-0.243819	0.999957	19.5885	-1.2392	0.474665	20.0831	-1.47975	0.0634907	21.1491	-1.5763	0.026304	21.7425	-1.54039	0.0227611
WSB2_NM_001278558	WSB2	NM_001278558	ENSG00000176871	53.0722	-0.29725	0.999991	20.419	0.216646	0.999957	36.987	-0.852361	0.593475	10.619	-0.640417	NA	36.2073	-1.36419	0.026659	11.6149	-0.677804	NA
CLCF1_NM_013246	CLCF1	NM_013246	ENSG00000175505	43.0719	-0.101924	0.999991	28.5512	0.00632946	0.999957	22.1939	-1.46594	0.295772	19.7381	-0.390877	NA	26.0131	-1.47729	0.0272517	17.8239	-0.931709	NA
APOBR_NM_018690	APOBR	NM_018690	ENSG00000184730	48.819	-0.330668	0.999991	55.5826	-0.151819	0.999957	29.8348	-1.41556	0.277231	30.5126	-1.31878	0.0738119	33.2684	-1.37507	0.0272517	32.816	-1.59739	0.011787
PSMC4_NM_006503	PSMC4	NM_006503	ENSG00000013275	42.5791	0.0479998	0.999991	14.245	0.0929169	0.999957	23.8462	-1.04439	0.557837	14.0497	0.395369	NA	23.5162	-1.57081	0.0272517	9.793	-0.375722	NA
NMI_NM_004688	NMI	NM_004688	ENSG00000123609	71.7598	-0.227793	0.999991	66.2516	-0.0047776	0.999957	42.1972	-1.38735	0.231387	43.099	-0.63155	0.307959	48.8574	-1.25251	0.0272517	44.8517	-0.834136	0.126083
LOC100288798_NR_125377	LOC100288798	NR_125377	N/A	43.3099	-0.399444	0.999991	55.4274	-0.259129	0.999957	30.4701	-1.04627	0.536804	39.8587	-0.670568	0.298116	29.8661	-1.44039	0.0277057	40.3722	-0.936886	0.0955116
TRIM63_NM_032588	TRIM63	NM_032588	ENSG00000158022	33.5289	-0.43601	0.999991	29.7185	-0.680078	0.999957	23.6371	-0.895541	0.59962	21.7738	-0.990989	0.189621	23.0075	-1.5207	0.0278849	27.9869	-0.729238	0.232427
HEXIM2_NM_001303442	HEXIM2	NM_001303442	ENSG00000168517	44.6002	-0.415819	0.999991	21.0187	-0.174248	0.999957	29.9575	-1.09986	0.48344	13.6486	-0.718932	NA	32.007	-1.37859	0.0278849	17.8707	-0.43162	NA
C5AR2_NM_018485	C5AR2	NM_018485	ENSG00000134830	49.274	-0.301777	0.999991	24.1398	-0.420195	0.999957	31.1656	-1.19676	0.444732	15.6989	-1.2297	NA	33.9988	-1.39437	0.0278849	19.6039	-0.831503	NA
ROCK2_NM_004850	ROCK2	NM_004850	ENSG00000134318	29.8078	-0.262507	0.999991	17.9101	-0.238489	0.999957	20.164	-0.734397	0.717663	11.2399	-0.787439	NA	19.1343	-1.60023	0.0278849	13.4273	-0.707682	NA
CBX6_NM_001303494	CBX6	NM_001303494	ENSG00000183741	25.6045	-0.401094	0.999991	12.0635	-0.385234	0.999957	16.1468	-1.20244	0.51357	9.86032	-0.616629	NA	17.1942	-1.64453	0.0278849	8.3407	-1.10065	NA
ZSCAN31_NM_001135216	ZSCAN31	NM_001135216	ENSG00000235109	84.1991	-0.191504	0.999991	44.0972	-0.506493	0.999957	51.6405	-1.11455	0.418678	35.4118	-0.636268	0.333252	56.549	-1.21285	0.0278849	32.171	-1.24293	0.0421994
COMMD10_NM_001308080	COMMD10	NM_001308080	ENSG00000145781	37.4547	-0.140692	0.999991	28.4683	-0.154796	0.999957	24.3365	-0.757531	0.691137	19.4963	-0.608344	NA	23.2585	-1.52453	0.0282887	25.598	-0.249712	0.70703
IFITM1_NM_003641	IFITM1	NM_003641	ENSG00000185885	49.7587	-0.457181	0.999991	19.5749	-0.117399	0.999957	34.2312	-1.21218	0.406738	11.6115	-0.777434	NA	36.6227	-1.32465	0.0283031	16.4815	-0.295967	NA
VPS54_NM_001005739	VPS54	NM_001005739	ENSG00000143952	49.4779	-0.169004	0.999991	37.1516	0.115413	0.999957	30.4245	-0.904727	0.585223	25.4821	-0.251748	0.699154	32.21	-1.37634	0.0293773	31.6698	-0.0139671	0.981595
POLR2A_NM_000937	POLR2A	NM_000937	ENSG00000181222	31.0591	-0.395577	0.999991	22.6302	-0.0163484	0.999957	18.8209	-1.5567	0.286773	15.2002	-0.473466	NA	21.1198	-1.55314	0.0293965	19.5722	-0.114498	NA
YTHDF2_NM_016258	YTHDF2	NM_016258	ENSG00000198492	64.3195	-0.505379	0.999991	44.4139	0.0245988	0.999957	47.0611	-0.961697	0.52496	26.2479	-0.726281	0.293822	47.3673	-1.27985	0.0297999	29.6217	-0.660875	0.280502
TAPBPL_NM_018009	TAPBPL	NM_018009	ENSG00000139192	30.1484	-0.513857	0.999991	34.2174	-0.0918762	0.999957	18.7851	-1.73611	0.183032	18.4717	-1.24253	NA	22.0365	-1.51832	0.0302047	19.7132	-1.6385	0.0215569
SDSL_NM_001304993	SDSL	NM_001304993	ENSG00000139410	31.361	-0.20933	0.999991	34.0664	-0.142222	0.999957	15.7133	-1.65751	0.286773	21.1649	-0.830045	0.261269	19.8116	-1.57084	0.0302047	23.2365	-0.889243	0.173426
LDLR_NM_000527	LDLR	NM_000527	ENSG00000130164	54.5495	-0.124122	0.999991	34.1026	-0.25404	0.999957	31.9952	-1.192	0.441267	23.6959	-0.687596	0.3174	34.7793	-1.34999	0.0302047	26.6312	-0.668661	0.283568
NOSTRIN_NM_001039724	NOSTRIN	NM_001039724	ENSG00000163072	64.8594	-0.180179	0.999991	74.1238	-0.0397181	0.999957	40.5447	-0.981727	0.51733	41.6015	-1.0551	0.117502	43.3351	-1.28688	0.0302047	50.1419	-0.9323	0.106076
PHYKPL_NM_001278346	PHYKPL	NM_001278346	ENSG00000175309	44.3489	-0.305539	0.999991	22.8261	-0.218103	0.999957	29.2932	-1.06327	0.509259	18.8374	-0.330554	NA	30.582	-1.37996	0.0302047	19.3691	-0.612392	NA
USP48_NM_001032730	USP48	NM_001032730	ENSG00000090686	49.637	-0.243768	0.999991	37.9871	-0.0642288	0.999957	30.4621	-1.19516	0.419395	26.9566	-0.438878	0.497453	33.211	-1.34648	0.0302977	30.4107	-0.403397	0.498881
MDM4_NM_001204171	MDM4	NM_001204171	ENSG00000198625	63.53	-0.199658	0.999991	48.1707	-0.128595	0.999957	40.9663	-0.95377	0.52266	35.7863	-0.316564	0.607126	42.4019	-1.26626	0.0307558	39.8257	-0.389436	0.496212
USP24_NM_015306	USP24	NM_015306	ENSG00000162402	53.7054	-0.172188	0.999991	46.5106	0.0579766	0.999957	35.6482	-0.790993	0.641953	31.7615	-0.383836	0.552379	32.8009	-1.43976	0.0309498	31.3836	-0.695142	0.24683
RABGGTB_NM_004582	RABGGTB	NM_004582	ENSG00000137955	63.6518	-0.0235434	0.999991	27.478	-0.0410931	0.999957	34.5716	-1.37057	0.335257	19.9021	-0.328515	0.631088	37.6008	-1.38836	0.0309498	29.5154	0.327962	0.58736
ADAMTS14_NM_080722	ADAMTS14	NM_080722	ENSG00000138316	55.8482	-0.00994866	0.999991	82.2164	-0.00620486	0.999957	34.7754	-0.819856	0.603464	45.385	-1.24274	0.0920504	34.0999	-1.32569	0.0309498	49.1433	-1.36349	0.0202552
SEC24C_NM_004922	SEC24C	NM_004922	ENSG00000176986	65.2235	-0.325929	0.999991	30.7902	-0.250462	0.999957	45.5553	-0.867127	0.611913	24.1543	-0.316935	0.62779	46.1774	-1.25823	0.0309498	23.4842	-0.720231	0.258789
DUSP13_NM_001007271	DUSP13	NM_001007271	ENSG00000079393	54.778	-0.331802	0.999991	41.5547	-0.176081	0.999957	37.4774	-0.942109	0.536799	25.0485	-1.17864	0.108209	38.4327	-1.29004	0.0309498	31.6397	-0.807903	0.195783
NNMT_NM_006169	NNMT	NM_006169	ENSG00000166741	31.173	-0.411524	0.999991	29.9481	-0.274092	0.999957	20.3294	-1.14161	0.517807	16.5103	-0.667118	NA	21.8644	-1.51278	0.0309498	26.6048	-0.444258	0.475916
CRADD_NM_003805	CRADD	NM_003805	ENSG00000169372	47.3715	-0.105267	0.999991	82.3801	-0.171713	0.999957	29.9626	-0.905456	0.591276	49.9973	-1.04363	0.0986229	29.0711	-1.39206	0.0309498	55.0913	-1.19234	0.0261814
KDM2B_NM_001005366	KDM2B	NM_001005366	ENSG00000089094	49.2965	-0.145881	0.999991	58.0382	-0.289303	0.999957	27.084	-1.40685	0.289594	35.8944	-1.26388	0.0824477	31.9789	-1.3503	0.0309498	42.7874	-1.06162	0.0745755
CBFB_NM_001755	CBFB	NM_001755	ENSG00000067955	35.7074	-0.01798	0.999991	22.3027	-0.192262	0.999957	21.8955	-0.807446	0.681891	14.1813	-0.745867	NA	19.4177	-1.56146	0.0309498	17.0323	-0.589581	NA
TMEM238_NM_001190764	TMEM238	NM_001190764	ENSG00000233493	47.5811	-0.0292992	0.999991	24.5948	-0.117157	0.999957	26.0503	-1.04735	0.52266	14.9951	-0.93571	NA	27.0642	-1.43076	0.0309498	15.7911	-1.07476	NA
C14orf159_NM_001286471	C14orf159	NM_001286471	ENSG00000133943	40.5383	-0.1134	0.999991	32.506	-0.134063	0.999957	21.824	-1.5167	0.276425	21.6884	-0.700459	0.315294	24.7136	-1.44612	0.0310379	22.6692	-0.885889	0.169964
YTHDF2_NM_001173128	YTHDF2	NM_001173128	ENSG00000198492	62.9088	-0.496278	0.999991	44.4139	0.0245988	0.999957	46.1525	-0.948104	0.536799	26.2479	-0.726281	0.293822	46.501	-1.2505	0.0311223	29.6217	-0.660875	0.280502
ARHGAP9_NM_001080156	ARHGAP9	NM_001080156	ENSG00000123329	47.5388	-0.104503	0.999991	53.756	0.266976	0.999957	26.28	-1.34723	0.335257	26.3836	-1.00378	0.172507	29.2933	-1.39046	0.0311223	27.6467	-1.19965	0.0549127
UBC_NM_021009	UBC	NM_021009	ENSG00000150991	50.9029	-0.178803	0.999991	35.8098	-0.496642	0.999957	31.294	-1.15072	0.483153	27.8008	-0.693108	0.306357	32.6707	-1.33766	0.0311223	35.3189	-0.391007	0.520553
C14orf159_NM_001102367	C14orf159	NM_001102367	ENSG00000133943	42.1714	-0.168634	0.999991	32.6442	-0.123514	0.999957	23.6639	-1.50999	0.262504	21.6884	-0.700459	0.315294	26.9119	-1.39879	0.0311223	22.5332	-0.914046	0.157919
ITPK1_NM_001142593	ITPK1	NM_001142593	ENSG00000100605	35.5524	-0.146485	0.999991	10.7516	-0.282909	0.999957	19.5766	-1.40995	0.350165	8.17656	-0.660498	NA	22.6406	-1.48787	0.0311223	7.99174	-0.817979	NA
SERF2_NM_001018108	SERF2	NM_001018108	ENSG00000140264	35.305	-0.446209	0.999991	24.4563	-0.429072	0.999957	23.3224	-1.34368	0.364413	14.684	-1.41215	NA	26.137	-1.4403	0.0311223	18.9535	-0.946922	NA
ZNF592_NM_014630	ZNF592	NM_014630	ENSG00000166716	30.0597	-0.223171	0.999991	29.338	-0.399493	0.999957	20.0044	-0.979453	0.592256	20.6452	-0.990672	0.215019	18.5401	-1.5577	0.0311223	23.6079	-0.820864	0.210072
SRRM2_NM_016333	SRRM2	NM_016333	ENSG00000167978	69.8737	-0.210396	0.999991	23.9209	-0.21551	0.999957	48.6617	-0.71756	0.679461	17.1906	-0.64686	NA	46.8267	-1.24373	0.0311223	19.449	-0.695648	NA
MPDU1_NM_004870	MPDU1	NM_004870	ENSG00000129255	41.4653	-0.316718	0.999991	36.9112	-0.0875037	0.999957	27.0453	-1.00469	0.536804	28.4068	-0.237311	0.713953	28.3864	-1.38643	0.0311223	26.2414	-0.757176	0.223575
WDR18_NM_024100	WDR18	NM_024100	ENSG00000065268	47.7795	-0.172243	0.999991	20.0829	0.211771	0.999957	34.5328	-0.582515	0.778943	11.3558	-0.435085	NA	29.9987	-1.39797	0.0311223	11.8961	-0.431763	NA
RNF114_NM_018683	RNF114	NM_018683	ENSG00000124226	31.4219	-0.655437	0.999991	17.2299	-0.330277	0.999957	21.9381	-1.27968	0.449795	15.2977	-0.228318	NA	24.8993	-1.46383	0.0311223	17.4759	-0.173975	NA
CTBP1_NM_001012614	CTBP1	NM_001012614	ENSG00000159692	36.1696	-0.448426	0.999991	16.2964	-0.0993789	0.999957	21.4456	-1.69543	0.181823	10.0935	-0.677023	NA	26.2827	-1.40664	0.0311223	11.8059	-0.561329	NA
NR3C1_NM_001018076	NR3C1	NM_001018076	ENSG00000113580	50.3405	-0.0334257	0.999991	36.2032	-0.0563702	0.999957	32.3377	-0.760176	0.689177	21.9501	-0.899373	0.229758	31.2134	-1.4026	0.0311223	20.8107	-1.33231	0.0479736
LTV1_NM_032860	LTV1	NM_032860	ENSG00000135521	35.8898	-0.396917	0.999991	29.8317	-0.203769	0.999957	25.6639	-0.91922	0.592256	23.8762	-0.240275	0.722296	25.4963	-1.44352	0.0311223	28.523	-0.0894353	0.894707
LOC101926963_NR_110055	LOC101926963	NR_110055	N/A	47.6957	-0.0579328	0.999991	49.5303	-0.264033	0.999957	27.6374	-1.098	0.517807	29.3409	-1.43996	0.0738119	28.3391	-1.43705	0.0311223	35.9538	-1.1191	0.0842491
HILPDA_NM_001098786	HILPDA	NM_001098786	ENSG00000135245	53.4125	-0.480927	0.999991	21.3609	-0.0878513	0.999957	36.8144	-1.21566	0.45882	17.3679	-0.1597	NA	40.3846	-1.34636	0.0311223	18.6178	-0.212081	NA
DDX50_NM_024045	DDX50	NM_024045	ENSG00000107625	55.3898	-0.33525	0.999991	27.9347	-0.0110909	0.999957	35.5494	-1.17283	0.417998	21.8572	-0.138396	0.848333	40.4674	-1.25208	0.0319126	25.4318	0.0155253	0.98074
BIRC2_NM_001256163	BIRC2	NM_001256163	ENSG00000110330	35.3921	-0.192945	0.999991	26.5145	0.044025	0.999957	21.5301	-1.06474	0.550664	19.1143	-0.172114	NA	22.1083	-1.50287	0.0319126	21.0406	-0.197623	0.767005
LINC00933_NR_038274	LINC00933	NR_038274	ENSG00000259728	35.6503	-0.164214	0.999991	21.9328	0.0772108	0.999957	21.5773	-1.0384	0.552687	13.2264	-0.507353	NA	22.4174	-1.47898	0.0319126	11.2423	-1.10812	NA
VAMP2_NM_014232	VAMP2	NM_014232	ENSG00000220205	39.4466	-0.10678	0.999991	21.72	-0.154419	0.999957	17.8357	-2.15963	0.0726244	11.8165	-0.898403	NA	24.7401	-1.47339	0.0319126	14.7587	-0.872431	NA
FTL_NM_000146	FTL	NM_000146	ENSG00000087086	49.5777	-0.33471	0.999991	22.7002	0.0413832	0.999957	29.0853	-1.4791	0.233541	16.8861	-0.00166934	NA	35.0338	-1.2863	0.0319126	20.9107	0.112457	0.874054
MAT2A_NM_005911	MAT2A	NM_005911	ENSG00000168906	93.1786	0.0606164	0.999991	26.166	-0.0141051	0.999957	48.5402	-1.20719	0.32232	17.0236	-0.609584	NA	56.7071	-1.16349	0.0319126	22.4056	-0.188028	0.777927
DCTN4_NM_001135644	DCTN4	NM_001135644	ENSG00000132912	44.765	-0.197637	0.999991	53.418	-0.105378	0.999957	29.0222	-0.968769	0.559921	40.5345	-0.298635	0.668666	28.9875	-1.35357	0.0319126	40.5366	-0.600103	0.316919
SQSTM1_NM_003900	SQSTM1	NM_003900	ENSG00000161011	61.0308	-0.377251	0.999991	22.7344	-0.316912	0.999957	37.0536	-1.49189	0.183032	17.1811	-0.658347	NA	45.1653	-1.24711	0.0319126	18.2401	-0.604972	NA
RASGRP4_NM_001146202	RASGRP4	NM_001146202	ENSG00000171777	32.6914	-0.103277	0.999991	29.2681	-0.000971131	0.999957	19.5788	-1.01549	0.585223	18.0155	-0.644559	NA	19.3243	-1.55739	0.0319219	19.7088	-0.889922	0.193965
CTDSP1_NM_021198	CTDSP1	NM_021198	ENSG00000144579	55.2017	-0.398586	0.999991	24.3397	-0.592208	0.999957	34.0681	-1.47484	0.237815	20.0663	-0.815546	0.294515	39.9703	-1.28526	0.03197	22.0636	-0.903963	0.202112
STAT5A_NM_001288719	STAT5A	NM_001288719	ENSG00000126561	78.6837	-0.133428	0.999991	60.2068	-0.192256	0.999957	44.3474	-1.41615	0.193594	36.083	-1.11307	0.0948322	53.2274	-1.18055	0.0320892	39.2549	-1.33776	0.0215569
TXNRD2_NM_001282512	TXNRD2	NM_001282512	ENSG00000184470	156.374	0.0739115	0.999991	144.62	-0.0473641	0.999957	95.0522	-0.685178	0.700404	94.983	-0.604922	0.358182	94.2869	-1.17699	0.0322351	96.4083	-1.00442	0.0688993
CACYBP_NM_001007214	CACYBP	NM_001007214	ENSG00000116161	58.0748	-0.24941	0.999991	26.6698	-0.092373	0.999957	37.3797	-1.03703	0.51357	18.4132	-0.395823	NA	39.4142	-1.2971	0.0324186	19.3041	-0.602386	NA
SEMA4C_NM_017789	SEMA4C	NM_017789	ENSG00000168758	47.2511	-0.124377	0.999991	32.3888	-0.145689	0.999957	30.9479	-0.806095	0.678624	21.0208	-0.783104	0.285124	28.9683	-1.42508	0.0324186	19.4209	-1.20357	NA
LINC00471_NR_024079	LINC00471	NR_024079	ENSG00000181798	30.1488	-0.0745916	0.999991	19.2283	-0.275585	0.999957	17.5008	-1.00836	0.592256	13.2704	-0.760376	NA	17.816	-1.56919	0.0324186	13.6973	-0.940283	NA
CBLL1_NM_001284291	CBLL1	NM_001284291	ENSG00000105879	62.0553	-0.0293105	0.999991	28.6216	-0.29241	0.999957	33.4157	-1.22211	0.364413	19.5136	-0.734287	NA	38.2467	-1.24876	0.0324186	23.0508	-0.655429	0.308662
RNF182_NM_001165034	RNF182	NM_001165034	ENSG00000180537	42.3793	-0.446426	0.999991	38.3422	-0.306947	0.999957	27.8386	-1.23677	0.458344	27.1398	-0.741101	0.2918	30.8323	-1.38806	0.0325987	28.2699	-0.895263	0.157919
S100A2_NM_005978	S100A2	NM_005978	ENSG00000196754	42.6898	-0.440163	0.999991	23.0726	-0.341858	0.999957	26.4056	-1.51278	0.289594	14.013	-0.55892	NA	30.955	-1.38808	0.0329528	19.9507	-0.661379	0.352766
CD84_NM_001184879	CD84	NM_001184879	ENSG00000066294	37.2351	-0.0135666	0.999991	69.13	-0.104426	0.999957	22.1024	-0.971628	0.60044	35.9318	-1.68458	0.0164944	19.8964	-1.52851	0.0329528	39.9643	-1.77767	0.00216509
LINC01132_NR_038856	LINC01132	NR_038856	ENSG00000227630	61.6703	-0.0201835	0.999991	73.2185	-0.242522	0.999957	35.0659	-1.15334	0.448132	42.1187	-1.41654	0.0403917	37.8865	-1.26809	0.0329528	51.8858	-1.12256	0.0406828
STAT6_NM_001178078	STAT6	NM_001178078	ENSG00000166888	43.32	-0.285793	0.999991	38.9073	-0.116882	0.999957	31.0734	-0.742841	0.691417	21.9342	-1.06418	0.155215	29.1289	-1.34245	0.0329528	26.1757	-1.02218	0.103325
MIR4736_NR_039889	MIR4736	NR_039889	ENSG00000264399	55.7668	-0.0972172	0.999991	59.8003	-0.272838	0.999957	33.7186	-0.998733	0.52266	31.9763	-1.67305	0.0164944	33.7247	-1.32373	0.0329528	38.7499	-1.50586	0.0114381
SRSF3_NM_003017	SRSF3	NM_003017	ENSG00000112081	54.2713	-0.124355	0.999991	56.8814	0.0270683	0.999957	37.1483	-0.660109	0.736686	37.7472	-0.473786	0.441431	34.9261	-1.29382	0.0329528	41.8979	-0.452315	0.415037
CITED2_NM_001168388	CITED2	NM_001168388	ENSG00000164442	68.766	-0.331911	0.999991	42.775	-0.147181	0.999957	44.2314	-1.21477	0.363003	29.1535	-0.685002	0.304777	50.2922	-1.20204	0.0329528	31.2073	-0.739336	0.213499
PPP3CC_NM_001243974	PPP3CC	NM_001243974	ENSG00000120910	57.1381	-0.374024	0.999991	32.2763	0.0469252	0.999957	37.9047	-1.12306	0.453456	26.1429	0.0297843	0.967452	41.5679	-1.23292	0.0329528	20.3229	-0.720828	0.284689
NFE2_NM_001136023	NFE2	NM_001136023	ENSG00000123405	50.4713	-0.338123	0.999991	74.9962	-0.21921	0.999957	35.7795	-0.90094	0.593475	43.8209	-1.3772	0.0566952	35.8912	-1.28946	0.0329606	52.392	-1.12252	0.0421994
LOC100507377_NR_038300	LOC100507377	NR_038300	ENSG00000251138	50.0108	-0.198115	0.999991	17.57	-0.145806	0.999957	31.7605	-1.00815	0.52266	12.5252	-0.431845	NA	33.3698	-1.29808	0.0329606	13.2237	-0.661911	NA
PHF19_NM_001009936	PHF19	NM_001009936	ENSG00000119403	114.287	-0.109501	0.999991	88.705	-0.2143	0.999957	78.6885	-0.563657	0.781108	56.3696	-0.980664	0.139832	75.646	-1.17126	0.0329606	57.8114	-1.33112	0.0199277
EFCAB2_NM_032328	EFCAB2	NM_032328	ENSG00000203666	48.9236	-0.230616	0.999991	53.216	-0.0478241	0.999957	31.7304	-1.03681	0.552687	28.6018	-1.13563	0.107819	32.8618	-1.29919	0.0331688	34.9862	-1.03972	0.0763363
FURIN_NM_001289823	FURIN	NM_001289823	ENSG00000140564	55.2307	-0.32276	0.999991	32.9545	-0.00399738	0.999957	32.6344	-1.35577	0.314996	19.6609	-0.738413	NA	39.5036	-1.23489	0.0331688	18.6865	-1.15193	NA
SPN_NM_001030288	SPN	NM_001030288	ENSG00000197471	54.5629	-0.364344	0.999991	33.9137	-0.471567	0.999957	31.2299	-1.79476	0.118595	21.554	-1.44675	0.0634907	39.0912	-1.27147	0.0331688	28.1712	-0.921553	0.133659
HNRNPUL1_NM_001301016	HNRNPUL1	NM_001301016	ENSG00000105323	54.4004	-0.274775	0.999991	52.6612	-0.123067	0.999957	37.5109	-0.872591	0.592256	31.4295	-1.08283	0.125731	36.961	-1.26975	0.0331688	35.8108	-1.02333	0.0801169
RPL13AP5_NR_026712	RPL13AP5	NR_026712	ENSG00000236552	34.2739	-0.458051	0.999991	36.5372	0.21845	0.999957	22.7587	-1.36	0.418678	23.7483	-0.227231	0.733725	24.5054	-1.459	0.0331688	28.302	-0.1127	0.863463
NOSTRIN_NM_052946	NOSTRIN	NM_052946	ENSG00000163072	64.766	-0.156709	0.999991	74.9466	-0.0457034	0.999957	40.2157	-0.966205	0.521925	42.0341	-1.07368	0.108767	43.5284	-1.22514	0.0331688	50.6317	-0.95145	0.0973754
NUP210_NM_024923	NUP210	NM_024923	ENSG00000132182	69.4955	0.0910255	0.999991	44.8781	-0.0684711	0.999957	34.3357	-1.39479	0.252475	29.7929	-0.710184	0.323707	41.1094	-1.22672	0.0331688	31.4094	-0.864032	0.165098
GOLGA4_NM_001172713	GOLGA4	NM_001172713	ENSG00000144674	49.3572	-0.0476763	0.999991	40.5411	-0.447028	0.999957	30.3029	-0.86692	0.59797	29.9919	-0.836691	0.232048	30.4647	-1.31785	0.0331688	35.8756	-0.660506	0.254913
FOXL2NB_NM_001040061	FOXL2NB	NM_001040061	ENSG00000206262	40.7697	-0.113854	0.999991	24.6286	0.00340574	0.999957	25.3543	-0.94779	0.592256	16.9158	-0.456677	NA	24.7666	-1.44439	0.0331688	18.602	-0.370241	NA
SSBP2_NM_001256732	SSBP2	NM_001256732	ENSG00000145687	50.1928	-0.101688	0.999991	7.44972	0.400796	0.999957	30.4376	-1.08481	0.489431	4.40113	0.291078	NA	32.1666	-1.29201	0.0331688	3.10529	-0.132736	NA
SKAP2_NM_003930	SKAP2	NM_003930	ENSG00000005020	31.7766	-0.353863	0.999991	19.7813	-0.0714	0.999957	20.6949	-1.21421	0.499182	12.9856	-0.790523	NA	22.3607	-1.49672	0.0331688	17.4179	-0.124523	NA
EPHX2_NM_001256482	EPHX2	NM_001256482	ENSG00000120915	35.0829	-0.291904	0.999991	26.0917	0.0318319	0.999957	25.0053	-0.765319	0.686196	16.2935	-0.638108	NA	24.0345	-1.42161	0.0331688	17.6734	-0.756487	NA
C11orf21_NM_001142946	C11orf21	NM_001142946	ENSG00000110665	40.437	-0.158332	0.999991	34.8424	-0.456944	0.999957	21.8944	-1.5823	0.23732	21.2781	-1.21551	0.117266	25.9582	-1.36905	0.0334606	23.8797	-1.50102	0.0227611
KRT19_NM_002276	KRT19	NM_002276	ENSG00000171345	34.7756	-0.50407	0.999991	27.0925	0.416084	0.999957	22.2086	-1.44689	0.295772	18.3635	0.211447	NA	24.3241	-1.45308	0.0337218	14.1354	-0.568689	NA
HIBADH_NM_152740	HIBADH	NM_152740	ENSG00000106049	37.2398	-0.149507	0.999991	26.4616	0.00170608	0.999957	26.1662	-0.620354	0.761508	17.1723	-0.503056	NA	23.2316	-1.42621	0.0337218	22.8429	-0.186381	0.794308
ZNF689_NR_104166	ZNF689	NR_104166	ENSG00000156853	46.5746	0.0493594	0.999991	32.2634	-0.0738739	0.999957	25.5599	-0.940787	0.585223	20.8385	-0.734032	0.304777	27.1262	-1.35864	0.0337416	21.9191	-0.754448	0.245609
C10orf25_NM_001039380	C10orf25	NM_001039380	ENSG00000165511	45.9874	-0.261016	0.999991	34.6873	-0.118887	0.999957	30.8291	-0.89503	0.592256	24.21	-0.494769	0.444642	30.9484	-1.33278	0.0342225	25.2027	-0.685693	0.27128
LPPR3_NM_001270366	LPPR3	NM_001270366	ENSG00000129951	25.2997	-0.339053	0.999991	26.7083	-0.50901	0.999957	18.164	-0.960231	0.639597	16.4799	-1.68705	NA	17.2923	-1.59252	0.0342225	18.0018	-1.76496	NA
ST8SIA6_NM_001004470	ST8SIA6	NM_001004470	ENSG00000148488	53.5827	-0.138225	0.999991	50.1187	-0.148163	0.999957	33.3175	-1.12723	0.489431	29.6771	-1.21211	0.0920504	35.5344	-1.25727	0.0344048	36.1187	-0.956439	0.105624
LINC01089_NR_002809	LINC01089	NR_002809	ENSG00000212694	40.15	0.048404	0.999991	59.8065	0.0400676	0.999957	22.4421	-0.990285	0.579591	40.5337	-0.37067	0.535323	22.9368	-1.42325	0.0345137	45.2475	-0.385085	0.477682
ICAM1_NM_000201	ICAM1	NM_000201	ENSG00000090339	53.7561	-0.282428	0.999991	31.6937	-0.435522	0.999957	33.6834	-1.27054	0.335257	20.6809	-1.27166	0.0948322	37.2844	-1.23275	0.0345984	24.5963	-0.860614	0.181044
STARD7_NM_020151	STARD7	NM_020151	ENSG00000084090	48.8121	-0.083262	0.999991	25.2347	0.337832	0.999957	35.3334	-0.454416	0.829084	14.2326	-0.4209	NA	29.5163	-1.34338	0.0345984	19.4962	0.0656126	NA
C22orf29_NM_024627	C22orf29	NM_024627	ENSG00000215012	101.734	0.0413708	0.999991	58.047	-0.33788	0.999957	67.4074	-0.515786	0.786376	45.0296	-0.512279	0.411906	61.5232	-1.22335	0.0345984	45.6415	-0.736267	0.196086
CNPY3_NM_006586	CNPY3	NM_006586	ENSG00000137161	51.4914	-0.14702	0.999991	32.3255	-0.437047	0.999957	33.1611	-0.902667	0.585223	23.8494	-0.814194	0.269736	32.3145	-1.30895	0.0345984	27.9261	-0.757788	0.237122
CCDC26_NR_130918	CCDC26	NR_130918	ENSG00000229140	72.0831	0.160191	0.999991	94.5414	0.102749	0.999957	36.4246	-1.34014	0.295772	57.5165	-0.680363	0.299155	42.1067	-1.22374	0.0345984	55.4424	-1.29413	0.0219032
WSB2_NM_001278557	WSB2	NM_001278557	ENSG00000176871	61.9837	0.0395015	0.999991	50.4142	-0.235958	0.999957	35.0084	-0.974016	0.52266	33.9203	-0.810237	0.23337	36.7284	-1.24361	0.0354355	33.7478	-1.24876	0.0373922
TEAD2_NM_001256661	TEAD2	NM_001256661	ENSG00000074219	31.5878	-0.176648	0.999991	20.3469	-0.116613	0.999957	24.0746	-0.519356	0.812018	13.0598	-0.77953	NA	20.2612	-1.49249	0.0356375	12.1249	-1.24969	NA
GNB1L_NM_053004	GNB1L	NM_053004	ENSG00000185838	109.496	0.0155847	0.999991	55.9995	-0.274543	0.999957	72.7333	-0.537448	0.778943	42.8043	-0.491809	0.426772	67.705	-1.18904	0.036012	42.5516	-0.75616	0.190221
ARF6_NM_001663	ARF6	NM_001663	ENSG00000165527	34.6253	-0.103139	0.999991	22.7344	-0.290038	0.999957	20.088	-1.13047	0.52266	13.3293	-1.29338	NA	21.2011	-1.45872	0.0360596	16.8641	-0.804678	NA
LINC00657_NR_027451	LINC00657	NR_027451	ENSG00000260032	43.5928	-0.418212	0.999991	33.346	-0.18816	0.999957	30.4508	-1.10972	0.510592	24.0693	-0.557698	0.411767	32.8748	-1.29399	0.0361237	27.2582	-0.498016	0.41858
NDRG3_NM_022477	NDRG3	NM_022477	ENSG00000101079	33.7914	-0.0420197	0.999991	11.8891	-0.105241	0.999957	21.4658	-0.707467	0.72453	9.57893	-0.0645445	NA	19.3701	-1.46397	0.036231	10.9661	-0.101333	NA
TK2_NM_001272050	TK2	NM_001272050	ENSG00000166548	53.1227	-0.140421	0.999991	45.0773	-0.0529902	0.999957	30.2877	-1.41922	0.295772	29.6179	-0.671407	0.335756	34.8478	-1.2385	0.0364081	28.912	-1.1047	0.072394
PKN1_NM_002741	PKN1	NM_002741	ENSG00000123143	22.1382	-0.781158	0.999991	26.8079	-0.149918	0.999957	18.9476	-1.13032	0.52496	15.9693	-1.03935	NA	18.55	-1.48838	0.0366395	22.4335	-0.429494	0.514887
WRB_NM_004627	WRB	NM_004627	ENSG00000182093	34.9469	-0.334167	0.999991	16.9726	-0.181699	0.999957	26.0566	-0.73925	0.711783	12.8719	-0.308603	NA	23.2884	-1.39387	0.0366395	16.5899	-0.0520227	NA
PYCR2_NM_001271681	PYCR2	NM_001271681	ENSG00000143811	50.7486	-0.341173	0.999991	26.9591	0.117838	0.999957	33.2953	-1.12482	0.489431	18.5622	-0.318849	NA	35.716	-1.27976	0.0367302	23.0325	-0.000899194	0.998811
ENO3_NM_001193503	ENO3	NM_001193503	ENSG00000108515	27.671	-0.128171	0.999991	27.3861	-0.22585	0.999957	16.0127	-1.22102	0.503323	14.2916	-1.47704	NA	17.3861	-1.50186	0.0367302	20.4965	-0.78601	0.237122
XBP1_NM_001079539	XBP1	NM_001079539	ENSG00000100219	41.4886	-0.446336	0.999991	29.6656	-0.102762	0.999957	28.5375	-1.14476	0.489431	21.3408	-0.387736	0.55936	30.3642	-1.31584	0.0367302	19.6588	-0.947763	0.157919
SMDT1_NM_033318	SMDT1	NM_033318	ENSG00000183172	31.3041	-0.120348	0.999991	16.0582	0.0693227	0.999957	17.4071	-1.23796	0.489431	8.62393	-0.608337	NA	18.7394	-1.46933	0.0367302	10.1328	-0.541849	NA
GNB2L1_NM_006098	GNB2L1	NM_006098	ENSG00000204628	38.7303	-0.643986	0.999991	44.2974	-0.0283268	0.999957	27.9875	-1.20684	0.474665	26.4375	-0.792676	0.285431	31.1033	-1.33414	0.0367302	33.3759	-0.413065	0.514167
KCTD20_NM_001286579	KCTD20	NM_001286579	ENSG00000112078	83.556	0.0267698	0.999991	46.9957	-0.070779	0.999957	45.1173	-1.25003	0.321857	31.663	-0.609111	0.361414	50.8442	-1.1568	0.0367302	36.5576	-0.493133	0.403961
MGA_NM_001080541	MGA	NM_001080541	ENSG00000174197	36.6806	-0.271805	0.999991	38.3361	-0.128823	0.999957	22.3847	-1.16708	0.499182	26.513	-0.676483	0.356742	23.8553	-1.41719	0.0368538	29.2607	-0.685746	0.285683
HNRNPH1_NM_001257293	HNRNPH1	NM_001257293	ENSG00000169045	61.7884	-0.081224	0.999991	23.5207	0.249379	0.999957	36.6682	-1.04219	0.489431	14.9644	-0.191273	NA	38.8944	-1.21675	0.0372063	15.5217	-0.171917	NA
FBXO42_NM_018994	FBXO42	NM_018994	ENSG00000037637	49.0358	-0.212669	0.999991	30.7477	-0.0804317	0.999957	35.376	-0.658824	0.72118	18.9757	-0.65215	NA	34.2816	-1.23836	0.0375181	29.7002	-0.0100686	0.988222
GMEB1_NM_006582	GMEB1	NM_006582	ENSG00000162419	55.396	-0.0880835	0.999991	37.6577	-0.221738	0.999957	34.697	-0.873439	0.585223	28.1492	-0.549437	0.425019	33.8701	-1.26953	0.0375181	26.0957	-1.09025	0.0907226
YTHDF2_NM_001172828	YTHDF2	NM_001172828	ENSG00000198492	59.9798	-0.230381	0.999991	37.9061	-0.121355	0.999957	40.8379	-0.823214	0.621982	26.2595	-0.46862	0.462446	40.2152	-1.1852	0.0375181	27.4575	-0.616145	0.316815
LOC101929464_NR_125978	LOC101929464	NR_125978	ENSG00000233246	33.0744	0.0485534	0.999991	41.0846	0.12406	0.999957	17.8946	-1.08362	0.570643	21.5112	-0.999791	0.217245	18.2449	-1.5059	0.0375181	24.6346	-0.810285	0.229278
EIF2B3_NM_001166588	EIF2B3	NM_001166588	ENSG00000070785	42.064	0.0660871	0.999991	19.2903	-0.0797844	0.999957	23.3353	-0.949636	0.585223	14.2776	-0.178353	NA	24.5682	-1.34375	0.0375181	17.2659	-0.124788	NA
PTPN22_NM_001193431	PTPN22	NM_001193431	ENSG00000134242	46.9114	-0.384038	0.999991	42.9177	-0.135451	0.999957	30.9428	-1.2578	0.419395	25.2699	-1.15792	0.116279	34.5773	-1.27953	0.0375181	34.1973	-0.579726	0.334606
PDE4DIP_NM_001002810	PDE4DIP	NM_001002810	ENSG00000178104	157.411	-0.225426	0.999991	170.921	-0.118053	0.999957	94.7155	-1.19667	0.289673	103.036	-1.00465	0.0986229	111.223	-1.06931	0.0375181	109.079	-1.24751	0.0165125
GABPB2_NM_144618	GABPB2	NM_144618	ENSG00000143458	52.5159	-0.358219	0.999991	38.8289	-0.0358174	0.999957	35.2789	-0.972258	0.52266	26.2066	-0.473	0.472311	37.5584	-1.2008	0.0375181	24.1945	-0.985275	0.135104
CACYBP_NM_014412	CACYBP	NM_014412	ENSG00000116161	64.7297	-0.320529	0.999991	22.4856	0.0342713	0.999957	44.0171	-0.919958	0.552687	17.1465	-0.0229702	NA	46.6813	-1.17467	0.0375181	15.4474	-0.458587	NA
ATP2B4_NM_001001396	ATP2B4	NM_001001396	ENSG00000058668	61.8284	-0.173831	0.999991	23.9806	-0.366752	0.999957	35.4614	-1.41492	0.294269	18.8773	-0.62059	NA	41.7644	-1.31497	0.0375181	21.4301	-0.562428	0.397179
SDE2_NM_152608	SDE2	NM_152608	ENSG00000143751	50.2369	-0.127574	0.999991	31.5197	-0.0228595	0.999957	31.2508	-0.97019	0.544056	23.537	-0.252159	0.716831	32.8143	-1.24026	0.0375181	31.2583	0.176148	0.780421
VDAC2_NM_001184783	VDAC2	NM_001184783	ENSG00000165637	40.5729	-0.261671	0.999991	41.4926	-0.0658865	0.999957	24.3428	-1.14727	0.51733	25.3088	-0.774955	0.285431	27.0114	-1.37254	0.0375181	28.4658	-0.760626	0.228957
TMEM41B_NM_001165030	TMEM41B	NM_001165030	ENSG00000166471	46.9834	-0.460098	0.999991	17.0682	-0.132256	0.999957	34.4488	-0.967692	0.552687	13.611	-0.101711	NA	35.8406	-1.22464	0.0375181	15.8002	-0.0954609	NA
MADD_NM_130470	MADD	NM_130470	ENSG00000110514	44.8806	-0.407048	0.999991	24.2376	-0.00370239	0.999957	27.7017	-1.60561	0.18016	16.717	-0.510325	NA	33.9163	-1.22132	0.0375181	19.0546	-0.394961	NA
FADS1_NM_013402	FADS1	NM_013402	ENSG00000149485	42.5962	-0.120682	0.999991	42.5798	-0.400505	0.999957	27.7959	-0.82488	0.662897	27.6385	-1.202	0.0986229	26.6419	-1.36383	0.0375181	32.0274	-1.28644	0.0437938
TCIRG1_NM_006019	TCIRG1	NM_006019	ENSG00000110719	33.8132	-0.394181	0.999991	26.9546	0.12579	0.999957	26.1043	-0.693187	0.727323	15.5091	-0.629203	NA	23.4081	-1.37941	0.0375181	19.9325	-0.371113	0.58736
DPH6_NM_001141972	DPH6	NM_001141972	ENSG00000134146	31.94	-0.266155	0.999991	36.8095	-0.0255335	0.999957	22.6915	-0.746157	0.701043	20.0465	-1.13853	0.145226	21.0109	-1.41293	0.0375181	22.6416	-1.32237	0.0474644
RMDN3_NM_001304802	RMDN3	NM_001304802	ENSG00000137824	44.2019	-0.485728	0.999991	15.9097	-0.12495	0.999957	28.437	-1.49771	0.247324	15.3732	0.0475294	NA	33.0368	-1.27106	0.0375181	13.0035	-0.365886	NA
C16orf58_NM_022744	C16orf58	NM_022744	ENSG00000140688	65.8583	-0.09328	0.999991	37.6	-0.45068	0.999957	41.047	-0.894514	0.596787	26.5846	-0.988595	0.174959	42.293	-1.21063	0.0375181	29.1105	-0.99375	0.0993745
ANKRD40_NM_052855	ANKRD40	NM_052855	ENSG00000154945	59.3512	-0.147585	0.999991	37.479	0.0929546	0.999957	34.8858	-1.22227	0.370584	25.9611	-0.315782	0.643492	40.03	-1.1857	0.0375181	25.1058	-0.657521	0.306407
ICT1_NM_001303265	ICT1	NM_001303265	ENSG00000167862	32.1898	-0.399144	0.999991	21.4437	0.000339385	0.999957	21.1335	-1.26126	0.474665	12.6721	-0.519935	NA	22.3793	-1.42487	0.0375181	17.8261	-0.110421	NA
ZNF236_NM_007345	ZNF236	NM_007345	ENSG00000130856	31.2941	-0.0891053	0.999991	17.6382	-0.133088	0.999957	18.2202	-1.07699	0.552009	12.4868	-0.591883	NA	17.5062	-1.5026	0.0375181	14.0405	-0.560301	NA
TBXA2R_NM_001060	TBXA2R	NM_001060	ENSG00000006638	47.8077	-0.0670185	0.999991	16.1412	0.253215	0.999957	36.6636	-0.250675	0.911861	12.1153	0.231687	NA	29.2112	-1.33618	0.0375181	10.5757	-0.0411135	NA
HS1BP3-IT1_NR_046836	HS1BP3-IT1	NR_046836	ENSG00000231948	28.6513	-0.167956	0.999991	13.6006	0.205413	0.999957	15.4882	-1.42649	0.419395	8.68476	-0.0468777	NA	17.5805	-1.49065	0.0375181	8.07383	-0.405115	NA
GALNT5_NM_014568	GALNT5	NM_014568	ENSG00000136542	60.3944	-0.0240262	0.999991	76.8922	-0.106184	0.999957	35.0414	-1.03856	0.505791	48.9326	-0.824856	0.228861	37.8505	-1.20814	0.0375181	49.0902	-1.21801	0.0289416
PRPF6_NM_012469	PRPF6	NM_012469	ENSG00000101161	38.8025	-0.198697	0.999991	7.70088	-0.341501	0.999957	22.903	-1.38674	0.360053	8.42497	-0.0640606	NA	25.6896	-1.346	0.0375181	9.9735	-0.093989	NA
GHRL_NM_001134941	GHRL	NM_001134941	ENSG00000157017	27.3982	-0.394393	0.999991	20.6061	-0.0237335	0.999957	21.9318	-0.532074	0.797015	14.9386	-0.120139	NA	19.1031	-1.4528	0.0375181	14.1268	-0.511703	NA
CAST_NR_104285	CAST	NR_104285	ENSG00000153113	31.0715	-0.511017	0.999991	19.0751	0.0417127	0.999957	19.6709	-1.50083	0.321857	12.3399	-0.218076	NA	22.8858	-1.41047	0.0375181	16.6894	0.00177353	NA
KIAA0141_NM_001142603	KIAA0141	NM_001142603	ENSG00000081791	33.2383	-0.381562	0.999991	10.9536	-0.0676267	0.999957	24.9338	-0.767351	0.701242	7.16042	-0.208398	NA	22.8858	-1.41047	0.0375181	10.4439	0.12361	NA
CITED2_NM_006079	CITED2	NM_006079	ENSG00000164442	68.5527	-0.330953	0.999991	45.4177	-0.318683	0.999957	41.4818	-1.378	0.246474	34.3904	-0.625043	0.353213	50.3244	-1.18844	0.0375181	34.3137	-0.933659	0.106947
ARID1B_NM_017519	ARID1B	NM_017519	ENSG00000049618	52.2899	-0.196055	0.999991	73.6262	0.112799	0.999957	37.0551	-0.666621	0.727323	43.3056	-0.683141	0.279655	35.6147	-1.24248	0.0375181	46.3741	-0.912191	0.0974546
LOC728743_NR_027237	LOC728743	NR_027237	N/A	69.9857	0.0437214	0.999991	59.5415	-0.0466307	0.999957	42.8579	-0.779044	0.658762	35.0118	-1.05798	0.141988	42.9	-1.1745	0.0375181	38.1559	-1.04913	0.0727909
KDM4C_NM_001146695	KDM4C	NM_001146695	ENSG00000107077	26.4149	-0.366817	0.999991	12.8968	0.120099	0.999957	17.7617	-1.18973	0.509259	5.6609	-1.0416	NA	18.227	-1.45722	0.0375181	10.0814	-0.136431	NA
RARRES3_NM_004585	RARRES3	NM_004585	ENSG00000133321	34.1322	-0.290721	0.999991	25.3281	-0.306591	0.999957	19.1283	-1.42189	0.41493	19.3042	-0.62519	NA	22.4211	-1.40882	0.0375189	19.0026	-0.980091	NA
IPP_NM_001145349	IPP	NM_001145349	ENSG00000197429	62.9151	-0.079424	0.999991	47.9728	0.116735	0.999957	40.656	-0.733985	0.656339	30.5404	-0.488925	0.466415	40.1915	-1.16883	0.037532	29.2803	-0.936975	0.124232
UBE2S_NM_014501	UBE2S	NM_014501	ENSG00000108106	42.9278	-0.106248	0.999991	13.7089	0.227273	0.999957	23.84	-1.3934	0.32232	6.60467	-0.54256	NA	26.329	-1.33354	0.0378491	8.53878	-0.237273	NA
NSUN4_NM_199044	NSUN4	NM_199044	ENSG00000117481	64.3444	-0.053017	0.999991	36.067	0.0478794	0.999957	35.7631	-1.27368	0.321857	22.086	-0.594118	0.384975	41.8842	-1.18235	0.0379063	24.7974	-0.575898	0.358429
VWA9_NM_001136043	VWA9	NM_001136043	ENSG00000138614	38.8519	0.186804	0.999991	35.6547	-0.198563	0.999957	20.4487	-0.887503	0.623298	22.1486	-0.890342	0.23337	19.2711	-1.45731	0.0379063	28.0246	-0.663889	0.290006
GIPR_NM_000164	GIPR	NM_000164	ENSG00000010310	37.6303	-0.172073	0.999991	29.1319	-0.110536	0.999957	22.2359	-1.32113	0.493614	19.7206	-0.703643	NA	23.3637	-1.44413	0.0379063	26.041	-0.197829	0.761123
SND1_NM_014390	SND1	NM_014390	ENSG00000197157	56.5012	-0.107998	0.999991	21.7691	0.00872372	0.999957	33.5248	-1.04346	0.499182	13.7467	-0.408312	NA	36.5409	-1.19731	0.0379063	18.9018	-0.00319336	NA
RNF182_NM_001165032	RNF182	NM_001165032	ENSG00000180537	49.8128	-0.470986	0.999991	34.4813	-0.373617	0.999957	34.5334	-1.11714	0.509259	27.1123	-0.462664	0.466082	36.3111	-1.33195	0.0381611	30.3368	-0.538659	0.365192
UBXN10_NM_152376	UBXN10	NM_152376	ENSG00000162543	41.8343	0.0060903	0.999991	57.5218	-0.172142	0.999957	26.2572	-0.809806	0.659532	31.5028	-1.42976	0.06154	25.3358	-1.31678	0.0384675	36.4423	-1.45452	0.0202552
SLC4A2_NM_003040	SLC4A2	NM_003040	ENSG00000164889	56.274	-0.258347	0.999991	24.3954	-0.164866	0.999957	36.87	-1.00675	0.518928	18.7731	-0.449057	NA	39.2651	-1.18935	0.0384675	20.3296	-0.55797	0.414821
ACTG1_NM_001199954	ACTG1	NM_001199954	ENSG00000184009	35.4306	-0.253334	0.999991	11.8128	0.125014	0.999957	20.6074	-1.37504	0.376999	7.30838	-0.149593	NA	24.3945	-1.33605	0.0385814	12.8734	0.455836	NA
CCDC57_NM_198082	CCDC57	NM_198082	ENSG00000176155	47.9897	-0.267883	0.999991	27.165	0.219561	0.999957	25.5943	-2.14019	0.0726244	15.8199	-0.398889	NA	33.4947	-1.31188	0.0385814	19.5005	-0.151872	NA
RPL13A_NM_001270491	RPL13A	NM_001270491	ENSG00000142541	34.0516	-0.419176	0.999991	33.5757	0.190281	0.999957	22.324	-1.32998	0.437761	22.6871	-0.195432	0.771923	24.1457	-1.39354	0.0385814	26.4629	-0.125571	0.850899
MGST2_NM_001204366	MGST2	NM_001204366	ENSG00000085871	38.8708	-0.205288	0.999991	45.998	0.147158	0.999957	23.8524	-1.04916	0.524497	26.8869	-0.681675	0.315294	25.4278	-1.31383	0.0385814	29.2217	-0.74284	0.221208
C9orf16_NM_024112	C9orf16	NM_024112	ENSG00000171159	54.9385	-0.300021	0.999991	29.6104	0.0454759	0.999957	36.0261	-1.013	0.524497	28.3028	0.402848	0.533796	39.3945	-1.22581	0.0387122	24.5808	-0.14288	0.832276
MICALL1_NM_033386	MICALL1	NM_033386	ENSG00000100139	33.8658	0.0677094	0.999991	12.5185	0.0386958	0.999957	19.2124	-1.03312	0.593576	6.98944	-0.69678	NA	18.7815	-1.43004	0.0389519	8.49975	-0.635021	NA
PGBD2_NM_001017434	PGBD2	NM_001017434	ENSG00000185220	61.2325	-0.150324	0.999991	24.0738	-0.246828	0.999957	36.3938	-1.14101	0.436973	19.6174	-0.322333	NA	41.1449	-1.15585	0.0389964	18.816	-0.668032	NA
AVPI1_NM_021732	AVPI1	NM_021732	ENSG00000119986	26.9384	-0.285091	0.999991	12.002	0.206188	0.999957	14.1194	-1.67905	0.294269	7.80306	-0.0432224	NA	18.034	-1.45187	0.0396992	10.4996	0.226416	NA
UPF2_NM_080599	UPF2	NM_080599	ENSG00000151461	38.4853	0.0421778	0.999991	21.7222	0.291638	0.999957	21.4289	-0.881219	0.620693	11.467	-0.277041	NA	21.5332	-1.37258	0.0400756	15.5399	-0.00360024	NA
HNRNPH1_NM_005520	HNRNPH1	NM_005520	ENSG00000169045	61.8818	-0.106188	0.999991	23.5207	0.249379	0.999957	36.9972	-1.06075	0.483153	15.6225	-0.108718	NA	40.3987	-1.15632	0.0402129	15.5217	-0.171917	NA
KLHL21_NM_014851	KLHL21	NM_014851	ENSG00000162413	78.2382	-0.100365	0.999991	15.376	0.0192088	0.999957	48.6344	-0.865135	0.597597	13.9493	0.157555	NA	51.5541	-1.20039	0.0403484	11.4808	-0.386746	NA
TCEA1_NM_006756	TCEA1	NM_006756	ENSG00000187735	41.313	-0.33988	0.999991	19.6368	0.0404298	0.999957	26.1697	-1.24144	0.419395	13.1927	-0.331796	NA	28.835	-1.26853	0.0403484	15.1592	-0.386813	NA
FAM63A_NM_001163259	FAM63A	NM_001163259	ENSG00000143409	38.0457	-0.299879	0.999991	37.5617	0.0510645	0.999957	25.323	-1.00959	0.552687	26.0722	-0.314883	0.626919	26.161	-1.31252	0.0404881	27.8113	-0.4552	0.453053
SUGP1_NM_172231	SUGP1	NM_172231	ENSG00000105705	23.9117	-0.615437	0.999991	14.936	-0.0658033	0.999957	19.1168	-0.875921	0.655285	11.6321	-0.139211	NA	18.5936	-1.44656	0.0405965	11.3021	-0.536073	NA
ZBTB14_NM_001243702	ZBTB14	NM_001243702	ENSG00000198081	27.5304	-0.351821	0.999991	26.0508	0.0459064	0.999957	18.0952	-1.15142	0.52266	14.09	-0.792254	NA	19.5672	-1.43223	0.0407002	15.4479	-1.08365	NA
PPBPP2_NR_026769	PPBPP2	NR_026769	ENSG00000248848	33.8599	-0.0919706	0.999991	29.9331	-0.208868	0.999957	18.9993	-1.24166	0.483153	18.1916	-0.992824	NA	20.3026	-1.38878	0.0407002	21.8689	-0.881346	0.192745
ST7L_NM_001308264	ST7L	NM_001308264	ENSG00000007341	87.6526	-0.0657078	0.999991	77.2068	0.0156654	0.999957	57.4608	-0.6876	0.718349	46.8758	-0.787596	0.242552	57.393	-1.07619	0.0407647	49.1489	-1.00832	0.0712552
PHACTR4_NM_001048183	PHACTR4	NM_001048183	ENSG00000204138	51.563	0.107146	0.999991	39.5306	-0.254567	0.999957	28.5539	-0.892413	0.591276	26.5929	-0.853028	0.230545	28.8508	-1.25275	0.0409071	27.2286	-1.14015	0.0658735
LIN9_NM_001270410	LIN9	NM_001270410	ENSG00000183814	56.6828	-0.302513	0.999991	53.0864	0.139466	0.999957	37.9269	-0.998867	0.555231	31.2575	-0.626347	0.334394	40.7231	-1.28254	0.0409071	31.2733	-1.01207	0.0902881
ADAMTS3_NM_014243	ADAMTS3	NM_014243	ENSG00000156140	46.2673	-0.38087	0.999991	47.065	0.247763	0.999957	31.8815	-1.04914	0.52266	22.8322	-0.976992	0.217245	34.1301	-1.24294	0.0409071	30.5049	-0.47998	0.453398
CNOT8_NM_001301083	CNOT8	NM_001301083	ENSG00000155508	37.3953	-0.0837819	0.999991	30.9069	-0.108666	0.999957	22.8018	-0.858113	0.634521	19.9509	-0.741293	0.307959	22.5771	-1.3529	0.0409071	26.8629	-0.263944	0.686223
REPIN1_NM_001099695	REPIN1	NM_001099695	ENSG00000214022	89.0426	-0.22646	0.999991	55.7419	-0.0268054	0.999957	58.2108	-0.94473	0.521925	37.2547	-0.527684	0.395832	63.9083	-1.09829	0.0409071	34.428	-1.06834	0.0688993
MGAT4B_NM_014275	MGAT4B	NM_014275	ENSG00000161013	27.3577	-0.20669	0.999991	20.0534	0.00381057	0.999957	19.2964	-0.650836	0.762622	11.5394	-0.792094	NA	17.7497	-1.46489	0.0409988	11.4477	-1.16729	NA
CUX1_NM_001202546	CUX1	NM_001202546	ENSG00000257923	39.8469	-0.0761084	0.999991	14.568	0.144662	0.999957	27.7294	-0.568334	0.777901	11.2578	0.0312845	NA	24.7941	-1.30302	0.0409988	6.86001	-0.998204	NA
LOC101927851_NR_125945	LOC101927851	NR_125945	ENSG00000238005	59.8227	-0.287483	0.999991	99.9392	-0.294789	0.999957	35.1262	-1.42303	0.231387	55.3809	-1.79989	0.00512136	42.5561	-1.12766	0.0413551	65.4278	-1.50366	0.00404277
ZBTB14_NM_001143823	ZBTB14	NM_001143823	ENSG00000198081	29.7402	-0.362016	0.999991	20.9187	-0.207486	0.999957	23.016	-0.667295	0.737342	13.5042	-0.905641	NA	21.0718	-1.3629	0.041377	13.1145	-1.5674	NA
STAT5A_NM_003152	STAT5A	NM_003152	ENSG00000126561	65.2733	-0.175586	0.999991	71.2795	-0.127562	0.999957	35.0023	-1.64188	0.130066	42.2609	-1.05964	0.102914	45.0185	-1.10955	0.0416843	47.0928	-1.21021	0.0308593
ZBTB25_NM_006977	ZBTB25	NM_006977	ENSG00000089775	35.4079	-0.374931	0.999991	19.3666	-0.230763	0.999957	22.4967	-1.35746	0.360053	12.3525	-0.891552	NA	24.6966	-1.31474	0.0426327	11.5821	-1.27691	NA
PPP1CA_NM_001008709	PPP1CA	NM_001008709	ENSG00000172531	36.9215	-0.321841	0.999991	18.3229	-0.0992602	0.999957	22.4308	-1.41721	0.321857	15.2249	-0.118789	NA	26.3459	-1.28037	0.0430554	15.0711	-0.326332	NA
ZBTB1_NM_001123329	ZBTB1	NM_001123329	ENSG00000126804	32.4682	-0.362755	0.999991	23.7995	0.0530235	0.999957	21.2278	-1.20215	0.483153	16.015	-0.388721	NA	22.113	-1.36255	0.0430554	15.9963	-0.525406	NA
CSNK1E_NM_152221	CSNK1E	NM_152221	ENSG00000213923	34.5817	-0.254361	0.999991	21.8011	0.166842	0.999957	19.2709	-1.72145	0.183032	10.7246	-0.917157	NA	23.9503	-1.30794	0.0430554	11.5823	-1.06542	NA
RNASET2_NM_003730	RNASET2	NM_003730	ENSG00000026297	34.5177	0.0247027	0.999991	26.5526	-0.0799505	0.999957	20.8192	-0.857621	0.651293	15.868	-0.705718	NA	20.0557	-1.37479	0.0430554	18.9666	-0.62292	NA
PHF2_NM_005392	PHF2	NM_005392	ENSG00000197724	38.8615	-0.0896444	0.999991	18.0887	0.319446	0.999957	19.6766	-0.623298	0.806877	7.9505	-0.736661	NA	24.3235	-1.36512	0.0430554	12.0154	-0.14184	NA
FAM63A_NM_001040217	FAM63A	NM_001040217	ENSG00000143409	38.987	-0.266722	0.999991	36.9006	-2.27914e-05	0.999957	25.1821	-1.06049	0.52266	24.3674	-0.531844	0.423843	26.7298	-1.26947	0.0431564	26.6368	-0.600831	0.329832
ARL5B_NM_178815	ARL5B	NM_178815	ENSG00000165997	44.2952	-0.518748	0.999991	16.4645	-0.0230908	0.999957	28.8148	-1.34945	0.322577	13.5317	-0.10722	NA	34.5411	-1.19715	0.0431564	16.878	0.226003	NA
MRPL48_NM_016055	MRPL48	NM_016055	ENSG00000175581	54.0347	-0.361506	0.999991	45.0008	-0.219179	0.999957	36.0711	-1.10457	0.474665	25.608	-1.38352	0.0710806	39.4292	-1.1399	0.0431564	32.4973	-0.889285	0.144051
UPF3A_NM_023011	UPF3A	NM_023011	ENSG00000169062	49.5535	-0.305898	0.999991	14.8527	0.207722	0.999957	33.6141	-0.988076	0.585223	11.6407	0.251287	NA	35.4733	-1.23194	0.0431564	10.8883	0.147502	NA
JADE2_NM_001289984	JADE2	NM_001289984	ENSG00000043143	46.8783	0.0124867	0.999991	39.9408	-0.248895	0.999957	26.8573	-1.05867	0.524497	27.1037	-0.862987	0.234539	28.7748	-1.25861	0.0431564	30.5186	-0.850308	0.167609
CCDC25_NM_001304529	CCDC25	NM_001304529	ENSG00000147419	41.3187	-0.207913	0.999991	18.3185	0.119828	0.999957	24.5105	-1.23907	0.458538	10.6007	-0.444113	NA	26.5249	-1.33821	0.0431564	12.1707	-0.435239	NA
TSPAN32_NM_139022	TSPAN32	NM_139022	ENSG00000064201	33.8486	-0.260796	0.999991	42.0074	-0.169531	0.999957	19.418	-1.17289	0.517807	22.5304	-1.57727	0.0486927	22.3489	-1.33106	0.0432032	26.117	-1.48826	0.0215569
RAB31_NM_006868	RAB31	NM_006868	ENSG00000168461	40.7198	-0.290614	0.999991	35.5593	-0.11953	0.999957	28.4023	-0.917832	0.603464	24.6078	-0.658755	0.354403	28.6684	-1.2503	0.0434223	26.1923	-0.676467	0.284689
WDTC1_NM_001276252	WDTC1	NM_001276252	ENSG00000142784	30.0442	-0.379729	0.999991	15.6627	0.0192432	0.999957	19.7516	-1.18237	0.52266	11.9663	-0.121178	NA	20.9764	-1.42409	0.0437568	10.57	-0.634481	NA
HSPA9_NM_004134	HSPA9	NM_004134	ENSG00000113013	42.5165	-0.412982	0.999991	31.4259	-0.172573	0.999957	35.0289	-0.552016	0.787118	22.0205	-0.556826	0.423843	31.4315	-1.20791	0.0437568	27.8589	-0.209899	0.741089
ZFP36L1_NM_001244698	ZFP36L1	NM_001244698	ENSG00000185650	51.9345	-0.221258	0.999991	31.8783	0.188868	0.999957	32.3526	-1.10126	0.483153	18.7681	-0.373911	NA	35.3977	-1.17925	0.0442107	18.3681	-0.698191	NA
DFFA_NM_004401	DFFA	NM_004401	ENSG00000160049	52.7675	7.09397e-05	0.999991	23.2574	-0.0972726	0.999957	28.0494	-1.29288	0.382658	16.6567	-0.3213	NA	32.9886	-1.24808	0.0447181	21.109	-0.0927928	0.898336
MMP15_NM_002428	MMP15	NM_002428	ENSG00000102996	31.5367	-0.044386	0.999991	12.3317	-0.22723	0.999957	17.6576	-0.99012	0.593001	9.54902	-0.562438	NA	18.361	-1.40008	0.0448641	10.6192	-0.535975	NA
PRDX1_NM_002574	PRDX1	NM_002574	ENSG00000117450	43.8085	-0.220497	0.999991	29.9421	-0.123088	0.999957	26.2896	-1.085	0.51357	23.9324	-0.143441	0.837682	29.7189	-1.22236	0.0454095	29.9746	0.10165	0.880244
LINC00649_NM_001288961	LINC00649	NM_001288961	N/A	44.1292	-0.252531	0.999991	34.283	-0.100342	0.999957	29.2631	-0.908227	0.597028	22.2021	-0.642856	0.354403	30.9623	-1.25618	0.0454095	25.6917	-0.503291	0.418664
PDE4DIP_NM_001195261	PDE4DIP	NM_001195261	ENSG00000178104	157.706	-0.20065	0.999991	169.922	-0.122674	0.999957	95.8695	-1.12414	0.335257	100.949	-1.06607	0.0879483	111.701	-1.02574	0.0455704	109.122	-1.22207	0.0199277
DGKZ_NM_001105540	DGKZ	NM_001105540	ENSG00000149091	37.7871	-0.193303	0.999991	27.7904	-0.482473	0.999957	24.4877	-0.952408	0.601486	22.1484	-0.6386	0.371395	24.9175	-1.33506	0.0457378	19.5151	-1.42854	NA
RPS5_NM_001009	RPS5	NM_001009	ENSG00000083845	41.2598	-0.494398	0.999991	12.1146	0.0466935	0.999957	30.3279	-0.956674	0.552009	11.2264	0.254674	NA	32.6985	-1.18746	0.0462084	10.8108	0.116922	NA
AAAS_NM_001173466	AAAS	NM_001173466	ENSG00000094914	36.2686	-0.126534	0.999991	19.6515	-0.0100389	0.999957	22.8382	-0.979678	0.59962	12.5891	-0.496331	NA	21.7262	-1.36009	0.0463345	16.4126	-0.176473	NA
CLN3_NM_001042432	CLN3	NM_001042432	ENSG00000188603	38.0691	-0.333463	0.999991	29.6273	-0.284533	0.999957	24.1599	-1.33705	0.37778	22.0683	-0.539217	0.427365	27.5979	-1.23989	0.0471743	21.3052	-1.02008	0.128211
ZNF628_NM_033113	ZNF628	NM_033113	ENSG00000197483	41.5228	-0.345072	0.999991	16.6771	-0.339574	0.999957	25.0311	-1.56063	0.246474	12.6531	-0.561764	NA	30.5576	-1.23449	0.0471743	12.1281	-0.923354	NA
G3BP1_NM_005754	G3BP1	NM_005754	ENSG00000145907	34.4408	-0.11271	0.999991	17.9932	0.141968	0.999957	20.7886	-1.04207	0.552687	11.5966	-0.302836	NA	20.6047	-1.3539	0.0471743	16.2109	0.176215	NA
SPN_NM_003123	SPN	NM_003123	ENSG00000197471	47.0461	-0.291382	0.999991	45.2501	-0.494617	0.999957	25.9596	-1.78423	0.119507	28.2796	-1.61069	0.0316988	33.3097	-1.16427	0.0475807	34.4002	-1.18856	0.0443932
MIR4738_NR_039892	MIR4738	NR_039892	ENSG00000283853	55.2277	-0.185112	0.999991	48.2749	-0.212229	0.999957	34.518	-0.98974	0.517807	30.6534	-0.998526	0.161564	37.832	-1.12912	0.0475807	34.8121	-0.981227	0.0968819
KEAP1_NM_012289	KEAP1	NM_012289	ENSG00000079999	58.7564	0.203295	0.999991	45.3965	-0.0301781	0.999957	33.7168	-0.662625	0.719921	29.8696	-0.642032	0.344989	32.0592	-1.19673	0.0477691	33.7744	-0.597465	0.313133
UBE2K_NM_001111112	UBE2K	NM_001111112	ENSG00000078140	36.2254	-0.336534	0.999991	24.9198	0.11065	0.999957	27.8221	-0.699167	0.733322	16.8784	-0.322895	NA	26.3925	-1.25899	0.048162	18.8938	-0.265285	NA
SLC40A1_NM_014585	SLC40A1	NM_014585	ENSG00000138449	43.7711	-0.23401	0.999991	19.9916	0.151212	0.999957	28.0278	-1.10761	0.503323	13.0524	-0.207875	NA	29.7847	-1.20662	0.0486583	15.5126	-0.0761314	NA
PLCB2_NM_001284297	PLCB2	NM_001284297	ENSG00000137841	30.4592	-0.378672	0.999991	28.8873	-0.0720704	0.999957	19.4698	-1.33082	0.443359	15.3391	-1.07982	NA	22.5684	-1.34844	0.0488305	19.8912	-0.764193	0.252149
MIR6516_NR_106997	MIR6516	NR_106997	ENSG00000284250	39.9629	-0.162111	0.999991	17.3383	-0.051313	0.999957	24.1093	-1.13666	0.51733	11.1813	-0.614784	NA	26.4866	-1.29708	0.0488305	12.159	-0.648496	NA
INAFM1_NR_037675	INAFM1	NR_037675	N/A	28.8705	-0.25342	0.999991	10.5327	0.1427	0.999957	21.9017	-0.598161	0.785101	5.85846	-0.490153	NA	19.1609	-1.37485	0.0488305	6.521	-0.474938	NA
PDIK1L_NM_001243533	PDIK1L	NM_001243533	ENSG00000175087	40.2767	-0.428835	0.999991	45.462	-0.0357214	0.999957	27.6812	-1.17777	0.458344	24.4406	-1.02031	0.174021	31.4558	-1.17875	0.0490941	32.9283	-0.567263	0.331113
CD52_NM_001803	CD52	NM_001803	ENSG00000169442	45.4017	-0.00206301	0.999991	31.6065	0.281182	0.999957	27.5476	-0.758091	0.674622	14.2435	-0.998947	NA	27.0942	-1.22187	0.0490941	19.7807	-0.371122	0.579796
TMEM63A_NM_014698	TMEM63A	NM_014698	ENSG00000196187	42.415	-0.24216	0.999991	34.409	-0.161853	0.999957	29.5273	-0.790248	0.662704	24.6824	-0.454531	0.488502	28.413	-1.24572	0.0490941	27.9997	-0.549144	0.380239
PRTFDC1_NM_001282786	PRTFDC1	NM_001282786	ENSG00000099256	38.0849	0.0610658	0.999991	49.2237	-0.274756	0.999957	18.9311	-1.29284	0.45882	30.0411	-1.30564	0.070979	22.2526	-1.30954	0.0490941	33.0847	-1.36938	0.0227611
RASGRP2_NM_001098670	RASGRP2	NM_001098670	ENSG00000068831	33.1424	0.0837355	0.999991	18.6204	-0.0156908	0.999957	16.5252	-1.16364	0.55074	9.78776	-0.931032	NA	17.6988	-1.43694	0.0490941	13.4639	-0.463384	NA
HDAC7_NM_001098416	HDAC7	NM_001098416	ENSG00000061273	40.5212	0.0607119	0.999991	22.441	0.0333235	0.999957	23.4348	-0.964668	0.585223	14.3244	-0.523012	NA	22.9429	-1.29694	0.0490941	13.4087	-1.02083	NA
BBS10_NM_024685	BBS10	NM_024685	ENSG00000179941	24.9683	-0.435288	0.999991	20.2596	0.0165844	0.999957	20.2192	-0.6896	0.740986	13.872	-0.423875	NA	18.1127	-1.37407	0.0490941	16.5075	-0.19919	NA
KLC1_NM_001130107	KLC1	NM_001130107	ENSG00000126214	35.2328	0.0807058	0.999991	11.3555	-0.086144	0.999957	17.5059	-1.09562	0.550664	9.50978	0.0010337	NA	19.4408	-1.34639	0.0490941	8.90695	-0.451574	NA
MIR4710_NR_039860	MIR4710	NR_039860	ENSG00000265291	44.1651	0.0692365	0.999991	27.1843	-0.10139	0.999957	23.4826	-1.19504	0.483153	17.5386	-0.848769	NA	24.8988	-1.26277	0.0490941	17.1799	-1.06886	NA
ZKSCAN2_NM_001012981	ZKSCAN2	NM_001012981	ENSG00000155592	28.2416	-0.236703	0.999991	10.097	-0.0341982	0.999957	21.03	-0.577466	0.785101	8.56705	0.059321	NA	17.6343	-1.41423	0.0490941	15.0443	0.747099	NA
HOXB-AS1_NR_102279	HOXB-AS1	NR_102279	ENSG00000230148	104.497	-0.0282982	0.999991	91.1584	-0.0709308	0.999957	56.4841	-1.39568	0.181823	55.5862	-0.912143	0.15367	69.6086	-1.01058	0.0490941	61.0076	-1.03908	0.0470403
TSHZ1_NM_005786	TSHZ1	NM_005786	ENSG00000179981	33.6846	-0.0356789	0.999991	20.1019	0.209392	0.999957	21.4891	-0.629413	0.757181	10.3924	-0.548242	NA	20.1008	-1.34268	0.0490941	12.1365	-0.604559	NA
CIC_NM_001304815	CIC	NM_001304815	ENSG00000079432	26.5718	-0.293559	0.999991	10.1691	0.0173248	0.999957	16.8349	-1.11528	0.552009	6.9272	-0.254915	NA	17.9742	-1.39299	0.0490941	8.09236	-0.262174	NA
NFE2L2_NM_006164	NFE2L2	NM_006164	ENSG00000116044	52.0574	-0.383296	0.999991	45.7411	0.0749797	0.999957	33.6351	-1.23477	0.358363	33.1123	-0.245543	0.701919	40.623	-1.10549	0.0490941	33.7352	-0.473604	0.412396
CLK1_NM_001162407	CLK1	NM_001162407	ENSG00000013441	28.5308	-0.414496	0.999991	26.8544	-0.0937102	0.999957	20.001	-1.09199	0.543207	19.2664	-0.316187	NA	20.682	-1.33881	0.0490941	20.1039	-0.333057	0.628615
ZNF343_NM_001282495	ZNF343	NM_001282495	ENSG00000088876	41.8791	-0.141401	0.999991	8.83844	-0.229765	0.999957	26.31	-0.948562	0.585223	8.18124	-0.189109	NA	27.7751	-1.24969	0.0490941	8.33037	-0.314777	NA
ABHD14A-ACY1_NR_037192	ABHD14A-ACY1	NR_037192	N/A	38.9562	-0.175442	0.999991	19.5432	0.0859011	0.999957	25.4731	-0.96483	0.611913	11.5595	-0.57722	NA	26.2988	-1.33383	0.0490941	12.8442	-0.8135	NA
MGAT1_NM_001114619	MGAT1	NM_001114619	ENSG00000131446	38.6054	-0.419216	0.999991	27.5034	0.00804892	0.999957	26.772	-1.05352	0.530016	15.639	-0.877882	NA	28.6175	-1.24392	0.0490941	15.6657	-1.18352	NA
HIST1H4J_NM_021968	HIST1H4J	NM_021968	ENSG00000197238	48.5022	-0.221819	0.999991	25.2666	-0.115525	0.999957	33.5697	-0.793444	0.693515	19.3563	-0.254507	NA	33.7842	-1.17025	0.0490941	24.4484	0.0250503	0.971083
PCMT1_NM_001252049	PCMT1	NM_001252049	ENSG00000120265	29.6224	-0.194117	0.999991	23.5804	0.0319521	0.999957	18.6674	-0.888358	0.641953	16.0476	-0.149839	NA	19.628	-1.37038	0.0490941	19.0141	-0.17643	NA
MKLN1_NM_001145354	MKLN1	NM_001145354	ENSG00000128585	60.4201	-0.0633519	0.999991	45.8387	-0.282936	0.999957	35.3891	-0.952693	0.536799	27.5952	-1.09658	0.130662	39.8044	-1.12025	0.0490941	35.0373	-0.851549	0.143175
C7orf73_NM_001130929	C7orf73	NM_001130929	ENSG00000243317	70.6537	-0.00504083	0.999991	53.9774	-0.265288	0.999957	43.9738	-0.706832	0.673326	40.9174	-0.508921	0.413385	44.2492	-1.10241	0.0490941	38.4726	-0.976206	0.0864001
LOC100499484-C9ORF174_NR_036527	LOC100499484-C9ORF174	NR_036527	ENSG00000255036	51.6259	0.0474736	0.999991	23.553	0.0472149	0.999957	27.6778	-1.13293	0.483153	16.7246	-0.25524	NA	30.6751	-1.19166	0.0490941	16.2245	-0.450149	NA
LOC101928525_NR_121579	LOC101928525	NR_121579	ENSG00000226706	34.1539	0.139284	0.999991	14.6573	0.336859	0.999957	15.7269	-1.30032	0.509259	10.0494	0.123118	NA	17.2669	-1.46653	0.0490941	8.61631	-0.188197	NA
LNPEP_NM_005575	LNPEP	NM_005575	ENSG00000113441	52.608	-0.294046	0.999991	20.7425	0.0928588	0.999957	36.05	-0.910933	0.585223	12.8614	-0.623982	NA	38.2833	-1.12705	0.0494194	17.8049	-0.0947709	NA
ZNF629_NM_001080417	ZNF629	NM_001080417	ENSG00000102870	45.5206	-0.375728	0.999991	22.628	-0.255424	0.999957	27.4091	-1.4242	0.284948	13.6085	-0.908303	NA	34.1591	-1.14293	0.0499058	20.2262	-0.360091	0.58736
GPRC5C_NM_022036	GPRC5C	NM_022036	ENSG00000170412	29.9201	-0.108291	0.999991	22.8384	0.0542935	0.999957	16.7605	-1.25476	0.494457	15.5948	-0.130593	NA	18.0646	-1.38071	0.0499058	11.8824	-1.28128	NA
NOL3_NM_001276307	NOL3	NM_001276307	ENSG00000140939	34.8132	-0.299778	0.999991	14.7956	-0.369268	0.999957	19.4272	-1.7518	0.183032	11.5197	-0.732914	NA	24.019	-1.2843	0.0501183	14.4925	-0.398556	NA
NSMCE1_NM_145080	NSMCE1	NM_145080	ENSG00000169189	32.633	-0.20481	0.999991	24.4268	-0.00111559	0.999957	23.0302	-0.765207	0.716605	23.3394	0.267608	0.713862	21.5581	-1.33529	0.050426	16.8666	-0.564558	NA
TGIF1_NM_001278684	TGIF1	NM_001278684	ENSG00000177426	69.4906	-0.24463	0.999991	42.6687	0.016848	0.999957	50.139	-0.635215	0.708751	28.7544	-0.418836	0.499673	49.1531	-1.05735	0.0506683	31.9577	-0.39711	0.494953
PARVB_NM_001243386	PARVB	NM_001243386	ENSG00000188677	36.2682	-0.0330046	0.999991	36.9431	-0.109544	0.999957	19.8647	-1.30015	0.453456	20.5388	-1.34054	0.0869496	22.742	-1.33929	0.0506683	22.1213	-1.34485	0.0421994
KDM2B_NM_032590	KDM2B	NM_032590	ENSG00000089094	41.4463	-0.0954595	0.999991	46.619	-0.227742	0.999957	25.7958	-0.939933	0.586692	26.9312	-1.25902	0.0869496	25.957	-1.22747	0.0507104	33.0098	-1.11729	0.0616326
MAP2K5_NM_002757	MAP2K5	NM_002757	ENSG00000137764	43.1489	-0.102801	0.999991	31.173	-0.150348	0.999957	28.8375	-0.6978	0.716318	20.2444	-0.742797	0.298116	27.5088	-1.21105	0.0507104	21.4408	-0.888394	0.177813
USE1_NM_018467	USE1	NM_018467	ENSG00000053501	34.8254	-0.502019	0.999991	24.3607	0.172994	0.999957	22.7604	-1.55659	0.252089	13.9586	-0.546872	NA	27.7062	-1.22454	0.0507104	16.0787	-0.378558	NA
ARHGDIA_NM_001185077	ARHGDIA	NM_001185077	ENSG00000141522	36.0545	-0.166164	0.999991	26.7335	-0.00617095	0.999957	22.5433	-1.041	0.536799	14.3371	-0.846686	NA	23.4945	-1.26415	0.0510293	22.1634	-0.262782	0.694054
MIR1207_NR_031612	MIR1207	NR_031612	ENSG00000221176	53.5034	0.00595775	0.999991	51.0879	-0.178329	0.999957	29.7257	-1.10572	0.483153	27.6911	-1.45095	0.0588036	33.6174	-1.13688	0.0511992	35.5263	-0.96039	0.0978695
MYL12A_NM_001303048	MYL12A	NM_001303048	ENSG00000101608	45.452	-0.322855	0.999991	37.5382	0.120726	0.999957	34.2618	-0.669421	0.741061	23.698	-0.338998	0.604574	33.0936	-1.1488	0.0512853	29.4477	-0.168375	0.7845
RNF217_NM_001286398	RNF217	NM_001286398	ENSG00000146373	46.3399	0.0587018	0.999991	48.3563	0.258789	0.999957	26.8652	-0.94598	0.585223	27.1395	-0.498336	0.44011	28.1188	-1.20521	0.0512853	30.0118	-0.633936	0.287894
LOC101928068_NR_111907	LOC101928068	NR_111907	N/A	100.649	-0.24103	0.999991	53.216	-0.0478241	0.999957	61.7226	-1.2204	0.335257	28.7527	-1.10841	0.116279	72.6149	-1.01084	0.0512998	34.9862	-1.03972	0.0763363
WSCD2_NM_014653	WSCD2	NM_014653	ENSG00000075035	33.6351	-0.117264	0.999991	32.3825	-0.1176	0.999957	19.589	-1.00505	0.585223	19.2911	-0.985962	NA	20.6714	-1.3238	0.0512998	20.6104	-1.09473	0.100167
STAT5A_NM_001288718	STAT5A	NM_001288718	ENSG00000126561	77.5242	-0.0887793	0.999991	60.4832	-0.191333	0.999957	41.4631	-1.49881	0.18016	36.1919	-1.11908	0.0948322	52.9342	-1.03395	0.0512998	39.2713	-1.40472	0.0199277
OXSR1_NM_005109	OXSR1	NM_005109	ENSG00000172939	40.1369	-0.362843	0.999991	23.9547	-0.194744	0.999957	29.7654	-0.767297	0.685102	20.7541	-0.0837303	0.909958	29.0141	-1.20805	0.0512998	19.309	-0.504365	NA
SHROOM1_NM_001172700	SHROOM1	NM_001172700	ENSG00000164403	41.1075	-0.532554	0.999991	25.5449	-0.161756	0.999957	29.55	-1.02397	0.52266	14.9199	-0.907622	NA	33.2163	-1.14988	0.0512998	19.135	-0.693735	NA
ZFC3H1_NM_144982	ZFC3H1	NM_144982	ENSG00000133858	53.3249	-0.144269	0.999991	21.7524	-0.207956	0.999957	31.7173	-1.15615	0.458344	14.3483	-0.792795	NA	34.6219	-1.14094	0.0513334	21.4598	-0.058627	0.932802
NDUFV1_NM_001166102	NDUFV1	NM_001166102	ENSG00000167792	33.3242	-0.366836	0.999991	18.7713	-0.0592614	0.999957	21.5597	-1.3489	0.416506	11.5748	-0.773657	NA	24.6231	-1.25835	0.0513459	13.5879	-0.519076	NA
LBX2_NM_001009812	LBX2	NM_001009812	ENSG00000179528	43.2946	-0.246326	0.999991	42.945	-0.0745461	0.999957	27.6362	-0.927666	0.585223	28.4059	-0.590152	0.362003	29.8178	-1.17805	0.0513459	31.2439	-0.720907	0.228636
PTMA_NM_001099285	PTMA	NM_001099285	ENSG00000187514	42.3604	-0.21657	0.999991	16.239	-0.170737	0.999957	23.594	-1.56422	0.231387	8.95029	-1.01638	NA	29.827	-1.19655	0.0513459	13.1545	-0.41162	NA
SUMO3_NM_001286416	SUMO3	NM_001286416	ENSG00000184900	44.5689	-0.127014	0.999991	12.0592	0.0165158	0.999957	28.3602	-0.911501	0.592256	10.2701	0.0365633	NA	29.3728	-1.18281	0.0513459	10.4766	-0.116313	NA
CITED2_NM_001168389	CITED2	NM_001168389	ENSG00000164442	65.7895	-0.390793	0.999991	36.3564	-0.221306	0.999957	43.3882	-1.24039	0.419395	26.0914	-0.673196	0.324203	50.9004	-1.07308	0.0513459	27.205	-0.826944	0.178421
ZNF398_NM_170686	ZNF398	NM_170686	ENSG00000197024	61.8896	-0.17908	0.999991	30.4375	-0.0620312	0.999957	48.24	-0.353434	0.850736	24.3931	-0.191237	0.774352	43.8282	-1.11806	0.0513459	24.7511	-0.272834	0.667276
TMSB4X_NM_021109	TMSB4X	NM_021109	ENSG00000205542	34.3319	-0.494328	0.999991	22.1645	0.025844	0.999957	26.4731	-0.922859	0.592256	17.5043	-0.0954443	NA	27.2957	-1.2099	0.0513459	21.4549	0.205898	0.758229
SETD1B_NM_015048	SETD1B	NM_015048	ENSG00000139718	42.52	0.127047	0.999991	36.2224	0.0651687	0.999957	22.0472	-1.01599	0.575169	24.5288	-0.450066	0.507676	24.1897	-1.27201	0.0516137	23.2902	-0.676689	0.295638
DPH6-AS1_NR_038251	DPH6-AS1	NR_038251	ENSG00000248079	36.9031	-0.0435878	0.999991	31.5748	-0.243234	0.999957	20.9073	-1.11743	0.52266	22.3169	-0.674032	0.331221	23.5942	-1.29039	0.0516137	20.3646	-1.34019	0.0470403
GATA2-AS1_NR_125398	GATA2-AS1	NR_125398	ENSG00000244300	34.2833	-0.141468	0.999991	42.1053	-0.204975	0.999957	18.4106	-1.29074	0.459361	27.4207	-0.90013	0.221307	21.0523	-1.30134	0.0516137	28.076	-1.14726	0.0688993
LOC101926963_NR_110054	LOC101926963	NR_110054	N/A	35.1261	-0.0332723	0.999991	53.5866	-0.250988	0.999957	18.4317	-1.47224	0.36433	32.5651	-1.22102	0.115922	21.345	-1.33527	0.0516137	35.5088	-1.37994	0.0373922
CUL1_NM_003592	CUL1	NM_003592	ENSG00000055130	51.2487	-0.201529	0.999991	55.7081	-0.111434	0.999957	34.0424	-0.826232	0.680354	38.3362	-0.610003	0.364405	34.296	-1.26668	0.0516137	35.9216	-1.13107	0.0600833
HNRNPR_NM_001102397	HNRNPR	NM_001102397	ENSG00000125944	51.7264	-0.130899	0.999991	34.0136	-0.0638579	0.999957	36.6914	-0.578349	0.755451	26.0539	-0.283693	0.669538	34.8901	-1.11385	0.052276	29.8589	-0.236762	0.704525
CLCF1_NM_001166212	CLCF1	NM_001166212	ENSG00000175505	41.8658	0.0727695	0.999991	33.3117	-0.113416	0.999957	21.0693	-1.16721	0.499182	18.9657	-1.11866	NA	23.636	-1.25555	0.052276	21.1749	-1.25686	0.0604684
LINC00482_NR_038080	LINC00482	NR_038080	ENSG00000185168	28.2525	-0.224284	0.999991	15.799	-0.00672723	0.999957	18.6413	-1.04188	0.586022	9.80521	-0.415203	NA	18.3723	-1.34289	0.052276	12.5841	-0.216894	NA
EML2_NM_012155	EML2	NM_012155	ENSG00000125746	35.6059	-0.296593	0.999991	25.6728	-0.306171	0.999957	24.3735	-0.980573	0.592256	15.4575	-1.25664	NA	24.6625	-1.25145	0.052276	21.1937	-0.531047	0.421784
DNAJB2_NM_001039550	DNAJB2	NM_001039550	ENSG00000135924	28.8319	-0.299502	0.999991	18.4247	-0.278819	0.999957	18.3572	-1.20656	0.499182	12.9443	-0.808359	NA	19.699	-1.31158	0.052276	15.3357	-0.629766	NA
CD47_NM_001777	CD47	NM_001777	ENSG00000196776	28.0253	-0.258424	0.999991	20.3171	0.181255	0.999957	19.8254	-0.818695	0.676084	11.6877	-0.330325	NA	19.0203	-1.32357	0.052276	16.2703	0.0987666	NA
RNF6_NM_183043	RNF6	NM_183043	ENSG00000127870	26.8455	-0.517163	0.999991	15.5397	-0.0791202	0.999957	15.6298	-2.08607	0.118595	10.89	-0.354717	NA	20.4014	-1.30636	0.0523937	14.3853	-0.127029	NA
BAHD1_NM_001301132	BAHD1	NM_001301132	ENSG00000140320	29.1214	-0.254417	0.999991	33.0457	0.0279051	0.999957	19.7925	-0.972453	0.619592	18.0732	-1.00923	NA	19.3568	-1.36737	0.0523937	22.2112	-0.760421	0.254064
MIR10A_NR_029608	MIR10A	NR_029608	ENSG00000284038	70.4242	-0.273766	0.999991	69.6724	-0.293328	0.999957	47.956	-0.908314	0.536799	45.2929	-1.02716	0.113699	51.1763	-1.04541	0.0523937	52.5835	-0.893171	0.0916489
RPL23_NM_000978	RPL23	NM_000978	ENSG00000125691	38.2161	-0.357393	0.999991	25.479	0.145494	0.999957	24.5497	-1.1953	0.483153	17.5394	-0.251329	NA	28.4171	-1.21268	0.052524	20.0884	-0.0396236	0.956855
RSBN1_NM_018364	RSBN1	NM_018364	ENSG00000081019	51.1284	-0.408079	0.999991	28.1815	-0.199617	0.999957	36.5557	-0.943223	0.574044	20.8337	-0.418844	0.527331	38.0644	-1.13162	0.0529925	30.2718	0.103813	0.873134
POGZ_NM_001194937	POGZ	NM_001194937	ENSG00000143442	37.4098	-0.169974	0.999991	12.0103	0.121571	0.999957	26.7901	-0.554813	0.780004	7.20895	-0.413219	NA	24.7263	-1.22551	0.0535081	9.15571	-0.246098	NA
NFU1_NM_001002755	NFU1	NM_001002755	ENSG00000169599	37.299	-0.050821	0.999991	37.3192	0.195888	0.999957	20.8403	-1.13506	0.509259	20.9894	-0.702584	0.324165	22.0624	-1.27018	0.0537368	22.6583	-0.723759	0.258789
GATA2_NM_001145661	GATA2	NM_001145661	ENSG00000179348	36.8149	-0.205055	0.999991	23.1147	-0.0974773	0.999957	22.033	-1.01314	0.570878	14.7268	-0.696988	NA	24.0198	-1.24299	0.0540473	14.7036	-0.930668	NA
CNKSR3_NM_173515	CNKSR3	NM_173515	ENSG00000153721	38.4217	-0.233459	0.999991	33.6071	-0.233168	0.999957	23.3047	-1.10525	0.509259	19.4239	-1.20936	NA	25.6591	-1.21372	0.0548116	25.2194	-0.840331	0.189635
GFPT1_NM_001244710	GFPT1	NM_001244710	ENSG00000198380	46.9745	-0.177018	0.999991	27.2609	-0.0107161	0.999957	28.9421	-1.02586	0.52266	19.7778	-0.357156	NA	32.2003	-1.14649	0.0556465	23.8748	-0.0865937	0.903134
RPL37_NM_000997	RPL37	NM_000997	ENSG00000145592	56.0886	-0.406659	0.999991	46.6	0.312133	0.999957	37.4177	-1.08047	0.47821	29.9994	-0.165427	0.795998	43.0471	-1.06207	0.0556465	32.6953	-0.190493	0.747624
TCAIM_NM_001029840	TCAIM	NM_001029840	ENSG00000179152	21.7277	-0.50069	0.999991	26.2	0.21899	0.999957	16.1104	-0.972283	0.618434	19.2508	0.0784441	NA	17.3011	-1.38648	0.0556595	18.0818	-0.262828	NA
GSTP1_NM_000852	GSTP1	NM_000852	ENSG00000084207	40.5105	-0.24585	0.999991	26.1615	-0.207539	0.999957	25.2463	-1.11244	0.502638	17.844	-0.81799	NA	28.5684	-1.17638	0.0557327	16.3191	-1.24656	NA
TMEM167B_NM_020141	TMEM167B	NM_020141	ENSG00000215717	53.921	-0.213446	0.999991	37.5681	0.0609171	0.999957	34.4936	-0.986512	0.52266	24.1431	-0.449267	0.487327	38.0126	-1.0858	0.0557336	22.829	-0.887725	0.170418
RHOT1_NM_001033566	RHOT1	NM_001033566	ENSG00000126858	35.4067	-0.443251	0.999991	26.4232	-0.117926	0.999957	21.3581	-1.75391	0.18016	18.4338	-0.563274	NA	26.3953	-1.225	0.0557336	17.4953	-0.895423	NA
PDE4DIP_NM_001195260	PDE4DIP	NM_001195260	ENSG00000178104	108.621	-0.131809	0.999991	127.948	0.0161371	0.999957	76.2433	-0.564221	0.740986	79.9792	-0.673306	0.295064	76.065	-0.987641	0.0558738	79.0222	-1.20123	0.027061
MORF4L1_NM_001265603	MORF4L1	NM_001265603	ENSG00000185787	45.3141	-0.361147	0.999991	47.9578	0.259636	0.999957	30.4206	-1.1144	0.499182	30.142	-0.294149	0.675373	34.002	-1.14635	0.0558738	31.2048	-0.461853	0.437099
NR3C1_NM_000176	NR3C1	NM_000176	ENSG00000113580	31.2977	-0.112095	0.999991	28.6448	-0.00646153	0.999957	19.4834	-1.01754	0.587633	18.6847	-0.524792	NA	19.2627	-1.3111	0.0558738	18.9286	-0.788961	NA
LYRM9_NM_001076680	LYRM9	NM_001076680	ENSG00000232859	31.519	-0.577762	0.999991	22.5537	0.085319	0.999957	21.0739	-1.28245	0.449795	15.3255	-0.368824	NA	25.964	-1.20701	0.0560833	16.6974	-0.367037	NA
LMO2_NM_001142316	LMO2	NM_001142316	ENSG00000135363	50.6346	0.00300982	0.999991	38.2335	-0.091222	0.999957	26.538	-1.37642	0.306138	21.7621	-1.09879	0.145226	31.5516	-1.12756	0.0564454	23.1966	-1.25492	0.0520543
C19orf84_NM_001193623	C19orf84	NM_001193623	ENSG00000262874	50.4282	-0.0405851	0.999991	22.7899	-0.129308	0.999957	30.8752	-0.929185	0.579591	14.9062	-0.735651	NA	31.8597	-1.14059	0.0564454	16.5977	-0.783439	NA
SAMD10_NM_080621	SAMD10	NM_080621	ENSG00000130590	40.2501	0.132699	0.999991	22.5346	0.0450597	0.999957	20.6795	-1.14768	0.509259	13.1201	-0.916036	NA	22.9426	-1.24948	0.0564454	12.2623	-1.22942	NA
INTS4_NM_033547	INTS4	NM_033547	ENSG00000149262	25.5735	-0.564406	0.999991	14.1852	0.136997	0.999957	18.6952	-1.10913	0.543096	11.4419	0.303715	NA	20.2615	-1.31141	0.056849	9.47093	-0.171062	NA
ENTPD1-AS1_NR_038444	ENTPD1-AS1	NR_038444	ENSG00000226688	40.9495	-0.22689	0.999991	32.459	-0.113096	0.999957	25.6793	-1.12146	0.503323	18.9356	-1.0692	NA	28.6021	-1.18172	0.0569066	25.3187	-0.567807	0.391814
PKP3_NM_007183	PKP3	NM_007183	ENSG00000184363	47.9879	-0.0840258	0.999991	56.3396	-0.249007	0.999957	32.6872	-0.666738	0.75378	39.4655	-0.756015	0.265573	32.1862	-1.17326	0.0569066	34.2437	-1.64718	0.00883193
NEAT1_NR_028272	NEAT1	NR_028272	N/A	53.1892	-0.249675	0.999991	40.4532	-0.26474	0.999957	35.8386	-0.908584	0.585223	32.4997	-0.339602	0.594714	37.2649	-1.08251	0.0569066	33.5677	-0.50488	0.398398
KCNMB3_NM_001163677	KCNMB3	NM_001163677	ENSG00000171121	24.594	-0.496634	0.999991	24.2823	-0.575654	0.999957	15.3751	-1.53987	0.363339	18.0459	-1.12307	NA	18.6019	-1.35747	0.0569066	18.624	-1.31516	NA
TRAF3IP2_NM_147200	TRAF3IP2	NM_147200	ENSG00000056972	28.9677	-0.284366	0.999991	39.6008	-0.180327	0.999957	16.8247	-1.29598	0.489016	23.5229	-1.13303	0.139832	19.3374	-1.32076	0.0569066	30.6004	-0.735197	0.246314
VILL_NM_015873	VILL	NM_015873	ENSG00000136059	43.371	-0.231857	0.999991	64.1844	0.0987924	0.999957	26.1112	-1.21212	0.443359	31.1638	-1.34179	0.0634907	29.8584	-1.14132	0.0570358	37.4758	-1.16713	0.0437938
ACTR1B_NM_005735	ACTR1B	NM_005735	ENSG00000115073	30.4607	-0.176742	0.999991	16.8134	-0.182556	0.999957	20.1942	-0.750306	0.711783	9.75457	-1.06713	NA	20.2348	-1.28998	0.0575641	13.2104	-0.721577	NA
BTN3A1_NM_001145008	BTN3A1	NM_001145008	ENSG00000026950	40.3877	-0.345121	0.999991	24.1864	-0.243156	0.999957	27.2027	-1.08045	0.512707	18.8078	-0.380487	NA	29.6174	-1.14911	0.0575641	20.5527	-0.496966	0.451632
HEPH_NM_001130860	HEPH	NM_001130860	ENSG00000089472	25.8104	-0.246612	0.999991	13.9813	-0.0164187	0.999957	18.0207	-0.726633	0.727323	14.2203	0.391471	NA	17.4216	-1.32615	0.0575641	14.3872	0.16424	NA
VWA9_NR_045105	VWA9	NR_045105	ENSG00000138614	36.0489	0.203666	0.999991	37.1558	-0.266211	0.999957	17.8105	-0.960248	0.59962	24.4484	-0.823483	0.26116	18.3386	-1.31693	0.0576785	28.6618	-0.821941	0.194164
HMGB1_NM_002128	HMGB1	NM_002128	ENSG00000189403	35.6125	-0.198005	0.999991	11.2129	0.0613885	0.999957	23.1251	-1.00645	0.575925	6.07558	-0.415054	NA	24.0941	-1.21562	0.058057	8.17161	-0.175445	NA
EPHX2_NM_001256484	EPHX2	NM_001256484	ENSG00000120915	29.9615	-0.239583	0.999991	28.6175	0.000883555	0.999957	20.8476	-0.705018	0.727195	19.1034	-0.536135	NA	20.3733	-1.27342	0.058057	19.2928	-0.836596	NA
WDR5_NM_017588	WDR5	NM_017588	ENSG00000196363	29.8519	-0.368215	0.999991	7.12226	0.19199	0.999957	18.1043	-1.42883	0.406744	5.64566	0.303546	NA	21.8643	-1.28519	0.0581625	4.81941	0.127793	NA
TMEM62_NM_024956	TMEM62	NM_024956	ENSG00000137842	28.6147	-0.259006	0.999991	36.6855	0.106382	0.999957	17.0895	-1.29349	0.474665	21.0592	-0.763153	0.295364	19.1385	-1.29866	0.0588606	21.8931	-0.837982	0.200427
RHOH_NM_001278369	RHOH	NM_001278369	ENSG00000168421	44.2003	-0.118962	0.999991	48.0777	-0.466372	0.999957	29.2563	-0.813152	0.655031	32.8996	-1.13837	0.0948322	29.3346	-1.15257	0.0590325	36.9539	-1.17142	0.0421994
AKIRIN1_NM_001136275	AKIRIN1	NM_001136275	ENSG00000174574	36.2275	-0.174444	0.999991	19.3516	0.157526	0.999957	24.3042	-0.880477	0.612063	10.9025	-0.358033	NA	25.474	-1.22672	0.059269	12.4723	-0.429871	NA
NCOA7_NM_001122842	NCOA7	NM_001122842	ENSG00000111912	52.3142	-0.211061	0.999991	22.1689	-0.166519	0.999957	35.1084	-0.841307	0.597091	16.508	-0.41951	NA	36.0999	-1.09231	0.059269	17.9526	-0.566557	NA
ETV3_NM_005240	ETV3	NM_005240	ENSG00000117036	30.4914	-0.0136878	0.999991	16.1371	-0.176486	0.999957	17.6599	-0.985809	0.593558	15.6272	0.160661	NA	18.4669	-1.308	0.0602362	15.104	-0.137575	NA
GARS_NM_002047	GARS	NM_002047	ENSG00000106105	36.0588	-0.25862	0.999991	25.7112	-0.179257	0.999957	30.3887	-0.311722	0.877485	19.8572	-0.357809	0.607718	24.6416	-1.2072	0.0603774	25.3037	-0.0497938	0.940625
GTF2I_NM_001163636	GTF2I	NM_001163636	ENSG00000263001	46.118	-0.31334	0.999991	53.1269	-0.0286314	0.999957	32.6151	-0.91263	0.59797	33.094	-0.728345	0.278088	34.1323	-1.09169	0.0604892	36.4941	-0.849778	0.149835
CAP1_NM_001105530	CAP1	NM_001105530	ENSG00000131236	47.4347	-0.367475	0.999991	23.0494	0.255288	0.999957	32.4799	-1.12381	0.499182	23.3871	0.586002	0.435142	34.8149	-1.14053	0.0605225	26.1394	0.656978	0.31505
GTF2A1_NM_201595	GTF2A1	NM_201595	ENSG00000165417	40.728	-0.179873	0.999991	26.7845	0.00839498	0.999957	23.6178	-1.26111	0.419395	16.3111	-0.751201	NA	28.2469	-1.15131	0.0605225	18.1916	-0.68026	NA
MIR4530_NR_039755	MIR4530	NR_039755	ENSG00000266559	42.6842	0.133412	0.999991	24.4243	0.0930198	0.999957	19.2585	-1.78602	0.18016	12.3591	-0.841306	NA	24.1114	-1.20259	0.0605225	19.5244	-0.172606	NA
LAIR1_NM_001289023	LAIR1	NM_001289023	ENSG00000167613	33.0632	-0.109586	0.999991	38.8078	-0.211695	0.999957	19.6056	-1.20344	0.499182	23.9742	-1.00561	0.172507	21.2636	-1.24773	0.0605225	29.2565	-0.896972	0.151547
GFI1B_NM_004188	GFI1B	NM_004188	ENSG00000165702	32.6292	-0.304805	0.999991	20.8824	-0.190106	0.999957	22.2802	-0.946551	0.592256	16.1659	-0.353835	NA	22.1979	-1.23693	0.0605225	18.2311	-0.199348	NA
HERC1_NM_003922	HERC1	NM_003922	ENSG00000103657	37.1689	-0.300881	0.999991	21.4716	0.0142053	0.999957	26.9521	-0.732838	0.693515	16.0322	-0.216929	NA	26.5946	-1.17206	0.0607168	17.0905	-0.298081	NA
SEMA7A_NM_001146029	SEMA7A	NM_001146029	ENSG00000138623	30.5197	-0.0931602	0.999991	12.8012	0.0189344	0.999957	17.3167	-1.12131	0.536799	10.5844	0.0941139	NA	18.4598	-1.30884	0.0607168	9.54506	-0.272444	NA
PRORSD1P_NR_027258	PRORSD1P	NR_027258	ENSG00000162997	38.8131	-0.359107	0.999991	44.2102	0.0870803	0.999957	22.1695	-1.68038	0.183032	29.6221	-0.431826	0.516489	27.0282	-1.19661	0.0607168	28.3913	-0.888518	0.156345
NEBL_NM_001173484	NEBL	NM_001173484	ENSG00000078114	35.844	-0.453017	0.999991	18.8502	-0.0215753	0.999957	23.4383	-1.29821	0.418678	14.868	-0.187823	NA	28.0252	-1.15935	0.0611813	13.5752	-0.589845	NA
WEE1_NM_003390	WEE1	NM_003390	ENSG00000166483	35.0653	-0.237023	0.999991	26.304	-0.282472	0.999957	21.5341	-1.07506	0.536799	17.3706	-0.935134	NA	23.4886	-1.22914	0.0611813	20.4357	-0.665531	0.314372
TMEM164_NM_017698	TMEM164	NM_017698	ENSG00000157600	29.0685	-0.39158	0.999991	15.5736	0.0782435	0.999957	20.7091	-1.03118	0.585223	8.87488	-0.750362	NA	20.0428	-1.32709	0.0611813	10.4324	-0.499886	NA
LCP2_NM_005565	LCP2	NM_005565	ENSG00000043462	31.7345	-0.475207	0.999991	62.8283	-0.136126	0.999957	22.449	-1.27443	0.441267	41.2249	-0.784661	0.235622	25.0735	-1.18634	0.0611944	41.4975	-1.11808	0.0455349
ANAPC7_NM_001137664	ANAPC7	NM_001137664	ENSG00000196510	42.5066	-0.340113	0.999991	21.208	0.0420452	0.999957	25.1174	-1.47982	0.286773	13.8881	-0.38545	NA	31.1491	-1.13104	0.0619963	15.305	-0.461076	NA
MIR497_NR_030178	MIR497	NR_030178	ENSG00000284027	36.5306	-0.0945448	0.999991	41.3565	0.225756	0.999957	19.0192	-1.72426	0.199299	16.9649	-1.63776	NA	22.5645	-1.23628	0.0619975	21.3614	-1.14299	0.0842491
RELN_NM_005045	RELN	NM_005045	ENSG00000189056	33.8386	-0.184176	0.999991	25.8278	-0.00811966	0.999957	26.5349	-0.359685	0.853248	17.6981	-0.235378	NA	22.3672	-1.22163	0.062186	20.6051	-0.264767	0.68941
PPP1R14B_NM_138689	PPP1R14B	NM_138689	ENSG00000173457	36.3347	-0.253169	0.999991	25.005	-0.0870097	0.999957	23.7292	-1.00259	0.557837	16.4532	-0.660146	NA	25.2442	-1.1764	0.0630637	17.8879	-0.642263	NA
BLOC1S6_NM_001311255	BLOC1S6	NM_001311255	ENSG00000104164	47.232	-0.157452	0.999991	33.2056	0.126545	0.999957	32.9338	-0.672438	0.713013	21.393	-0.46299	0.502985	32.4548	-1.09099	0.0630637	22.4504	-0.54466	0.404818
CCDC102A_NM_033212	CCDC102A	NM_033212	ENSG00000135736	33.279	0.0295098	0.999991	17.7804	0.16234	0.999957	16.7934	-1.16721	0.536799	6.92931	-1.34079	NA	20.1444	-1.28616	0.0630637	10.7121	-0.481848	NA
ATXN7L3_NM_001098833	ATXN7L3	NM_001098833	ENSG00000087152	27.9168	-0.628867	0.999991	15.6418	0.196577	0.999957	19.2897	-1.47004	0.32232	8.14117	-0.499425	NA	23.0781	-1.21541	0.0630637	13.1161	0.108859	NA
SP6_NM_001258248	SP6	NM_001258248	ENSG00000189120	29.9525	-0.609189	0.999991	24.6093	-0.185385	0.999957	19.9687	-1.40577	0.382727	16.7329	-0.720138	NA	25.0616	-1.26215	0.0630637	18.3463	-0.675344	NA
KRCC1_NM_001304526	KRCC1	NM_001304526	ENSG00000172086	43.2177	0.0133547	0.999991	48.2087	-0.112014	0.999957	24.5434	-1.05439	0.54286	30.6347	-0.715565	0.296047	26.612	-1.18261	0.0630637	34.3617	-0.739691	0.21909
TIMM17A_NM_006335	TIMM17A	NM_006335	ENSG00000134375	55.2227	-0.243521	0.999991	28.3856	0.00583805	0.999957	39.7775	-0.632129	0.72967	20.608	-0.324805	0.640209	39.5435	-1.0495	0.0631952	24.6659	-0.0809255	0.903976
COX20_NM_001312872	COX20	NM_001312872	ENSG00000203667	84.9505	-0.175353	0.999991	46.2958	0.291429	0.999957	55.2873	-0.893181	0.579591	27.697	-0.306268	0.670165	60.4751	-1.0588	0.0631952	30.2553	-0.364122	0.583068
INTS5_NM_030628	INTS5	NM_030628	ENSG00000185085	23.7136	-0.440509	0.999991	17.6851	-0.447475	0.999957	15.3944	-1.2155	0.517215	12.6836	-0.801698	NA	17.3691	-1.30571	0.0631952	17.7805	-0.338098	NA
TMEM134_NM_001078650	TMEM134	NM_001078650	ENSG00000172663	23.9943	-0.411125	0.999991	27.4097	-0.245907	0.999957	19.6759	-0.569113	0.786376	16.8897	-1.13424	NA	17.5091	-1.29387	0.0631952	22.5382	-0.63695	0.352766
LPAR5_NM_020400	LPAR5	NM_020400	ENSG00000184574	31.7025	0.0686908	0.999991	33.8879	-0.359204	0.999957	17.19	-1.01462	0.587723	21.0722	-1.43266	0.0824477	17.8025	-1.28952	0.0631952	21.6279	-1.70395	0.0190601
JUND_NM_001286968	JUND	NM_001286968	ENSG00000130522	42.2591	0.156541	0.999991	20.1533	0.00278284	0.999957	24.1263	-0.771471	0.702498	14.123	-0.361651	NA	23.1671	-1.20488	0.0631952	15.2388	-0.401116	NA
ADNP_NM_001282531	ADNP	NM_001282531	ENSG00000101126	34.3264	-0.285483	0.999991	33.6328	0.00398609	0.999957	22.8428	-1.11883	0.536799	21.0504	-0.738623	0.303768	24.4607	-1.20715	0.0631952	22.3881	-0.886711	0.175261
ZSCAN16-AS1_NR_103455	ZSCAN16-AS1	NR_103455	ENSG00000269293	42.4169	-0.348099	0.999991	59.8541	-0.0409264	0.999957	28.0204	-1.05891	0.51733	37.039	-0.809325	0.227594	33.4845	-1.10793	0.0631952	40.0313	-0.933107	0.0935264
HINT3_NM_138571	HINT3	NM_138571	ENSG00000111911	35.2033	-0.549455	0.999991	32.0679	-0.108739	0.999957	27.9755	-0.907668	0.603464	19.9846	-0.764137	0.2918	29.0131	-1.1282	0.0631952	21.4839	-0.904569	0.166336
CUX1_NM_001202543	CUX1	NM_001202543	ENSG00000257923	40.3182	-0.079819	0.999991	17.0575	0.14468	0.999957	28.555	-0.560792	0.778943	12.274	-0.0855819	NA	26.5694	-1.15178	0.0631952	8.82103	-0.8813	NA
NOM1_NM_138400	NOM1	NM_138400	ENSG00000146909	58.798	-0.090607	0.999991	18.274	0.233923	0.999957	44.3749	-0.362277	0.850736	11.4841	-0.20003	NA	38.8562	-1.07709	0.0631952	19.0777	0.493096	NA
ANK1_NM_000037	ANK1	NM_000037	ENSG00000029534	73.1706	-0.0336641	0.999991	75.0728	0.206295	0.999957	39.0072	-1.40463	0.246474	46.9314	-0.453502	0.453263	49.2411	-1.02515	0.0631952	52.258	-0.476936	0.37838
TAL1_NM_001290404	TAL1	NM_001290404	ENSG00000162367	43.4936	-0.25245	0.999991	80.2224	-0.177372	0.999957	31.866	-0.582365	0.75378	52.6377	-0.860066	0.182763	30.5736	-1.11868	0.0634697	56.3796	-0.980998	0.0608592
LOC101928034_NR_125947	LOC101928034	NR_125947	N/A	26.923	-0.236617	0.999991	28.9274	-0.11664	0.999957	17.5161	-0.927278	0.618434	16.4616	-1.07342	NA	17.8944	-1.28374	0.0635378	18.9555	-0.969527	NA
AP4E1_NM_001252127	AP4E1	NM_001252127	ENSG00000081014	34.7229	-0.263051	0.999991	15.6887	-0.150508	0.999957	23.7927	-0.810622	0.66103	16.3308	0.306278	NA	24.0094	-1.19689	0.0635378	18.9081	0.322802	NA
ATAD5_NM_024857	ATAD5	NM_024857	ENSG00000176208	42.6584	-0.094226	0.999991	18.461	-0.266527	0.999957	22.6149	-1.49893	0.284948	14.3569	-0.354572	NA	27.2381	-1.14589	0.0635378	18.9465	-0.0827847	NA
PSMD8_NM_002812	PSMD8	NM_002812	ENSG00000099341	33.8807	-0.323357	0.999991	24.2845	-0.313128	0.999957	22.2103	-1.16873	0.493614	15.061	-1.12563	NA	24.0267	-1.1875	0.0635378	18.6468	-0.765608	NA
TCAIM_NM_001029839	TCAIM	NM_001029839	ENSG00000179152	23.4948	-0.444434	0.999991	26.6166	0.283749	0.999957	21.1868	-0.409555	0.840656	15.6405	-0.249671	NA	18.2932	-1.2937	0.0635378	17.4273	-0.273982	NA
LINC01391_NR_121649	LINC01391	NR_121649	ENSG00000244578	48.9565	-0.146434	0.999991	38.9713	0.128056	0.999957	32.3377	-0.709139	0.691417	24.6545	-0.485839	0.486791	33.4664	-1.07726	0.0635378	23.8681	-0.907515	0.170263
RHOH_NM_001278359	RHOH	NM_001278359	ENSG00000168421	53.6416	-0.000360617	0.999991	69.9977	-0.000881293	0.999957	28.8421	-1.17099	0.453456	50.6175	-0.296943	0.616507	34.7378	-1.07064	0.0635378	50.1129	-0.642921	0.225455
TMCO6_NM_001300980	TMCO6	NM_001300980	ENSG00000113119	27.8691	-0.32894	0.999991	23.7123	0.183644	0.999957	19.3896	-1.04462	0.579591	13.0857	-0.618976	NA	19.4155	-1.25674	0.0635378	15.4263	-0.447157	NA
MBLAC1_NM_203397	MBLAC1	NM_203397	ENSG00000214309	42.5496	-0.184264	0.999991	55.8416	0.106045	0.999957	26.9328	-1.05195	0.521925	37.0564	-0.376223	0.567014	29.0045	-1.13936	0.0635378	33.6456	-1.05036	0.0842491
RPS20_NM_001023	RPS20	NM_001023	ENSG00000008988	36.0658	-0.448871	0.999991	18.0059	0.111466	0.999957	26.5777	-0.955342	0.599177	17.1142	0.400184	NA	28.1278	-1.17851	0.0635378	14.3259	-0.0319312	NA
TXNIP_NM_006472	TXNIP	NM_006472	ENSG00000265972	52.6436	-0.353054	0.999991	30.2801	-0.149642	0.999957	34.2948	-1.17326	0.458344	24.4637	-0.162735	0.807994	40.1793	-1.0763	0.0641281	32.0197	0.192535	0.747177
C8orf37_NM_177965	C8orf37	NM_177965	ENSG00000156172	32.0032	-0.375234	0.999991	17.1663	-0.154359	0.999957	21.9234	-1.09143	0.592256	13.033	-0.317798	NA	23.0333	-1.33667	0.0641281	15.2635	-0.249651	NA
CTCFL_NM_001269041	CTCFL	NM_001269041	ENSG00000124092	38.1532	0.153311	0.999991	54.2114	-0.0394308	0.999957	20.3284	-1.04444	0.592256	33.6467	-0.739057	0.261269	21.4538	-1.26262	0.0641932	37.0956	-0.873079	0.12788
PRELID2_NM_138492	PRELID2	NM_138492	ENSG00000186314	32.1456	-0.236002	0.999991	19.9813	-0.0907525	0.999957	22.8944	-0.779524	0.686196	14.6711	-0.521681	NA	22.1203	-1.20826	0.0642888	16.049	-0.332144	NA
COLGALT2_NM_001303420	COLGALT2	NM_001303420	ENSG00000198756	53.9315	-0.105725	0.999991	58.6715	-0.0167057	0.999957	31.6621	-0.944693	0.561957	34.6363	-0.793743	0.23337	36.844	-1.10291	0.0643388	37.356	-1.09026	0.0600833
ZNF518A_NM_001278524	ZNF518A	NM_001278524	ENSG00000177853	51.2348	-0.00479852	0.999991	53.8516	-0.100486	0.999957	27.667	-1.16969	0.458344	30.4116	-0.993659	0.164666	33.0431	-1.07857	0.0643388	37.2616	-0.942278	0.105079
ACP5_NM_001611	ACP5	NM_001611	ENSG00000102575	24.7329	-0.692615	0.999991	31.5491	-0.339798	0.999957	20.5783	-0.932886	0.59962	19.4865	-1.38015	NA	21.9611	-1.21923	0.0643388	22.1409	-1.23475	0.0611722
AHI1_NM_001134830	AHI1	NM_001134830	ENSG00000135541	60.0992	-0.0291222	0.999991	43.8312	0.0497279	0.999957	41.7145	-0.486106	0.795742	26.5697	-0.648173	0.34085	39.4538	-1.03058	0.0643388	30.9848	-0.592341	0.334544
EGR3_NM_004430	EGR3	NM_004430	ENSG00000179388	34.5477	0.195378	0.999991	6.7038	0.119084	0.999957	16.7178	-1.04109	0.581104	6.12396	0.334921	NA	17.8929	-1.27644	0.0643388	5.42979	0.0805981	NA
SNHG12_NR_024127	SNHG12	NR_024127	ENSG00000197989	43.5994	-0.0922256	0.999991	16.3753	-0.0894246	0.999957	26.7089	-0.932424	0.585223	13.3323	0.058665	NA	28.6277	-1.12754	0.0647064	18.8624	0.430848	NA
ADCK3_NM_020247	ADCK3	NM_020247	ENSG00000163050	45.0582	-0.221382	0.999991	19.726	0.0729148	0.999957	25.3015	-1.55607	0.231387	11.4601	-0.534351	NA	31.9296	-1.09439	0.0647064	16.8622	-0.0580635	NA
FDXR_NM_001258012	FDXR	NM_001258012	ENSG00000161513	33.7883	-0.165252	0.999991	13.7261	0.229354	0.999957	21.5443	-0.911235	0.617271	8.63688	-0.0687315	NA	22.8507	-1.23115	0.0647064	12.1505	0.306734	NA
SEC14L1_NM_001204408	SEC14L1	NM_001204408	ENSG00000129657	37.7047	-0.410682	0.999991	33.892	-0.0779539	0.999957	24.4611	-1.48288	0.295772	20.373	-0.905081	0.234056	28.9779	-1.11402	0.0647064	21.4295	-1.16385	0.0864001
IBTK_NM_001300906	IBTK	NM_001300906	ENSG00000005700	47.8579	0.0436944	0.999991	20.0068	0.0234387	0.999957	27.2965	-0.940872	0.579591	15.4296	-0.0179846	NA	28.0804	-1.14391	0.0647064	16.0552	-0.245808	NA
KDM3A_NM_018433	KDM3A	NM_018433	ENSG00000115548	42.5857	-0.247954	0.999991	10.0161	-0.0528476	0.999957	28.6898	-0.898992	0.597437	5.93782	-0.617691	NA	30.5521	-1.1296	0.0651884	8.8681	-0.224591	NA
FNDC3A_NM_001079673	FNDC3A	NM_001079673	ENSG00000102531	31.5773	-0.392328	0.999991	24.2974	-0.0648351	0.999957	21.3454	-1.05258	0.54286	20.0931	-0.188702	0.795998	22.147	-1.23098	0.0655962	18.2042	-0.620638	NA
DLGAP1-AS2_NR_119377	DLGAP1-AS2	NR_119377	N/A	81.2996	-0.0642236	0.999991	161.175	-0.128691	0.999957	50.9023	-0.87088	0.579591	103.927	-0.79062	0.228861	55.706	-0.954831	0.0655962	105.972	-1.17568	0.0202552
KLHL24_NM_017644	KLHL24	NM_017644	ENSG00000114796	33.1438	-0.687187	0.999991	19.5728	-0.473465	0.999957	26.9027	-0.97309	0.593558	16.4211	-0.507327	NA	28.1801	-1.15634	0.065613	18.4393	-0.479896	NA
RBM25_NM_021239	RBM25	NM_021239	ENSG00000119707	37.0531	-0.271307	0.999991	17.7187	0.317607	0.999957	22.6376	-1.29632	0.419395	8.89497	-0.323994	NA	26.5506	-1.1505	0.0660302	8.78217	-0.683447	NA
SLC12A4_NM_001145961	SLC12A4	NM_001145961	ENSG00000124067	33.1133	-0.127725	0.999991	20.3723	-0.168564	0.999957	20.9874	-0.894405	0.629934	12.0573	-0.946287	NA	21.5556	-1.22475	0.0660302	12.9731	-1.1124	NA
ANP32B_NM_006401	ANP32B	NM_006401	ENSG00000136938	54.6632	-0.0938984	0.999991	50.3908	-0.0843053	0.999957	35.6812	-0.830957	0.627445	31.714	-0.904955	0.221307	37.8841	-1.06648	0.0660302	34.9932	-0.893149	0.129643
DDIT3_NM_001195053	DDIT3	NM_001195053	ENSG00000175197	36.3484	-0.150543	0.999991	29.9655	-0.0771872	0.999957	19.5885	-1.42678	0.335257	22.1563	-0.292148	0.660994	24.4543	-1.17944	0.0660835	24.8864	-0.245278	0.699103
ARL5A_NM_001037174	ARL5A	NM_001037174	ENSG00000162980	47.8222	-0.139877	0.999991	34.1134	-0.292347	0.999957	29.8285	-1.00455	0.553661	24.4216	-0.564812	0.413385	32.811	-1.14179	0.0660835	25.5804	-0.921806	0.155864
RALA_NM_005402	RALA	NM_005402	ENSG00000006451	25.6195	-0.244131	0.999991	16.8452	-0.252851	0.999957	18.5133	-0.679641	0.741255	12.4993	-0.589234	NA	17.5556	-1.27298	0.0660835	14.5279	-0.467992	NA
ZNF518A_NM_001278525	ZNF518A	NM_001278525	ENSG00000177853	52.1717	-0.0618042	0.999991	54.3365	0.0101625	0.999957	27.9465	-1.21941	0.443359	30.3595	-0.983682	0.173388	34.8576	-1.06146	0.0661049	33.6844	-1.13572	0.0608592
KAT7_NM_001199155	KAT7	NM_001199155	ENSG00000136504	37.7961	-0.261457	0.999991	13.352	-0.263885	0.999957	24.8537	-0.973534	0.588607	9.5136	-0.587557	NA	27.0286	-1.17864	0.0661049	11.6655	-0.367913	NA
CORO1B_NM_020441	CORO1B	NM_020441	ENSG00000172725	37.539	-0.0654304	0.999991	13.4412	-0.123524	0.999957	22.0143	-1.06258	0.539328	10.5377	-0.205882	NA	23.6721	-1.18583	0.0667501	11.7927	-0.155743	NA
DLGAP1-AS1_NR_024101	DLGAP1-AS1	NR_024101	ENSG00000177337	44.4284	-0.579914	0.999991	77.1641	-0.1513	0.999957	36.1636	-0.722245	0.691772	44.0531	-1.17597	0.0824477	37.079	-1.04844	0.0667501	53.6433	-0.975924	0.0688993
ZFP36L2_NM_006887	ZFP36L2	NM_006887	ENSG00000152518	33.9971	-0.186334	0.999991	34.7061	0.161783	0.999957	23.5143	-0.669378	0.733672	20.7153	-0.333375	0.622798	21.35	-1.25455	0.0667501	22.1929	-0.507422	0.431378
PRMT2_NM_001242864	PRMT2	NM_001242864	ENSG00000160310	39.2032	-0.264727	0.999991	17.5511	-0.0074059	0.999957	29.0676	-0.653337	0.740986	10.4209	-0.646429	NA	28.5851	-1.1873	0.0667501	14.8167	-0.18487	NA
DLAT_NM_001931	DLAT	NM_001931	ENSG00000150768	30.3333	-0.155502	0.999991	32.2531	-0.191319	0.999957	17.4969	-1.20595	0.503323	18.677	-1.11662	NA	20.4183	-1.23553	0.0670615	22.3128	-1.02922	0.11626
BIRC2_NM_001166	BIRC2	NM_001166	ENSG00000110330	37.1477	-0.161733	0.999991	26.1572	0.0834928	0.999957	22.912	-0.96884	0.585223	18.0236	-0.186124	NA	23.9599	-1.19966	0.0674233	19.2975	-0.316164	NA
ARHGDIB_NM_001175	ARHGDIB	NM_001175	ENSG00000111348	33.1658	-0.0730206	0.999991	29.64	-0.194752	0.999957	22.7671	-0.656276	0.76282	16.5796	-1.28334	NA	20.8274	-1.23788	0.0678065	17.7788	-1.68872	NA
C16orf72_NM_014117	C16orf72	NM_014117	ENSG00000182831	27.5598	-0.159012	0.999991	25.6196	-0.0020722	0.999957	17.5906	-0.815632	0.689177	17.3579	-0.500538	NA	18.2343	-1.25727	0.0678065	22.3401	-0.148089	0.83046
MIR5093_NR_049816	MIR5093	NR_049816	ENSG00000266307	38.414	-0.167182	0.999991	38.8373	-0.060976	0.999957	23.8377	-1.07861	0.536799	24.9978	-0.696902	0.307959	26.0778	-1.16186	0.0678065	26.5785	-0.809576	0.192819
HOXB2_NM_002145	HOXB2	NM_002145	ENSG00000173917	84.8438	-0.167855	0.999991	107.921	-0.0856896	0.999957	52.5576	-1.03511	0.474665	60.1604	-1.26819	0.0569718	61.0371	-0.944664	0.0678065	71.0589	-1.09169	0.032193
SEC24A_NM_001252231	SEC24A	NM_001252231	ENSG00000113615	33.9571	-0.249674	0.999991	24.1567	-0.0131279	0.999957	21.5261	-1.05403	0.559835	20.9031	0.0824928	0.912573	23.4857	-1.20913	0.0678065	21.9832	0.0226929	0.975192
B2M_NM_004048	B2M	NM_004048	ENSG00000166710	50.0703	-0.00233632	0.999991	35.7377	0.031809	0.999957	29.8444	-0.915418	0.592256	25.287	-0.327834	0.622783	31.5442	-1.09267	0.0678992	26.0824	-0.601227	0.347786
LOC100130987_NR_024469	LOC100130987	NR_024469	ENSG00000172613	41.6831	-0.0690167	0.999991	9.91181	0.210764	0.999957	25.4992	-0.908818	0.608504	8.79348	0.595148	NA	27.3235	-1.17194	0.0682068	8.53625	0.395238	NA
UBALD1_NM_145253	UBALD1	NM_145253	ENSG00000153443	31.46	-0.100188	0.999991	12.7354	-0.409386	0.999957	21.2846	-0.714285	0.726585	10.0942	-0.763082	NA	20.0897	-1.22129	0.0682068	9.52531	-1.03752	NA
SEPT9_NM_006640	SEPT9	NM_006640	ENSG00000184640	26.6201	-0.176588	0.999991	44.0551	-0.195691	0.999957	19.6583	-0.633155	0.778943	32.1511	-0.529898	0.41718	17.9717	-1.26539	0.0682068	32.3545	-0.942063	0.13233
CLK1_NM_004071	CLK1	NM_004071	ENSG00000013441	26.7877	-0.427964	0.999991	26.089	-0.0292106	0.999957	19.4959	-0.988986	0.593001	17.7555	-0.385074	NA	20.074	-1.23753	0.0682068	17.5857	-0.483789	NA
BCAR1_NM_001170720	BCAR1	NM_001170720	ENSG00000050820	32.34	-0.142316	0.999991	16.4433	-0.372659	0.999957	18.8407	-1.02223	0.579591	9.68008	-1.16621	NA	21.326	-1.20181	0.0682724	11.406	-1.15105	NA
C19orf12_NM_001031726	C19orf12	NM_001031726	ENSG00000131943	35.4847	-0.121585	0.999991	15.1227	0.0867986	0.999957	26.2435	-0.46691	0.825854	13.4439	0.352333	NA	23.1097	-1.17432	0.0684798	9.29562	-0.404215	NA
LINC01063_NR_132101	LINC01063	NR_132101	ENSG00000232065	35.7581	-0.0969095	0.999991	54.6554	-0.0691138	0.999957	21.0204	-1.02977	0.552687	32.7006	-0.919605	0.185797	23.3858	-1.17829	0.0684798	35.7537	-1.03673	0.0760213
APOA1BP_NM_144772	APOA1BP	NM_144772	ENSG00000163382	30.7918	-0.225407	0.999991	15.2506	-0.186616	0.999957	19.4464	-1.02853	0.585223	11.2653	-0.469719	NA	21.2449	-1.23614	0.0686793	14.7221	-0.102876	NA
APOC1_NM_001645	APOC1	NM_001645	ENSG00000130208	26.6371	-0.285306	0.999991	23.2999	-0.229257	0.999957	16.4008	-1.20947	0.517807	14.0773	-0.874985	NA	18.7497	-1.26671	0.068822	15.7614	-0.991677	NA
USF1_NM_007122	USF1	NM_007122	ENSG00000158773	43.9182	0.00999171	0.999991	28.9704	-0.395798	0.999957	24.8611	-1.04887	0.524497	23.9892	-0.537515	0.425882	27.3326	-1.11437	0.0688367	26.4018	-0.652315	0.324791
MUC1_NM_001018016	MUC1	NM_001018016	ENSG00000185499	47.9055	-0.112862	0.999991	43.6296	-0.27228	0.999957	32.6571	-0.696177	0.737342	26.623	-1.31952	0.0950798	32.4765	-1.12601	0.0688474	30.7137	-1.17335	0.0680629
NME4_NM_001286436	NME4	NM_001286436	ENSG00000103202	40.3746	-0.216223	0.999991	30.2567	0.0130012	0.999957	26.1476	-1.04537	0.559921	15.6599	-1.3138	NA	28.3508	-1.14207	0.0688474	19.4553	-0.92045	NA
ZBTB4_NM_001128833	ZBTB4	NM_001128833	ENSG00000174282	22.1175	-0.489212	0.999991	27.8752	-0.220146	0.999957	14.5791	-1.53339	0.335257	15.6811	-1.54942	NA	17.3102	-1.26313	0.0688474	18.9298	-1.21518	NA
LOC100996351_NR_110670	LOC100996351	NR_110670	ENSG00000267551	37.7211	-0.348107	0.999991	44.078	-0.154198	0.999957	22.3649	-1.47368	0.295772	23.5674	-1.37804	0.070979	27.3578	-1.13263	0.0688474	26.9853	-1.47878	0.0215569
NCKAP1L_NM_001184976	NCKAP1L	NM_001184976	ENSG00000123338	30.9064	-0.221728	0.999991	9.29969	0.145376	0.999957	22.7642	-0.609995	0.774257	6.98564	0.162122	NA	20.8416	-1.21321	0.0695805	12.4025	0.749142	NA
RBKS_NM_001287580	RBKS	NM_001287580	ENSG00000171174	30.1843	-0.340663	0.999991	15.5843	-0.0786012	0.999957	20.3317	-0.963639	0.597437	10.0781	-0.476784	NA	21.7177	-1.21545	0.0695805	14.1893	-0.0384817	NA
SNRPC_NM_003093	SNRPC	NM_003093	ENSG00000124562	47.6612	-0.405186	0.999991	32.8522	0.192349	0.999957	33.2537	-0.968678	0.530007	15.0544	-0.984986	NA	37.0744	-1.02556	0.0695805	23.5218	-0.269668	0.677284
SLC25A44_NM_001286184	SLC25A44	NM_001286184	ENSG00000160785	50.5803	-0.165022	0.999991	8.38326	0.161106	0.999957	31.8918	-1.02574	0.541418	8.4277	0.501799	NA	35.052	-1.06308	0.0696216	10.6884	0.660972	NA
GMPR_NM_006877	GMPR	NM_006877	ENSG00000137198	46.5813	-0.384862	0.999991	42.7451	-0.124151	0.999957	32.7969	-1.02584	0.521925	26.0467	-0.930103	0.199319	36.2336	-1.02597	0.0696216	29.4211	-0.845974	0.158359
CANT1_NM_001159772	CANT1	NM_001159772	ENSG00000171302	24.2882	-0.536785	0.999991	12.0721	0.27832	0.999957	17.8213	-1.10491	0.536799	6.77268	-0.200005	NA	19.459	-1.2202	0.0701696	9.36109	0.0289188	NA
ABO_NM_020469	ABO	NM_020469	ENSG00000175164	44.452	-0.0768956	0.999991	43.9041	-0.157879	0.999957	28.3931	-0.769486	0.679461	27.7429	-1.03596	0.170954	29.1717	-1.10596	0.0701696	32.5612	-0.829612	0.160689
CD3D_NM_000732	CD3D	NM_000732	ENSG00000167286	32.6861	-0.203834	0.999991	23.2808	0.498145	0.999957	22.4205	-0.725739	0.747423	12.1611	-0.220125	NA	21.243	-1.30288	0.0704653	13.1945	-0.246933	NA
TMEM87A_NM_001110503	TMEM87A	NM_001110503	ENSG00000103978	48.6584	-0.210371	0.999991	17.7231	0.0652927	0.999957	29.0415	-1.136	0.489431	11.7084	-0.349173	NA	34.0823	-1.07354	0.0704653	15.6247	0.0472542	NA
ATP5D_NM_001001975	ATP5D	NM_001001975	ENSG00000099624	26.6922	-0.597972	0.999991	13.8642	0.0975755	0.999957	18.7618	-1.37509	0.414264	9.67607	-0.00410917	NA	22.7056	-1.18081	0.0704653	13.7881	0.32026	NA
TXNDC2_NM_001098529	TXNDC2	NM_001098529	ENSG00000168454	68.3475	-0.174257	0.999991	42.9515	0.0108504	0.999957	38.1628	-1.55173	0.181823	24.5742	-0.910539	0.215019	48.9848	-0.983533	0.0706364	25.3469	-1.10188	0.0867462
SMIM3_NM_032947	SMIM3	NM_032947	ENSG00000256235	37.0902	-0.167421	0.999991	49.5829	0.0542005	0.999957	25.0832	-0.836914	0.66934	26.9862	-0.971643	0.184361	25.3001	-1.18163	0.0706364	29.1397	-1.09703	0.0824135
LOC101929260_NR_110241	LOC101929260	NR_110241	ENSG00000236049	16.0519	0.285384	0.999991	11.5894	0.30738	0.999957	13.111	0.583976	0.797832	9.36389	0.536704	NA	22.7993	1.17475	0.0710956	17.0985	1.11934	NA
HNRNPA3_NM_194247	HNRNPA3	NM_194247	ENSG00000170144	66.4615	-0.0117464	0.999991	39.6563	-0.113257	0.999957	42.863	-0.692351	0.693515	27.2373	-0.58715	0.378535	43.3422	-0.990478	0.0713553	35.3207	-0.251206	0.682659
EZH2_NM_001203247	EZH2	NM_001203247	ENSG00000106462	60.4834	-0.204499	0.999991	26.6017	0.0410892	0.999957	38.8263	-0.913955	0.552687	17.9615	-0.368824	NA	42.061	-1.02443	0.0713553	18.8519	-0.637295	NA
PKMYT1_NM_001258450	PKMYT1	NM_001258450	ENSG00000127564	50.3549	-0.010329	0.999991	13.9475	-0.178369	0.999957	29.9131	-0.844511	0.600564	11.9014	-0.239122	NA	32.5479	-1.05223	0.0714602	15.3661	0.0437669	NA
HNRNPL_NM_001005335	HNRNPL	NM_001005335	ENSG00000104824	45.3913	-0.194172	0.999991	30.888	0.0521931	0.999957	32.1247	-0.691731	0.735518	16.1494	-1.15194	NA	31.2479	-1.08825	0.0714602	18.4401	-0.945929	NA
XPO7_NM_015024	XPO7	NM_015024	ENSG00000130227	34.0059	-0.260545	0.999991	20.8233	-0.00443057	0.999957	19.8749	-1.24211	0.489431	15.8842	-0.34263	NA	24.2604	-1.16998	0.0714602	14.976	-0.548376	NA
MRGBP_NM_018270	MRGBP	NM_018270	ENSG00000101189	45.8313	0.0866674	0.999991	8.31314	-0.0179032	0.999957	25.9902	-0.938276	0.615546	5.68561	-0.351573	NA	27.3363	-1.14564	0.0718316	6.12411	-0.30771	NA
TUBA1C_NM_032704	TUBA1C	NM_032704	ENSG00000167553	36.2852	-0.0631111	0.999991	38.0613	0.284154	0.999957	21.2233	-1.07665	0.530016	20.3064	-0.675577	0.341314	23.5228	-1.15558	0.0722093	25.8381	-0.328654	0.597834
LOC100132356_NR_034127	LOC100132356	NR_034127	N/A	71.7896	-0.142241	0.999991	83.7685	-0.145156	0.999957	51.0174	-0.46649	0.786376	56.4421	-0.70284	0.261269	49.6596	-0.958305	0.0722093	67.3864	-0.494301	0.327966
TSC1_NM_000368	TSC1	NM_000368	ENSG00000165699	34.6144	-0.194144	0.999991	19.7239	-0.186659	0.999957	23.0745	-0.841823	0.647669	12.6094	-0.844634	NA	22.4689	-1.17327	0.0722902	17.0786	-0.373474	NA
SLC38A1_NM_001278390	SLC38A1	NM_001278390	ENSG00000111371	51.2262	-0.0753869	0.999991	48.7582	-0.195808	0.999957	32.7053	-0.727273	0.679461	37.5612	-0.41162	0.49393	33.8803	-1.03914	0.0723343	39.2027	-0.580589	0.296037
COX20_NM_001312871	COX20	NM_001312871	ENSG00000203667	90.5796	-0.0895769	0.999991	46.6359	0.314072	0.999957	57.6658	-0.816016	0.593475	28.3065	-0.279139	0.699154	62.5746	-1.03972	0.0724907	31.689	-0.241835	0.709727
RFX7_NM_022841	RFX7	NM_022841	ENSG00000181827	33.5718	-0.697101	0.999991	30.6048	0.276288	0.999957	27.8868	-0.878756	0.611913	18.1906	-0.219165	NA	29.6731	-1.10776	0.0724907	18.6819	-0.454664	NA
TEAD3_NM_003214	TEAD3	NM_003214	ENSG00000007866	34.8346	-0.142352	0.999991	14.2513	-0.176168	0.999957	18.5265	-1.53245	0.306138	9.92066	-0.574257	NA	22.951	-1.18071	0.0724907	11.8763	-0.469719	NA
MMRN2_NM_024756	MMRN2	NM_024756	ENSG00000173269	24.2552	-0.412292	0.999991	15.4141	-0.260062	0.999957	17.648	-0.941016	0.629025	10.2207	-0.706907	NA	17.8727	-1.2625	0.0727263	13.866	-0.355797	NA
MRPL52_NM_178336	MRPL52	NM_178336	ENSG00000172590	32.6147	-0.237014	0.999991	31.8617	0.0969934	0.999957	21.0715	-1.00764	0.567244	22.9787	-0.181087	0.788751	22.5169	-1.16155	0.0727263	24.8585	-0.248797	0.695062
SEMA4B_NM_020210	SEMA4B	NM_020210	ENSG00000185033	42.9379	-0.105137	0.999991	30.2077	-0.118675	0.999957	25.3111	-1.13508	0.502213	17.8722	-0.98139	NA	27.7402	-1.11759	0.0727263	20.7177	-0.924016	0.202112
SYDE2_NM_032184	SYDE2	NM_032184	ENSG00000097096	30.998	-0.10262	0.999991	22.3601	-0.0291313	0.999957	15.5479	-1.55553	0.317038	13.6693	-0.489012	NA	18.9934	-1.22384	0.0727501	17.7594	-0.327235	NA
CSF1_NM_000757	CSF1	NM_000757	ENSG00000184371	40.9128	-0.21089	0.999991	43.0917	0.039257	0.999957	25.8828	-1.11129	0.507497	24.254	-0.9712	0.184401	26.7447	-1.16163	0.0727501	22.0794	-1.75263	0.0114381
METTL13_NM_001007239	METTL13	NM_001007239	ENSG00000010165	41.0209	-0.132348	0.999991	20.6018	0.0994834	0.999957	26.8561	-0.859453	0.634521	13.0272	-0.286609	NA	27.8714	-1.10547	0.0727501	13.7836	-0.332799	NA
LMO2_NM_001142315	LMO2	NM_001142315	ENSG00000135363	54.6602	0.0451989	0.999991	36.926	-0.153731	0.999957	27.9324	-1.3811	0.295772	21.1526	-1.23885	0.103503	34.4671	-1.02434	0.0727501	23.0593	-1.26999	0.051745
DLG4_NM_001128827	DLG4	NM_001128827	ENSG00000132535	27.5101	-0.162166	0.999991	16.3412	0.261894	0.999957	17.2446	-1.03165	0.591773	8.5909	-0.495771	NA	18.6346	-1.25625	0.0727501	8.46381	-0.651612	NA
THOC1_NM_005131	THOC1	NM_005131	ENSG00000079134	45.3287	-0.19976	0.999991	21.4118	-0.0281427	0.999957	28.0772	-1.06798	0.51357	18.7542	0.113201	NA	32.3585	-1.06052	0.0727501	20.2583	0.0718277	0.920222
ARRDC2_NM_001025604	ARRDC2	NM_001025604	ENSG00000105643	37.7497	0.0638377	0.999991	30.2268	-0.0228506	0.999957	25.9934	-0.358899	0.857371	18.337	-0.744412	NA	22.1639	-1.1692	0.0727501	21.7204	-0.632881	0.331578
CALM2_NM_001305625	CALM2	NM_001305625	ENSG00000143933	32.437	-0.203745	0.999991	35.6376	-0.0588482	0.999957	23.0149	-0.725864	0.719636	22.8902	-0.62846	0.357401	22.4587	-1.16842	0.0727501	25.5331	-0.639741	0.305449
NR4A2_NM_006186	NR4A2	NM_006186	ENSG00000153234	49.8789	-0.136794	0.999991	15.9818	0.0115659	0.999957	28.9779	-1.20098	0.443359	10.7621	-0.221292	NA	35.0125	-1.0529	0.0727501	15.1964	0.254999	NA
MIR4444-1_NR_039646	MIR4444-1	NR_039646	ENSG00000284252	65.4871	-0.0179261	0.999991	40.2027	-0.121531	0.999957	41.8885	-0.717531	0.678624	27.561	-0.60739	0.361809	42.8342	-0.987548	0.0727501	35.9598	-0.245219	0.686325
INHA_NM_002191	INHA	NM_002191	ENSG00000123999	27.2553	-0.206246	0.999991	15.6396	-0.270186	0.999957	17.6594	-1.04459	0.585223	9.83493	-0.975613	NA	17.9072	-1.23689	0.0727501	10.0198	-1.22574	NA
COMT_NM_001135162	COMT	NM_001135162	ENSG00000093010	19.4243	0.238092	0.999991	22.7238	0.205168	0.999957	21.8377	0.905196	0.60515	19.4488	0.527107	NA	27.8822	1.10786	0.0727501	22.6999	0.550338	0.402585
TM4SF19_NM_001204897	TM4SF19	NM_001204897	ENSG00000145107	43.3795	-0.42119	0.999991	69.7528	0.0261475	0.999957	28.7432	-1.13033	0.474665	37.0166	-1.20946	0.0869496	33.9433	-1.03363	0.0727501	39.5762	-1.29819	0.0354979
LRRC61_NM_001142928	LRRC61	NM_001142928	ENSG00000127399	62.9467	0.0726486	0.999991	78.5323	-0.371762	0.999957	39.3235	-0.65616	0.715333	51.8344	-1.195	0.0869496	39.427	-0.992253	0.0727501	52.4118	-1.63091	0.00234571
SKIDA1_NM_207371	SKIDA1	NM_207371	ENSG00000180592	54.5028	-0.0653298	0.999991	72.326	-0.135715	0.999957	32.2151	-1.06105	0.499182	46.0048	-0.925449	0.192346	37.0845	-1.00921	0.0730752	49.8081	-0.953521	0.0879982
KIAA0430_NM_001184998	KIAA0430	NM_001184998	ENSG00000166783	33.3961	-0.178247	0.999991	24.6266	-0.217927	0.999957	20.4716	-1.19366	0.499182	19.2316	-0.220581	NA	22.8643	-1.16129	0.0730752	20.4936	-0.47941	0.473159
NQO1_NM_001286137	NQO1	NM_001286137	ENSG00000181019	57.3335	-0.103701	0.999991	41.7459	0.423811	0.999957	32.4975	-1.30989	0.314996	22.1428	-0.536852	0.442586	38.7468	-0.995448	0.0730752	24.3466	-0.484054	0.445396
TRAF4_NM_004295	TRAF4	NM_004295	ENSG00000076604	32.002	-0.181922	0.999991	27.0544	-0.206075	0.999957	22.7375	-0.631971	0.761496	20.6874	-0.392929	0.563448	20.6214	-1.22348	0.0730752	22.2418	-0.503048	0.440318
HTATIP2_NM_001098522	HTATIP2	NM_001098522	ENSG00000109854	32.655	-0.354107	0.999991	43.7443	-0.0351425	0.999957	23.8212	-0.910683	0.637953	21.5811	-1.43305	0.0682374	24.9248	-1.17106	0.0735152	28.4964	-0.863699	0.157919
EIF3A_NM_003750	EIF3A	NM_003750	ENSG00000107581	25.1454	-0.352047	0.999991	20.0958	-0.199541	0.999957	19.6873	-0.61183	0.778943	14.2788	-0.494287	NA	18.5994	-1.23652	0.0735974	16.3847	-0.552472	NA
CHFR_NM_001161344	CHFR	NM_001161344	ENSG00000072609	37.8677	-0.205919	0.999991	9.91822	0.316281	0.999957	23.2018	-1.04307	0.541866	8.93483	0.556744	NA	25.8833	-1.12205	0.0735974	8.19878	0.424	NA
DPY19L3_NM_001172774	DPY19L3	NM_001172774	ENSG00000178904	34.082	-0.384615	0.999991	18.9414	0.203747	0.999957	21.8404	-1.1265	0.517807	9.88453	-0.678642	NA	25.4994	-1.12975	0.0735974	13.2833	-0.324805	NA
FKBP5_NM_001145775	FKBP5	NM_001145775	ENSG00000096060	51.8779	-0.446869	0.999991	47.7182	-0.230972	0.999957	32.2794	-1.47128	0.231387	27.6361	-1.49805	0.0566952	40.8404	-0.99049	0.0735974	29.0338	-1.59386	0.0144288
DDX17_NM_001098504	DDX17	NM_001098504	ENSG00000100201	52.4193	0.0344761	0.999991	50.9838	-0.110654	0.999957	29.175	-0.958748	0.559476	31.92	-0.785429	0.257472	34.1364	-1.04735	0.0737336	38.0768	-0.711507	0.237122
SSBP3_NM_001009955	SSBP3	NM_001009955	ENSG00000157216	34.8725	-0.275837	0.999991	10.8326	-0.0500555	0.999957	22.9962	-1.0385	0.585223	10.7685	0.176607	NA	24.1134	-1.1905	0.0738319	6.76136	-0.723882	NA
AMPD2_NM_001308170	AMPD2	NM_001308170	ENSG00000116337	35.0574	-0.0484653	0.999991	13.3453	0.347814	0.999957	19.9715	-0.999259	0.585223	6.36198	-0.280761	NA	22.4925	-1.1742	0.0738319	8.90713	0.11005	NA
UHMK1_NM_144624	UHMK1	NM_144624	ENSG00000152332	33.2174	0.0117593	0.999991	34.5914	0.0784311	0.999957	21.4493	-0.564989	0.785101	22.9386	-0.33804	0.611582	19.596	-1.19182	0.0738319	28.8284	-0.119358	0.857535
KCNQ1OT1_NR_002728	KCNQ1OT1	NR_002728	ENSG00000269821	27.7642	-0.17835	0.999991	16.5497	-0.179943	0.999957	17.8969	-1.02261	0.605275	10.0918	-0.707024	NA	18.7573	-1.2529	0.0738319	13.4806	-0.494351	NA
SLC43A3_NM_001278201	SLC43A3	NM_001278201	ENSG00000134802	28.6291	-0.16535	0.999991	54.5599	-0.018243	0.999957	24.0472	-0.215181	0.923473	36.8742	-0.534262	0.413385	19.2617	-1.199	0.0738319	35.0217	-1.08991	0.0652271
JRKL-AS1_NR_047481	JRKL-AS1	NR_047481	N/A	31.2797	-0.204641	0.999991	38.1531	-0.16653	0.999957	23.3756	-0.542042	0.787118	24.2931	-0.821071	0.242222	20.8237	-1.17827	0.0738319	28.9191	-0.675149	0.258789
MCAM_NM_006500	MCAM	NM_006500	ENSG00000076706	30.8659	-0.138376	0.999991	12.7611	-0.024973	0.999957	19.1868	-1.01103	0.585223	9.90992	-0.288969	NA	20.2747	-1.18068	0.0738319	8.63016	-0.729183	NA
SEMA7A_NM_001146030	SEMA7A	NM_001146030	ENSG00000138623	27.4886	-0.150546	0.999991	13.7602	-0.258041	0.999957	16.8939	-0.911438	0.639937	11.7026	-0.302311	NA	17.7643	-1.23296	0.0738319	11.7741	-0.428692	NA
ACACA_NM_198836	ACACA	NM_198836	ENSG00000278540	35.1724	0.0226335	0.999991	12.9756	-0.0916651	0.999957	18.6913	-1.10361	0.543207	11.2798	0.00574179	NA	20.4953	-1.19968	0.0738319	13.2087	0.174716	NA
TEX14_NM_001201457	TEX14	NM_001201457	ENSG00000121101	34.6897	-0.0777446	0.999991	26.1616	0.01927	0.999957	19.5896	-0.959545	0.59797	17.2484	-0.422563	NA	22.1796	-1.15226	0.0738319	16.5277	-0.747154	NA
SCARNA16_NR_003013	SCARNA16	NR_003013	ENSG00000275143	39.8824	-0.223871	0.999991	19.1923	0.0313584	0.999957	24.2542	-1.26122	0.458344	11.6618	-0.645132	NA	28.6585	-1.10979	0.0738319	12.5276	-0.728907	NA
PCBP1_NM_006196	PCBP1	NM_006196	ENSG00000169564	71.0956	-0.171461	0.999991	60.5239	-0.226405	0.999957	51.7102	-0.545914	0.77006	37.1448	-1.15555	0.0920504	51.154	-0.934343	0.0738319	40.445	-1.24433	0.0308593
KDM3A_NM_001146688	KDM3A	NM_001146688	ENSG00000115548	30.8146	-0.160391	0.999991	14.043	-0.162223	0.999957	19.5947	-0.877155	0.651047	9.0609	-0.762305	NA	20.5043	-1.2002	0.0738319	13.4456	-0.242936	NA
LOC101927934_NR_105045	LOC101927934	NR_105045	ENSG00000251169	31.198	-0.05874	0.999991	22.5007	-0.186259	0.999957	20.9817	-0.627725	0.785101	14.4601	-0.824169	NA	18.1462	-1.29566	0.0738319	17.5511	-0.681284	NA
CDC37L1_NM_017913	CDC37L1	NM_017913	ENSG00000106993	38.4175	-0.226654	0.999991	14.8635	0.0104883	0.999957	26.0918	-0.736001	0.706176	9.97684	-0.238875	NA	27.7681	-1.1216	0.0739044	13.2551	-0.0208239	NA
PBK_NM_001278945	PBK	NM_001278945	ENSG00000168078	54.3592	0.178952	0.999991	43.8021	0.181004	0.999957	32.6781	-0.621026	0.744932	23.9967	-0.817483	0.26116	30.0713	-1.11275	0.074063	29.752	-0.501121	0.408886
AMZ2P1_NR_026903	AMZ2P1	NR_026903	ENSG00000214174	38.8204	-0.140796	0.999991	25.7705	-0.0349462	0.999957	22.8814	-1.13268	0.509259	16.5129	-0.692232	NA	25.3697	-1.14696	0.074081	20.3058	-0.372092	0.574193
CTAGE5_NM_001247989	CTAGE5	NM_001247989	ENSG00000150527	39.4887	-0.160973	0.999991	24.7203	-0.0823333	0.999957	21.4035	-1.72131	0.193594	19.6919	-0.233939	NA	27.3986	-1.11262	0.0742208	18.2199	-0.706807	NA
RNF6_NM_183044	RNF6	NM_183044	ENSG00000127870	25.6985	-0.391716	0.999991	15.8161	-0.07754	0.999957	14.1689	-2.03964	0.139637	12.1097	-0.166788	NA	19.0722	-1.21059	0.0742649	15.6551	-0.014265	NA
LOC101929705_NR_125864	LOC101929705	NR_125864	ENSG00000237686	47.4432	-0.343022	0.999991	91.0392	-0.00795405	0.999957	33.7141	-0.880892	0.672558	43.7667	-1.76206	0.0164944	35.0614	-1.09056	0.0743093	56.5146	-1.22803	0.0437938
MST1P2_NR_027504	MST1P2	NR_027504	ENSG00000186301	97.2473	-0.105304	0.999991	41.8931	-0.351615	0.999957	64.768	-0.663998	0.691417	35.04	-0.386846	0.51985	68.131	-0.914109	0.0745476	40.6469	-0.238413	0.670979
HECTD3_NM_024602	HECTD3	NM_024602	ENSG00000126107	34.7877	-0.261531	0.999991	14.9233	-0.0675436	0.999957	24.0337	-0.867829	0.63923	10.2137	-0.278367	NA	24.142	-1.14902	0.0745476	13.2205	-0.120479	NA
DUSP1_NM_004417	DUSP1	NM_004417	ENSG00000120129	51.1542	-0.265763	0.999991	32.9057	0.146799	0.999957	27.8875	-1.65216	0.175555	19.6472	-0.576011	NA	37.9476	-1.07792	0.0745476	19.8328	-0.759926	0.258789
COPS5_NM_006837	COPS5	NM_006837	ENSG00000121022	38.2738	-0.248989	0.999991	39.6111	-0.0888152	0.999957	26.0861	-0.827498	0.651293	24.6157	-0.712394	0.299054	26.8963	-1.1091	0.0745476	26.3441	-0.933817	0.139442
NSMAF_NM_003580	NSMAF	NM_003580	ENSG00000035681	66.8085	-0.207555	0.999991	69.26	-0.106945	0.999957	40.11	-1.24516	0.363339	40.3791	-1.11935	0.0920504	49.0489	-1.01368	0.0745769	43.3349	-1.34089	0.0202552
LRRC8D_NM_018103	LRRC8D	NM_018103	ENSG00000171492	29.719	-0.199607	0.999991	46.4934	-0.00580337	0.999957	17.3872	-1.19348	0.509259	27.7939	-0.832345	0.259854	20.1348	-1.18686	0.0747245	28.7176	-0.995442	0.123244
MYL6B_NM_001199629	MYL6B	NM_001199629	ENSG00000196465	45.8863	-0.20992	0.999991	23.0403	0.0593648	0.999957	33.0685	-0.680294	0.737342	13.5597	-0.679557	NA	32.2595	-1.07249	0.0747245	14.2679	-0.678411	NA
ZSCAN9_NM_001199479	ZSCAN9	NM_001199479	ENSG00000137185	47.1333	0.00774365	0.999991	44.8056	0.0525245	0.999957	27.668	-0.740211	0.700018	28.5392	-0.531293	0.411906	29.6911	-1.07418	0.0747245	34.8342	-0.306788	0.594906
CCDC94_NM_018074	CCDC94	NM_018074	ENSG00000105248	30.8266	-0.280453	0.999991	17.8019	-0.25419	0.999957	19.809	-1.1724	0.517807	13.4847	-0.593119	NA	21.0518	-1.19122	0.0750276	14.0343	-0.652073	NA
IGF2BP1_NM_001160423	IGF2BP1	NM_001160423	ENSG00000159217	39.0353	-0.529956	0.999991	45.2901	-0.0377029	0.999957	29.279	-0.938702	0.578057	31.6282	-0.403381	0.509913	32.913	-1.04201	0.0755012	35.9204	-0.298376	0.599857
MFAP1_NM_005926	MFAP1	NM_005926	ENSG00000140259	46.3008	-0.186799	0.999991	13.4393	-0.0458664	0.999957	32.4604	-0.64911	0.726851	10.8888	-0.0838113	NA	32.7551	-1.03266	0.0758271	15.3392	0.29296	NA
RAD51C_NM_002876	RAD51C	NM_002876	ENSG00000108384	37.872	-0.136858	0.999991	24.6498	0.0998732	0.999957	22.8302	-1.01486	0.552009	14.6895	-0.435927	NA	25.4083	-1.09874	0.0758271	14.5148	-0.8679	NA
CLASP1_NM_001142273	CLASP1	NM_001142273	ENSG00000074054	40.2033	-0.364514	0.999991	30.1161	0.124602	0.999957	32.2786	-0.559142	0.778943	17.761	-0.595365	NA	30.9249	-1.05685	0.0758271	25.356	-0.0612184	0.930698
CTSB_NM_001908	CTSB	NM_001908	ENSG00000164733	32.2785	-0.199348	0.999991	24.144	0.0746208	0.999957	21.6659	-0.788775	0.692246	15.1119	-0.542078	NA	21.4357	-1.18082	0.0758271	14.2158	-0.903107	NA
HTATIP2_NM_001098520	HTATIP2	NM_001098520	ENSG00000109854	34.0797	-0.323464	0.999991	41.6267	-0.0322166	0.999957	24.1071	-0.969576	0.602611	20.8638	-1.32846	0.0879483	25.8504	-1.15928	0.0759321	26.6706	-0.888204	0.157637
RBM8A_NM_005105	RBM8A	NM_005105	ENSG00000265241	46.6204	-0.281827	0.999991	16.4943	-0.290265	0.999957	30.4024	-1.00415	0.52266	13.0418	-0.370826	NA	34.4627	-1.00816	0.0763755	15.5374	-0.246229	NA
PAX6_NM_001258465	PAX6	NM_001258465	ENSG00000007372	24.548	-0.458176	0.999991	26.5698	-0.0489845	0.999957	19.8942	-0.833109	0.681891	17.4337	-0.48579	NA	19.644	-1.17773	0.0763755	17.412	-0.74583	NA
ANKRD13D_NM_207354	ANKRD13D	NM_207354	ENSG00000172932	30.6278	-0.0758033	0.999991	11.821	-0.082021	0.999957	20.9232	-0.622143	0.780102	7.60253	-0.630416	NA	18.4682	-1.23299	0.0763755	11.702	0.0663556	NA
DLEU2_NR_002612	DLEU2	NR_002612	ENSG00000231607	32.9049	-0.0715553	0.999991	21.9626	-0.0311547	0.999957	19.5823	-1.10163	0.530016	11.2027	-1.2681	NA	20.8702	-1.15854	0.0763755	14.8451	-0.78763	NA
PIGB_NM_004855	PIGB	NM_004855	ENSG00000069943	39.3371	-0.0343524	0.999991	38.0297	-0.0499111	0.999957	26.0889	-0.648836	0.738249	23.4764	-0.900187	0.227594	24.8508	-1.10416	0.0763755	25.9589	-0.742053	0.237122
LOC102724596_NR_110882	LOC102724596	NR_110882	ENSG00000248714	24.7886	-0.364661	0.999991	14.4067	-0.0911009	0.999957	15.2291	-1.59651	0.295772	13.2021	0.0780938	NA	19.0485	-1.19798	0.0763755	13.9895	-0.119009	NA
RAB7A_NM_004637	RAB7A	NM_004637	ENSG00000075785	22.8069	-0.391958	0.999991	14.9272	0.136165	0.999957	15.9376	-0.994796	0.597028	10.6454	0.155181	NA	17.2326	-1.22421	0.0763755	10.893	-0.111696	NA
LINC01366_NR_026945	LINC01366	NR_026945	ENSG00000235172	34.7142	-0.27263	0.999991	38.5462	-0.035742	0.999957	24.6104	-0.789918	0.679461	20.488	-1.19899	0.115074	25.0804	-1.12097	0.0763755	25.7167	-0.828338	0.188806
ZNF598_NM_178167	ZNF598	NM_178167	ENSG00000167962	39.3523	-0.0350518	0.999991	14.4384	-0.415726	0.999957	24.9394	-0.67924	0.737342	10.8411	-0.551698	NA	24.3874	-1.15145	0.076398	13.2976	-0.422197	NA
ARRB1_NM_004041	ARRB1	NM_004041	ENSG00000137486	42.5444	-0.0166329	0.999991	29.3147	-0.140833	0.999957	24.4804	-1.08269	0.52266	17.8105	-1.0239	NA	25.0935	-1.14396	0.0765224	19.1905	-1.0055	NA
NSMAF_NM_001144772	NSMAF	NM_001144772	ENSG00000035681	71.9654	-0.167901	0.999991	65.922	-0.191321	0.999957	40.759	-1.32827	0.286773	36.7593	-1.33604	0.0634907	52.5756	-0.951874	0.0765224	48.2049	-0.909851	0.0924446
LOC440311_NR_077061	LOC440311	NR_077061	ENSG00000277654	47.4493	-0.100301	0.999991	71.5004	0.101238	0.999957	30.2285	-0.818826	0.631154	39.587	-0.992613	0.151855	32.1596	-1.03684	0.0767923	38.8773	-1.42432	0.0199242
MTFP1_NM_001003704	MTFP1	NM_001003704	ENSG00000242114	32.4775	-0.282253	0.999991	32.1083	0.123417	0.999957	19.9397	-1.29119	0.471465	19.8313	-0.461083	0.512198	22.8663	-1.16413	0.0774468	18.3485	-1.02452	NA
MED18_NM_001127350	MED18	NM_001127350	ENSG00000130772	47.0934	-0.0448475	0.999991	45.9707	-0.16597	0.999957	28.4107	-0.826946	0.620693	38.3184	-0.182592	0.775994	30.7827	-1.03429	0.0776211	35.1003	-0.641041	0.261632
SNCG_NM_003087	SNCG	NM_003087	ENSG00000173267	23.5141	-0.472155	0.999991	23.6187	0.0968972	0.999957	17.4991	-0.984173	0.603464	15.438	-0.440652	NA	18.3031	-1.22199	0.0776211	11.4598	-1.52897	NA
DLX1_NM_001038493	DLX1	NM_001038493	ENSG00000144355	61.7681	0.0952978	0.999991	38.0512	-0.361756	0.999957	33.6322	-1.04504	0.521925	24.8482	-1.11693	0.167274	38.74	-1.05105	0.0776211	29.7558	-0.917654	0.16599
POLR2H_NM_001278698	POLR2H	NM_001278698	ENSG00000163882	29.1586	-0.19204	0.999991	17.249	-0.14726	0.999957	18.6151	-0.984302	0.617317	12.063	-0.430469	NA	20.003	-1.24985	0.0776211	15.0647	-0.302089	NA
NUDCD2_NM_145266	NUDCD2	NM_145266	ENSG00000170584	39.3073	-0.395504	0.999991	40.4724	-0.254812	0.999957	26.23	-1.2655	0.45882	31.0305	-0.520616	0.42982	28.4419	-1.09598	0.0776211	34.499	-0.489509	0.397447
LACTB2-AS1_NR_038881	LACTB2-AS1	NR_038881	ENSG00000246366	29.3481	-0.18232	0.999991	13.8092	-0.339775	0.999957	18.6146	-1.0758	0.567176	11.3227	-0.420248	NA	19.2839	-1.19684	0.0776211	13.3202	-0.439862	NA
CTCFL_NM_001269040	CTCFL	NM_001269040	ENSG00000124092	27.5419	-0.130991	0.999991	48.566	0.198419	0.999957	15.8735	-1.33513	0.493614	26.5011	-0.800062	0.263857	18.1505	-1.28596	0.0776284	26.5226	-1.13787	0.0693081
HMGA1_NM_145905	HMGA1	NM_145905	ENSG00000137309	52.372	-0.152962	0.999991	30.8178	-0.0735526	0.999957	34.8141	-0.814316	0.617271	21.5918	-0.273633	0.687504	36.5283	-1.00342	0.0779292	28.2208	-0.0367076	0.956855
PDE4DIP_NM_022359	PDE4DIP	NM_022359	ENSG00000178104	27.758	0.46986	0.999991	29.5934	-0.0829737	0.999957	29.7403	1.22326	0.39903	29.6312	0.340464	0.602556	30.5539	1.03673	0.078057	34.3219	0.363847	0.547972
CWC25_NM_017748	CWC25	NM_017748	ENSG00000273559	55.9133	-0.291325	0.999991	13.3306	0.222744	0.999957	39.7519	-0.788566	0.612063	8.77171	0.0669834	NA	43.0322	-0.952181	0.078057	9.95781	0.00578053	NA
DBNDD2_NM_001048225	DBNDD2	NM_001048225	ENSG00000244274	28.853	-0.101734	0.999991	14.4596	0.0207699	0.999957	20.1016	-0.646241	0.766963	11.2798	0.102181	NA	18.9818	-1.20842	0.078057	11.2325	-0.173638	NA
BMP2K_NM_017593	BMP2K	NM_017593	ENSG00000138756	46.8217	-0.185067	0.999991	46.6	-0.0253105	0.999957	32.9377	-0.676947	0.711243	29.8629	-0.664097	0.328917	31.9782	-1.03777	0.0787186	35.1623	-0.465948	0.432751
ZMYM4_NM_005095	ZMYM4	NM_005095	ENSG00000146463	31.5762	-0.167126	0.999991	35.7206	-0.0313111	0.999957	19.9823	-0.937498	0.617588	26.5712	-0.267647	0.705234	20.6665	-1.19069	0.0788241	25.5881	-0.707315	0.289247
DPH5_NM_001077394	DPH5	NM_001077394	ENSG00000117543	35.4018	-0.332328	0.999991	14.8614	-0.0989027	0.999957	22.72	-1.20695	0.474665	14.9701	0.252305	NA	26.8697	-1.08061	0.0788241	12.5701	-0.252023	NA
SRCAP_NM_006662	SRCAP	NM_006662	ENSG00000080603	32.6224	-0.182132	0.999991	18.3846	-0.0252391	0.999957	20.4385	-0.882033	0.640689	14.1011	-0.246621	NA	22.4221	-1.13736	0.0788241	19.0693	0.208033	NA
ATP6V0D1_NM_004691	ATP6V0D1	NM_004691	ENSG00000159720	39.6689	-0.0955979	0.999991	13.8454	-0.40967	0.999957	21.8433	-1.42218	0.322577	10.2913	-0.736259	NA	25.937	-1.1002	0.0788241	13.9169	-0.424563	NA
RFWD3_NM_018124	RFWD3	NM_018124	ENSG00000168411	36.0719	-0.0599823	0.999991	21.6925	-0.228055	0.999957	25.2263	-0.509201	0.803472	14.1784	-0.731223	NA	23.1008	-1.12721	0.0788241	19.1602	-0.311077	NA
ATP5G3_NM_001002258	ATP5G3	NM_001002258	ENSG00000154518	47.3346	-0.289781	0.999991	46.8465	-0.174091	0.999957	27.4818	-1.62273	0.199299	34.7845	-0.414287	0.497453	35.9095	-1.06399	0.0788241	36.1288	-0.688773	0.236912
LINC00881_NR_034008	LINC00881	NR_034008	ENSG00000241135	48.5546	-0.276172	0.999991	59.8969	-0.330392	0.999957	28.3211	-1.47579	0.276425	32.0126	-0.684351	0.396144	36.9497	-1.03088	0.0788241	42.6064	-1.33479	0.0215569
PLD1_NM_001130081	PLD1	NM_001130081	ENSG00000075651	50.0494	0.0809079	0.999991	48.237	-0.447975	0.999957	30.6552	-0.618956	0.739146	30.958	-1.2952	0.070979	30.0308	-1.03294	0.0788241	35.3036	-1.27087	0.0308593
FKBP14_NM_017946	FKBP14	NM_017946	ENSG00000106080	32.6207	-0.405399	0.999991	25.1771	0.0237226	0.999957	19.3329	-1.8332	0.183032	21.2659	0.0699085	0.930213	24.0782	-1.17422	0.0788241	15.6423	-0.846725	NA
FERMT3_NM_031471	FERMT3	NM_031471	ENSG00000149781	32.4223	-0.34215	0.999991	58.5995	-0.0942655	0.999957	21.9308	-1.21011	0.51357	38.754	-0.704861	0.291125	24.1742	-1.14554	0.0789327	36.9186	-1.1828	0.0421994
LOC81691_NM_001144924	LOC81691	NM_001144924	ENSG00000005189	33.3149	-0.439962	0.999991	44.1163	-0.451105	0.999957	21.9535	-1.2035	0.474665	30.6385	-1.03373	0.152	25.4957	-1.08493	0.0790902	38.3401	-0.653973	0.25635
BCAR1_NM_001170714	BCAR1	NM_001170714	ENSG00000050820	31.3782	-0.124379	0.999991	15.9542	-0.260187	0.999957	18.2963	-0.974163	0.593475	8.92368	-1.06317	NA	20.7066	-1.15145	0.0792442	10.413	-1.10488	NA
PLEKHA8P1_NR_037144	PLEKHA8P1	NR_037144	ENSG00000134297	38.7958	0.0436853	0.999991	29.9991	0.263045	0.999957	22.2301	-0.883427	0.612063	18.6071	-0.289022	NA	24.2143	-1.10755	0.0795588	20.7055	-0.300045	0.658594
LINC01413_NR_120337	LINC01413	NR_120337	ENSG00000260172	26.8478	-0.48136	0.999991	26.2468	-0.302912	0.999957	17.8304	-1.16775	0.524497	16.0234	-1.36055	NA	20.7145	-1.17698	0.0800088	15.9996	-0.816847	NA
TERC_NR_001566	TERC	NR_001566	ENSG00000277925	29.5922	-0.201962	0.999991	37.3511	0.160874	0.999957	24.1995	-0.337944	0.871826	19.4716	-0.673881	NA	20.0996	-1.16199	0.0800266	22.3912	-0.691779	0.290006
FBXL5_NM_001193534	FBXL5	NM_001193534	ENSG00000118564	31.8436	-0.444695	0.999991	25.5453	-0.386234	0.999957	24.7264	-0.780851	0.686196	23.4871	-0.288932	0.669538	23.8614	-1.12742	0.0801373	22.5621	-0.560287	0.386803
PPP1R12C_NM_001271618	PPP1R12C	NM_001271618	ENSG00000125503	27.7107	-0.232962	0.999991	11.7318	-0.237844	0.999957	18.685	-0.930478	0.640689	9.45654	-0.365312	NA	19.6462	-1.21163	0.0801984	11.4248	-0.0862673	NA
MATN1_NM_002379	MATN1	NM_002379	ENSG00000162510	32.071	-0.301994	0.999991	26.7972	0.0332359	0.999957	25.361	-0.498242	0.807118	21.5985	0.0812826	0.910249	23.126	-1.14443	0.0806158	19.6089	-0.398741	NA
ZNF496_NM_032752	ZNF496	NM_032752	ENSG00000162714	37.893	0.13396	0.999991	18.6267	0.129025	0.999957	22.7802	-0.651162	0.746856	12.619	-0.0915877	NA	20.9592	-1.14525	0.0806158	13.3479	-0.264774	NA
ARID5B_NM_032199	ARID5B	NM_032199	ENSG00000150347	33.6683	-0.228604	0.999991	18.4144	-0.252415	0.999957	20.0669	-1.16093	0.51733	12.9112	-0.746159	NA	24.4087	-1.1088	0.0806158	16.1268	-0.581	NA
PSAP_NM_001042465	PSAP	NM_001042465	ENSG00000197746	37.943	-0.616065	0.999991	25.6489	-0.0272016	0.999957	26.4635	-1.43863	0.325245	20.1161	-0.020707	0.977747	32.9928	-1.07903	0.0806158	20.2085	-0.254957	0.702504
SYVN1_NM_032431	SYVN1	NM_032431	ENSG00000162298	32.4848	-0.253763	0.999991	21.327	-0.0408024	0.999957	20.0607	-1.22016	0.483153	13.3675	-0.720694	NA	22.0949	-1.13427	0.0806158	16.6256	-0.406985	NA
SLC25A45_NM_001077241	SLC25A45	NM_001077241	ENSG00000162241	23.8362	-0.573048	0.999991	24.2228	-0.156813	0.999957	19.6129	-0.902076	0.629414	20.4256	-0.253843	0.742536	19.7315	-1.15522	0.0806158	19.1901	-0.637474	NA
DCAF4_NM_001163508	DCAF4	NM_001163508	ENSG00000119599	26.6335	-0.0974872	0.999991	12.2657	0.127076	0.999957	17.0718	-0.840774	0.683401	7.9854	-0.297754	NA	17.2296	-1.20501	0.0806158	9.59942	-0.129958	NA
NQO1_NM_000903	NQO1	NM_000903	ENSG00000181019	56.4666	-0.10627	0.999991	43.5233	0.325882	0.999957	32.0236	-1.32309	0.306138	24.2077	-0.58059	0.414475	38.8061	-0.959051	0.0806158	25.8026	-0.629279	0.318039
HNMT_NM_001024074	HNMT	NM_001024074	ENSG00000150540	31.8533	-0.114501	0.999991	26.3043	0.162128	0.999957	22.1074	-0.634773	0.753572	19.4833	-0.014464	NA	20.4527	-1.15248	0.0806158	15.794	-0.68687	NA
RNF123_NM_022064	RNF123	NM_022064	ENSG00000164068	29.5945	-0.262228	0.999991	7.10549	-0.305669	0.999957	18.1111	-1.19931	0.499182	6.3141	-0.321732	NA	20.0673	-1.15586	0.0806158	8.62051	0.0312003	NA
UBE2D3_NM_181892	UBE2D3	NM_181892	ENSG00000109332	35.3336	-0.0110796	0.999991	41.2826	0.191318	0.999957	21.638	-0.756821	0.699203	28.5667	-0.0818825	0.904701	20.9592	-1.14525	0.0806158	36.9061	0.169748	0.782183
ZNF775_NM_173680	ZNF775	NM_173680	ENSG00000196456	32.7282	0.00921832	0.999991	28.7236	-0.221152	0.999957	18.2099	-0.875172	0.655285	18.7342	-0.935534	NA	18.8663	-1.19241	0.0806158	21.8509	-0.684522	0.295634
CENPJ_NM_018451	CENPJ	NM_018451	ENSG00000151849	34.8163	0.170703	0.999991	15.6014	-0.323009	0.999957	17.5832	-0.913347	0.638555	11.569	-0.730649	NA	17.9279	-1.22458	0.0808498	15.6854	-0.137619	NA
SMAD3_NM_005902	SMAD3	NM_005902	ENSG00000166949	36.2233	-0.0622349	0.999991	25.271	-0.222458	0.999957	22.4171	-0.885168	0.619592	16.2769	-0.969506	NA	22.8949	-1.11941	0.0808498	19.839	-0.691379	0.297779
CYB561_NM_001017916	CYB561	NM_001017916	ENSG00000008283	42.3654	0.0990348	0.999991	14.5169	-0.00916462	0.999957	24.6792	-0.795936	0.686196	10.9933	-0.218324	NA	25.457	-1.10728	0.0808498	9.7376	-0.597777	NA
ANXA2R_NM_001014279	ANXA2R	NM_001014279	ENSG00000177721	55.9065	-0.142759	0.999991	45.5028	-0.0208437	0.999957	40.1433	-0.495309	0.790841	29.0447	-0.548972	0.395662	39.2525	-0.999755	0.0808498	33.4287	-0.54602	0.346391
TGIF2_NM_021809	TGIF2	NM_021809	ENSG00000118707	38.0298	0.0280883	0.999991	21.2738	0.232691	0.999957	19.3834	-1.42376	0.389808	12.4133	-0.536025	NA	23.6268	-1.14193	0.0808646	12.5402	-0.648645	NA
GMCL1_NM_178439	GMCL1	NM_178439	ENSG00000087338	29.0685	-0.39158	0.999991	18.8756	-0.215592	0.999957	19.7658	-1.21014	0.510214	12.2863	-0.729003	NA	21.6049	-1.15769	0.0810257	18.101	-0.187647	NA
TRAF3IP2-AS1_NR_034108	TRAF3IP2-AS1	NR_034108	N/A	32.8967	-0.19812	0.999991	31.8764	0.0867437	0.999957	22.429	-0.755432	0.699304	20.6359	-0.277561	0.681526	22.8539	-1.11474	0.0810257	22.8495	-0.360822	0.572785
PTGES3_NR_104219	PTGES3	NR_104219	ENSG00000110958	40.4002	-0.183986	0.999991	24.2993	0.0307576	0.999957	31.1558	-0.468514	0.828874	23.4351	0.287463	0.687573	28.3398	-1.06877	0.0813635	22.6955	0.212391	0.747362
HERPUD1_NM_001010989	HERPUD1	NM_001010989	ENSG00000051108	36.9817	-0.103997	0.999991	28.2749	0.0937559	0.999957	23.1728	-0.928959	0.599177	16.6579	-0.507315	NA	24.3255	-1.10654	0.0813635	18.7658	-0.629174	NA
CKLF-CMTM1_NM_001202509	CKLF-CMTM1	NM_001202509	ENSG00000254788	49.89	-0.0414455	0.999991	33.8773	-0.127157	0.999957	27.267	-1.26975	0.418678	22.5774	-0.706524	0.321267	33.7129	-1.02343	0.0813635	23.2498	-0.851632	0.195218
ZFP36L1_NM_001244701	ZFP36L1	NM_001244701	ENSG00000185650	40.1527	-0.122696	0.999991	40.4339	-0.0627016	0.999957	24.49	-0.974425	0.564183	28.3247	-0.44525	0.488188	27.9832	-1.05897	0.0815258	25.4105	-1.13756	0.072394
ETV6_NM_001987	ETV6	NM_001987	ENSG00000139083	32.8052	-0.0225079	0.999991	24.4479	0.169932	0.999957	19.0453	-1.09629	0.555231	12.9024	-0.701464	NA	21.0926	-1.17357	0.0816362	14.1322	-0.84315	NA
SMARCA4_NM_001128849	SMARCA4	NM_001128849	ENSG00000127616	34.1492	-0.18249	0.999991	26.9295	-0.235339	0.999957	29.4715	-0.166818	0.942822	23.1559	-0.232816	0.742536	23.6216	-1.09757	0.0816362	22.7804	-0.552976	0.408528
RNASEH2A_NM_006397	RNASEH2A	NM_006397	ENSG00000104889	29.0708	-0.166829	0.999991	11.7127	-0.268417	0.999957	20.4033	-0.77298	0.706176	11.4763	0.151622	NA	20.0249	-1.14702	0.0816362	11.8337	-0.0882506	NA
DDX1_NM_004939	DDX1	NM_004939	ENSG00000079785	30.5888	-0.274704	0.999991	23.5191	-0.0770093	0.999957	19.0981	-1.10434	0.52496	14.9128	-0.854401	NA	21.2511	-1.13033	0.0816362	18.4397	-0.558958	NA
MGAT1_NM_002406	MGAT1	NM_002406	ENSG00000131446	31.3233	-0.0723212	0.999991	12.6973	-0.157612	0.999957	17.1923	-1.14966	0.52266	13.9861	0.238545	NA	19.682	-1.15796	0.0816362	12.0502	-0.185236	NA
HIST1H4H_NM_003543	HIST1H4H	NM_003543	ENSG00000158406	62.163	-0.00493359	0.999991	57.6791	-0.0901196	0.999957	34.0999	-1.16399	0.419395	36.8088	-0.74126	0.249588	40.3444	-0.951836	0.0816362	48.0417	-0.369623	0.496686
C9orf91_NM_153045	C9orf91	NM_153045	ENSG00000157693	44.0252	0.194025	0.999991	31.3579	-0.0541904	0.999957	24.9189	-0.676313	0.739299	19.2929	-0.819266	NA	24.4339	-1.12696	0.0816362	19.5723	-1.00973	NA
ARHGAP12_NM_001270695	ARHGAP12	NM_001270695	ENSG00000165322	37.3475	-0.116808	0.999991	17.9485	0.0779541	0.999957	20.2465	-1.29923	0.431628	13.2843	-0.14711	NA	24.6519	-1.07793	0.0817474	10.0712	-0.881328	NA
UBTF_NM_001076683	UBTF	NM_001076683	ENSG00000108312	28.0243	-0.0924627	0.999991	33.1162	-0.0694033	0.999957	17.8678	-0.753192	0.717663	18.2922	-1.22296	NA	17.5317	-1.18457	0.0817474	21.4729	-1.08484	0.0993745
CTC-338M12.4_NR_109909	CTC-338M12.4	NR_109909	ENSG00000233937	44.9843	-0.029404	0.999991	24.9011	-0.0958264	0.999957	26.3231	-0.905681	0.592256	15.1975	-0.662573	NA	29.3097	-1.0254	0.0817474	17.9094	-0.5786	NA
ZC3H6_NM_198581	ZC3H6	NM_198581	ENSG00000188177	58.1024	0.104399	0.999991	51.3177	0.173887	0.999957	35.7755	-0.619422	0.738192	27.8226	-0.855111	0.228861	36.0288	-0.979506	0.0820931	28.7107	-1.00784	0.107512
ZNF251_NM_138367	ZNF251	NM_138367	ENSG00000198169	30.1313	-0.369291	0.999991	11.0854	-0.232357	0.999957	19.4038	-1.2179	0.489431	9.01804	-0.0987185	NA	22.75	-1.10703	0.0825088	7.40249	-0.737644	NA
ATMIN_NM_015251	ATMIN	NM_015251	ENSG00000166454	9.26629	0.0759869	0.999991	16.2646	0.0608811	0.999957	9.68187	0.53632	0.829084	10.5597	-0.34354	NA	17.2462	1.22331	0.0825128	10.061	-0.615003	NA
SERPINB6_NM_001271823	SERPINB6	NM_001271823	ENSG00000124570	51.4903	-0.326121	0.999991	36.0056	-0.220207	0.999957	34.2658	-1.07766	0.51357	27.6917	-0.447404	0.506733	39.1636	-0.996693	0.0825128	28.6668	-0.522558	0.404818
RAB13_NM_001272038	RAB13	NM_001272038	ENSG00000143545	25.1174	-0.220313	0.999991	15.8945	-0.0179767	0.999957	16.3911	-1.00131	0.593558	16.2317	0.375309	NA	17.1959	-1.18598	0.0825329	16.9468	0.380413	NA
NNT_NM_182977	NNT	NM_182977	ENSG00000112992	63.4723	-0.0235058	0.999991	56.6435	-0.175232	0.999957	40.7372	-0.726117	0.671869	35.7627	-0.850458	0.215019	43.4835	-0.944558	0.0825329	35.8169	-1.38369	0.0215569
COX20_NM_198076	COX20	NM_198076	ENSG00000203667	90.3014	-0.089896	0.999991	46.5849	0.306285	0.999957	57.5562	-0.811541	0.596453	28.5663	-0.272332	0.703463	63.0163	-0.998289	0.082549	31.8116	-0.252349	0.695924
C1orf112_NM_018186	C1orf112	NM_018186	ENSG00000000460	35.4607	-0.058645	0.999991	23.9421	-0.0706027	0.999957	20.23	-0.973727	0.592256	18.6403	-0.122989	NA	22.003	-1.12597	0.0828223	17.2622	-0.624063	NA
MIR4645_NR_039788	MIR4645	NR_039788	ENSG00000266750	61.0699	0.0176461	0.999991	28.6513	0.072546	0.999957	33.1555	-1.08262	0.536799	17.8972	-0.491905	NA	37.8746	-1.07691	0.0829346	19.2686	-0.692884	NA
SH2D2A_NM_001161443	SH2D2A	NM_001161443	ENSG00000027869	25.5154	-0.168369	0.999991	30.0442	-0.447258	0.999957	20.2112	-0.37193	0.857371	19.485	-1.09355	NA	17.3696	-1.18815	0.0830639	22.4462	-1.21531	0.0678385
GDI2_NM_001115156	GDI2	NM_001115156	ENSG00000057608	36.7677	-0.108166	0.999991	22.656	-0.281402	0.999957	24.1701	-0.854466	0.651293	18.1475	-0.482601	NA	25.0522	-1.08318	0.0830639	20.9438	-0.393156	0.563393
HTATIP2_NM_001098521	HTATIP2	NM_001098521	ENSG00000109854	34.8317	-0.268501	0.999991	41.293	-0.0535053	0.999957	24.7957	-0.860003	0.671869	20.9697	-1.33362	0.0869496	25.9987	-1.10639	0.0835673	26.6566	-0.914284	0.146447
TBL1X_NM_005647	TBL1X	NM_005647	ENSG00000101849	35.486	-0.162357	0.999991	12.8183	-0.250114	0.999957	21.6307	-1.18	0.493614	8.38676	-1.01517	NA	24.5292	-1.07424	0.0835783	9.10796	-0.938109	NA
TRIM52_NM_032765	TRIM52	NM_032765	ENSG00000183718	44.0508	-0.217564	0.999991	12.0191	-0.0675615	0.999957	28.5245	-1.05756	0.52496	12.0769	0.127576	NA	32.0483	-1.00511	0.0835843	11.4221	0.00628035	NA
NADK2_NM_001287340	NADK2	NM_001287340	ENSG00000152620	34.5175	-0.254841	0.999991	38.7656	-0.416578	0.999957	21.7381	-1.0294	0.552009	29.0023	-0.836558	0.237908	23.753	-1.10187	0.0836719	27.7005	-1.37292	0.0333821
LOC101929431_NR_120660	LOC101929431	NR_120660	N/A	47.7112	-0.227922	0.999991	33.4455	-0.127164	0.999957	27.3772	-1.36921	0.335257	19.2711	-1.14773	NA	34.8487	-1.01604	0.0837324	27.2733	-0.490435	0.450694
APOLD1_NM_001130415	APOLD1	NM_001130415	ENSG00000178878	25.2023	-0.142598	0.999991	28.4644	-0.119871	0.999957	19.06	-0.518263	0.810753	27.0358	0.15363	0.816088	17.3508	-1.19295	0.0837324	19.4276	-0.888902	NA
FOXP1_NM_001244808	FOXP1	NM_001244808	ENSG00000114861	26.7635	-0.184232	0.999991	34.7726	-0.0498296	0.999957	16.0553	-1.20614	0.52266	19.8149	-1.24832	0.107819	18.0067	-1.20618	0.0837324	21.3347	-1.23135	0.0630712
TRIM7_NM_203294	TRIM7	NM_203294	ENSG00000146054	30.5014	-0.00964041	0.999991	18.3292	-0.143461	0.999957	16.3501	-0.981745	0.6091	13.1573	-0.359313	NA	18.3159	-1.18192	0.0837324	14.1832	-0.468006	NA
OPLAH_NM_017570	OPLAH	NM_017570	ENSG00000178814	46.9296	-0.202029	0.999991	25.4428	0.285692	0.999957	29.7569	-0.938056	0.572709	12.7324	-0.810914	NA	34.3056	-1.01808	0.0841999	17.4626	-0.218175	NA
TMEM143_NM_001303538	TMEM143	NM_001303538	ENSG00000161558	32.667	-0.270715	0.999991	19.6496	0.179461	0.999957	25.4497	-0.541683	0.788122	10.8309	-0.651732	NA	23.0318	-1.09813	0.084427	15.1344	-0.204305	NA
STK4_NM_006282	STK4	NM_006282	ENSG00000101109	35.3931	-0.232764	0.999991	14.9123	-0.217575	0.999957	22.9342	-1.0002	0.562652	13.2138	0.0836912	NA	24.1849	-1.08145	0.084427	13.2099	-0.25226	NA
LINC01215_NR_110030	LINC01215	NR_110030	N/A	26.9061	-0.401478	0.999991	20.6824	0.0434603	0.999957	19.8408	-0.887193	0.634752	16.2401	0.0213351	NA	21.4033	-1.15158	0.084427	13.2001	-0.628457	NA
TAS2R16_NM_016945	TAS2R16	NM_016945	ENSG00000128519	11.7375	0.241929	0.999991	16.3603	0.421546	0.999957	13.286	1.02943	0.603464	14.5984	0.910902	NA	17.5471	1.18559	0.084427	16.5333	0.876271	NA
MLLT10_NM_001195627	MLLT10	NM_001195627	ENSG00000078403	52.3743	0.135465	0.999991	12.6482	-0.254488	0.999957	28.492	-0.948969	0.559013	9.28855	-0.481485	NA	31.8566	-0.991376	0.0846693	10.98	-0.551362	NA
MRM1_NM_024864	MRM1	NM_024864	ENSG00000278619	31.2623	-0.114594	0.999991	25.1776	0.0433086	0.999957	18.598	-0.907001	0.628295	16.736	-0.49675	NA	20.8436	-1.12304	0.0846693	16.9776	-0.751237	NA
MIR330_NR_029886	MIR330	NR_029886	ENSG00000284544	33.9614	-0.431194	0.999991	26.7908	-0.0929619	0.999957	21.0324	-1.60892	0.237815	15.7774	-0.705211	NA	26.1205	-1.06087	0.0846693	21.899	-0.300825	0.643487
EIF2AK3_NM_004836	EIF2AK3	NM_004836	ENSG00000172071	31.3143	-0.0812988	0.999991	24.686	0.00782126	0.999957	15.8843	-1.45195	0.382658	13.0125	-0.935712	NA	19.1942	-1.15594	0.0846693	17.558	-0.610059	NA
COMT_NM_000754	COMT	NM_000754	ENSG00000093010	141.079	-0.0176191	0.999991	150.789	0.0673473	0.999957	91.5611	-0.642702	0.740079	90.7363	-0.715102	0.276208	95.5808	-0.946343	0.0846693	88.6994	-1.25692	0.0209849
TUBB2A_NM_001069	TUBB2A	NM_001069	ENSG00000137267	37.4784	-0.155072	0.999991	14.9614	-0.296696	0.999957	21.4273	-1.36319	0.382727	10.7771	-0.645434	NA	26.2727	-1.07611	0.0846693	12.5522	-0.546549	NA
NAMPT_NM_005746	NAMPT	NM_005746	ENSG00000105835	38.0987	-0.259107	0.999991	21.5711	0.0922931	0.999957	26.3509	-0.858749	0.690214	16.6368	0.0493765	NA	26.8025	-1.15523	0.0846693	14.5864	-0.475987	NA
SLC25A37_NM_016612	SLC25A37	NM_016612	ENSG00000147454	26.9572	-0.170672	0.999991	24.8306	0.153364	0.999957	17.4372	-0.896275	0.651293	16.9139	-0.210494	NA	17.968	-1.17368	0.0846693	16.8995	-0.396056	NA
GSN_NM_001258030	GSN	NM_001258030	ENSG00000148180	33.5498	-0.161078	0.999991	33.5304	-0.401294	0.999957	21.4028	-1.0238	0.562738	20.6631	-1.32514	0.0869496	23.1308	-1.0864	0.0846693	24.7841	-1.12918	0.0762653
LOC100506476_NR_109995	LOC100506476	NR_109995	ENSG00000259065	43.5364	-0.0534531	0.999991	61.0723	-0.25055	0.999957	27.3862	-0.795176	0.654075	41.2725	-0.879318	0.227594	29.4311	-1.03487	0.0847599	37.8531	-1.61293	0.00859343
PDIA3_NM_005313	PDIA3	NM_005313	ENSG00000167004	28.7187	-0.325662	0.999991	21.8074	0.104318	0.999957	15.9383	-1.88001	0.18016	15.2374	-0.13276	NA	20.7273	-1.14192	0.0847599	15.9196	-0.347768	NA
CMIP_NM_030629	CMIP	NM_030629	ENSG00000153815	38.1213	-0.0540636	0.999991	24.2249	0.0428148	0.999957	20.9784	-1.10775	0.552687	17.7129	-0.279103	NA	24.6255	-1.13889	0.0847599	19.1431	-0.216621	NA
LOC101929767_NR_110868	LOC101929767	NR_110868	N/A	52.9604	0.205232	0.999991	16.2582	0.0446367	0.999957	27.805	-0.926215	0.585223	7.58079	-0.936582	NA	30.6671	-1.00573	0.0847599	14.4104	0.0763295	NA
MIR6787_NR_106845	MIR6787	NR_106845	ENSG00000284574	31.4463	-0.442298	0.999991	19.6259	-0.212873	0.999957	19.5437	-1.67864	0.262504	13.461	-0.727113	NA	24.7625	-1.12353	0.0847599	16.1241	-0.515732	NA
LINC01094_NR_038303	LINC01094	NR_038303	ENSG00000251442	31.4185	0.0646695	0.999991	39.8154	-0.0680638	0.999957	18.2827	-0.734278	0.737342	22.3603	-1.12368	0.132672	17.7128	-1.19987	0.0847599	22.5427	-1.44346	0.032193
RPL37A_NM_000998	RPL37A	NM_000998	ENSG00000197756	25.3308	-0.322685	0.999991	21.6947	0.256446	0.999957	18.1554	-1.0017	0.611913	13.6655	-0.0625935	NA	17.973	-1.1926	0.0852948	14.1724	-0.258143	NA
AMPD2_NM_004037	AMPD2	NM_004037	ENSG00000116337	38.4538	0.154045	0.999991	16.1754	-0.0915117	0.999957	22.537	-0.719095	0.727729	9.94625	-0.655726	NA	22.676	-1.11937	0.0854171	11.0676	-0.765849	NA
COPZ1_NM_001271734	COPZ1	NM_001271734	ENSG00000111481	39.5144	-0.353629	0.999991	79.3248	-0.0647073	0.999957	27.1164	-1.02068	0.526722	48.6792	-0.836552	0.213093	29.3154	-1.02228	0.0855051	55.7507	-0.858683	0.120849
NDUFS5_NM_001184979	NDUFS5	NM_001184979	ENSG00000168653	33.7369	-0.0992101	0.999991	25.8173	0.209337	0.999957	24.3774	-0.451221	0.825693	19.6947	0.193748	NA	20.9082	-1.1405	0.0856424	19.9364	-0.036974	0.960843
CLN3_NM_000086	CLN3	NM_000086	ENSG00000188603	39.2444	-0.0639748	0.999991	22.4603	-0.539799	0.999957	21.3211	-1.4239	0.335257	22.0042	-0.164288	0.811053	25.5903	-1.05055	0.0857746	19.497	-0.910111	NA
WDR48_NM_001303402	WDR48	NM_001303402	ENSG00000114742	34.6343	-0.171554	0.999991	19.0329	-0.120898	0.999957	24.8735	-0.682889	0.744932	17.3712	0.0478556	NA	22.6747	-1.13395	0.0857746	14.9996	-0.669246	NA
ATP5J2_NM_001003713	ATP5J2	NM_001003713	ENSG00000241468	35.378	-0.320198	0.999991	39.0603	0.0347733	0.999957	23.7427	-0.898037	0.599177	26.9061	-0.261751	0.682292	26.932	-1.0441	0.0857746	30.2646	-0.308275	0.604953
PGK1_NM_000291	PGK1	NM_000291	ENSG00000102144	25.889	-0.225698	0.999991	11.5682	-0.0658262	0.999957	17.4554	-0.895794	0.658762	9.72169	-0.00500459	NA	17.9801	-1.17914	0.0857746	14.0877	0.408994	NA
PEX14_NM_004565	PEX14	NM_004565	ENSG00000142655	43.6041	-0.0726237	0.999991	25.2049	-0.183554	0.999957	29.6562	-0.634062	0.737342	16.5864	-0.598963	NA	29.5679	-1.00411	0.0858757	19.847	-0.419896	0.531181
NTRK1_NM_001007792	NTRK1	NM_001007792	ENSG00000198400	33.1353	-0.393762	0.999991	26.5785	-0.226878	0.999957	20.3454	-1.32233	0.47821	18.789	-0.683367	NA	25.3228	-1.10365	0.0858757	18.8352	-1.11388	NA
DDX59_NM_001031725	DDX59	NM_001031725	ENSG00000118197	57.9278	-0.172677	0.999991	36.012	-0.134796	0.999957	36.2432	-1.02842	0.51733	28.6578	-0.209756	0.741662	41.1084	-0.946273	0.0858757	30.2707	-0.458702	0.457946
HOXC-AS1_NR_047504	HOXC-AS1	NR_047504	ENSG00000250451	38.127	0.344766	0.999991	32.136	-0.165578	0.999957	18.74	-0.621668	0.778943	24.3176	-0.429375	0.520544	19.6554	-1.12873	0.0858757	22.5919	-1.01469	0.125696
RPLP1_NM_001003	RPLP1	NM_001003	ENSG00000137818	28.7744	-0.0899032	0.999991	17.8656	0.0270957	0.999957	17.5394	-0.833753	0.682328	15.1164	0.0855216	NA	18.3302	-1.15514	0.0858757	15.0265	-0.169617	NA
CPEB1-AS1_NR_046096	CPEB1-AS1	NR_046096	ENSG00000259462	39.6008	0.0461474	0.999991	18.3758	0.061608	0.999957	24.3444	-0.635182	0.744932	14.8116	0.0422812	NA	24.9776	-1.06612	0.0858757	14.3631	-0.0816926	NA
SEC14L1_NM_001039573	SEC14L1	NM_001039573	ENSG00000129657	41.6071	-0.179524	0.999991	7.30518	0.472857	0.999957	26.5725	-0.938858	0.585223	5.7983	0.89723	NA	29.71	-1.02456	0.0858757	5.38246	0.578953	NA
TGIF1_NM_001278682	TGIF1	NM_001278682	ENSG00000177426	79.2493	-0.135471	0.999991	35.995	0.0526342	0.999957	54.0018	-0.632314	0.699701	23.8643	-0.398521	0.536838	56.4105	-0.875093	0.0858757	25.8577	-0.467917	0.447071
CYBRD1_NM_001127383	CYBRD1	NM_001127383	ENSG00000071967	45.4374	-0.108571	0.999991	44.1399	-0.0556008	0.999957	27.0356	-0.975812	0.552687	27.616	-0.726201	0.285431	31.4528	-1.0063	0.0858757	33.1951	-0.618858	0.297779
THUMPD3-AS1_NR_027007	THUMPD3-AS1	NR_027007	ENSG00000206573	44.0851	-0.1734	0.999991	22.2051	-0.395414	0.999957	29.3875	-0.780197	0.652376	21.4922	-0.11448	0.877087	30.3765	-1.00375	0.0858757	19.5709	-0.693618	NA
ARPC4_NM_001024959	ARPC4	NM_001024959	ENSG00000241553	42.8572	-0.407739	0.999991	25.8766	-0.352015	0.999957	30.4956	-0.901903	0.585223	18.5423	-0.778905	NA	32.5253	-0.995952	0.0858757	22.158	-0.601444	0.356895
FLJ32255_NR_104643	FLJ32255	NR_104643	N/A	67.9406	-0.154691	0.999991	71.1398	-0.209549	0.999957	45.0802	-0.752385	0.640664	53.0739	-0.505639	0.400305	48.8895	-0.900428	0.0858757	56.6428	-0.692257	0.195453
TOB2P1_NR_002936	TOB2P1	NR_002936	N/A	37.5907	-0.526751	0.999991	30.5371	0.186826	0.999957	28.3364	-0.986061	0.579591	17.2864	-0.484742	NA	31.1069	-1.01175	0.0858757	21.8061	-0.32378	0.619754
EFHC1_NM_018100	EFHC1	NM_018100	ENSG00000096093	32.2284	-0.633093	0.999991	11.0302	0.308256	0.999957	23.0496	-1.34275	0.37778	8.75733	0.355974	NA	27.6401	-1.04783	0.0858757	7.88751	0.101357	NA
GTF2IRD1P1_NR_003934	GTF2IRD1P1	NR_003934	ENSG00000230583	46.3071	-0.128578	0.999991	29.689	-0.224148	0.999957	27.9511	-1.07596	0.509259	19.3686	-0.678136	NA	32.5533	-0.993887	0.0858757	25.3331	-0.507123	0.417917
SUMO2_NM_001005849	SUMO2	NM_001005849	ENSG00000188612	40.3158	-0.258665	0.999991	16.807	-0.23173	0.999957	27.0731	-0.914266	0.592256	12.7945	-0.392582	NA	29.2572	-1.01696	0.0861275	14.6786	-0.419457	NA
FDXACB1_NM_138378	FDXACB1	NM_138378	ENSG00000255561	35.4146	-0.159126	0.999991	24.0738	-0.221594	0.999957	25.7644	-0.453312	0.827613	15.2585	-0.842001	NA	23.679	-1.11145	0.0862899	17.2446	-0.789122	NA
BUB1_NM_001278616	BUB1	NM_001278616	ENSG00000169679	44.113	-0.122104	0.999991	20.0131	-0.264957	0.999957	28.0085	-0.915863	0.591276	16.8791	-0.188376	NA	31.0689	-1.01064	0.0862899	17.9462	-0.355804	NA
POGLUT1_NM_152305	POGLUT1	NM_152305	ENSG00000163389	31.5744	-0.308307	0.999991	15.9376	-0.278413	0.999957	18.9175	-1.48738	0.322577	12.1496	-0.714408	NA	23.8484	-1.11814	0.0862899	12.5504	-0.885828	NA
NAGLU_NM_000263	NAGLU	NM_000263	ENSG00000108784	48.7407	-0.0340954	0.999991	26.3547	0.171584	0.999957	28.4716	-1.08051	0.501999	13.8952	-0.739444	NA	32.6738	-0.973769	0.0863707	17.7477	-0.329432	NA
C19orf54_NM_198476	C19orf54	NM_198476	ENSG00000188493	51.6655	-0.158122	0.999991	68.5287	-0.239721	0.999957	29.4592	-1.36846	0.295772	37.9981	-1.62535	0.0164944	36.4104	-0.951451	0.0864093	45.0325	-1.34122	0.0202552
RNF182_NM_001165033	RNF182	NM_001165033	ENSG00000180537	37.325	-0.412004	0.999991	37.3601	-0.382352	0.999957	26.0237	-1.04129	0.567244	28.1541	-0.548958	0.41135	27.6382	-1.11651	0.0871111	32.666	-0.584463	0.330217
HTATIP2_NM_001098523	HTATIP2	NM_001098523	ENSG00000109854	35.1326	-0.207956	0.999991	43.5212	-0.194525	0.999957	23.2661	-0.952069	0.593558	22.988	-1.52603	0.0569718	25.2229	-1.06746	0.0871786	29.1069	-1.0677	0.0820425
PAX6_NM_000280	PAX6	NM_000280	ENSG00000007372	24.3225	-0.459966	0.999991	25.7916	0.0320451	0.999957	19.3811	-0.881391	0.661281	15.3553	-0.526129	NA	19.5327	-1.12454	0.0871786	14.8627	-0.90732	NA
ENO1_NM_001428	ENO1	NM_001428	ENSG00000074800	58.7446	-0.0781982	0.999991	55.0918	-0.0414244	0.999957	37.9148	-0.714772	0.711506	32.66	-0.956412	0.199614	39.9731	-1.01309	0.0871969	40.1177	-0.714549	0.249357
ZNF692_NM_001193328	ZNF692	NM_001193328	ENSG00000171163	46.283	-0.00738223	0.999991	44.8097	-0.217662	0.999957	27.3413	-0.809678	0.6451	29.3988	-0.843952	0.229758	30.6851	-1.01467	0.0871969	34.6866	-0.774326	0.195802
MIR195_NR_029712	MIR195	NR_029712	ENSG00000284112	38.6432	-0.0197437	0.999991	32.0317	0.120017	0.999957	17.1492	-2.19783	0.0726244	15.4407	-1.19414	NA	23.4889	-1.09678	0.0871969	18.41	-0.95453	NA
ATP6V1E1_NM_001039366	ATP6V1E1	NM_001039366	ENSG00000131100	42.2618	-0.526953	0.999991	24.4756	-0.233764	0.999957	26.6136	-1.646	0.18016	19.4717	-0.33722	NA	36.112	-0.968107	0.0871969	17.8988	-0.655473	NA
CCDC71_NM_022903	CCDC71	NM_022903	ENSG00000177352	37.3371	0.007533	0.999991	13.573	-0.232817	0.999957	17.6395	-1.54221	0.29678	8.09086	-0.903363	NA	21.5096	-1.14857	0.0871969	11.3605	-0.540443	NA
MTHFD2L_NM_001144978	MTHFD2L	NM_001144978	ENSG00000163738	40.6191	0.00211803	0.999991	27.3115	0.365043	0.999957	29.6573	-0.297807	0.880738	16.357	0.0528519	NA	25.8837	-1.04081	0.0871969	20.4076	0.129688	0.854598
HTATIP2_NM_006410	HTATIP2	NM_006410	ENSG00000109854	34.2863	-0.261063	0.999991	40.7975	-0.0337927	0.999957	24.4707	-0.840076	0.680354	20.5371	-1.30287	0.0920504	25.6277	-1.08511	0.0874267	26.0309	-0.906619	0.151648
CTBS_NM_004388	CTBS	NM_004388	ENSG00000117151	24.0841	-0.337384	0.999991	47.0313	-0.0559535	0.999957	16.5564	-0.925269	0.627719	32.503	-0.530935	0.424928	17.2834	-1.15822	0.0876565	32.247	-0.871761	0.144051
NCOA4_NM_001145260	NCOA4	NM_001145260	ENSG00000266412	53.1967	-0.226306	0.999991	30.4307	-0.447721	0.999957	32.2924	-1.27083	0.419395	23.3744	-0.706522	0.305856	38.6684	-0.974042	0.0876565	28.8306	-0.383923	0.521475
RPUSD3_NM_001142547	RPUSD3	NM_001142547	ENSG00000156990	30.7717	-0.22903	0.999991	24.5908	-0.358024	0.999957	19.747	-1.04989	0.585223	20.4561	-0.476231	0.48785	21.0474	-1.15771	0.0878098	20.6017	-0.778052	0.245029
MYL12A_NM_001303047	MYL12A	NM_001303047	ENSG00000101608	42.921	-0.293621	0.999991	38.1421	0.165962	0.999957	32.652	-0.61104	0.778943	24.5489	-0.234823	0.719716	32.3064	-0.984395	0.0883694	30.4424	-0.0591714	0.925784
HECTD2_NM_001284274	HECTD2	NM_001284274	ENSG00000165338	43.3415	0.148282	0.999991	15.9371	-0.14916	0.999957	20.5636	-1.3073	0.419395	14.8595	0.00830111	NA	26.0401	-1.04637	0.0886612	11.5063	-0.611075	NA
GAPDH_NM_001289745	GAPDH	NM_001289745	ENSG00000111640	36.455	-0.0723723	0.999991	14.9188	0.0401013	0.999957	22.7569	-0.851874	0.656339	11.3982	-0.131059	NA	24.1192	-1.14848	0.0886612	13.5127	0.0673466	NA
SPHK1_NM_001142601	SPHK1	NM_001142601	ENSG00000176170	30.1435	-0.292787	0.999991	25.2857	-0.198217	0.999957	19.1527	-1.12356	0.530016	15.2922	-1.01696	NA	21.7884	-1.11086	0.0886612	17.3723	-1.0066	NA
PPP5C_NM_001204284	PPP5C	NM_001204284	ENSG00000011485	27.2985	-0.323552	0.999991	12.1783	-0.22138	0.999957	21.4948	-0.583848	0.797015	8.65124	-0.463042	NA	19.0945	-1.19706	0.0886612	13.0403	-0.0398305	NA
KAT2B_NM_003884	KAT2B	NM_003884	ENSG00000114166	37.9745	-0.370435	0.999991	30.1714	0.0989486	0.999957	25.8685	-0.977066	0.555231	22.1708	-0.0854635	0.904819	29.8965	-1.00213	0.0886612	22.1456	-0.350462	0.58736
LOC100288152_NR_125375	LOC100288152	NR_125375	ENSG00000225138	22.4924	-0.332478	0.999991	7.86429	0.321687	0.999957	15.0796	-1.23021	0.510592	6.38773	0.663939	NA	17.2424	-1.15898	0.0886612	4.59054	0.0704564	NA
HIST1H4E_NM_003545	HIST1H4E	NM_003545	ENSG00000276966	64.1641	-0.177171	0.999991	63.63	-0.127562	0.999957	45.1535	-0.634514	0.733322	45.5891	-0.448606	0.440344	46.2077	-0.912723	0.0886612	51.969	-0.410037	0.434941
MIR4647_NR_039790	MIR4647	NR_039790	ENSG00000284427	12.4191	-0.0453846	0.999991	9.88433	0.0316782	0.999957	11.8769	0.352965	0.876949	9.45342	0.32306	NA	21.8141	1.09169	0.0886612	9.55889	0.212823	NA
SNX9_NM_016224	SNX9	NM_016224	ENSG00000130340	44.5156	-0.139615	0.999991	45.5497	-0.292279	0.999957	29.0829	-0.759512	0.667313	33.2532	-0.599174	0.361351	31.7282	-0.983234	0.0886612	31.6383	-1.27353	0.0421994
LOC102724297_NR_125406	LOC102724297	NR_125406	ENSG00000223552	41.878	-0.0981934	0.999991	31.8723	-0.0208736	0.999957	27.7788	-0.674868	0.718001	19.6956	-0.637198	NA	29.1108	-0.998467	0.089314	27.9379	-0.0949886	0.887852
SLC5A6_NM_021095	SLC5A6	NM_021095	ENSG00000138074	34.3065	-0.256868	0.999991	19.9832	-0.230564	0.999957	22.9779	-0.912007	0.59962	13.4285	-0.767337	NA	24.598	-1.05899	0.0895263	15.888	-0.567221	NA
SRSF7_NM_001031684	SRSF7	NM_001031684	ENSG00000115875	39.0153	0.105641	0.999991	46.9529	-0.180713	0.999957	22.1733	-0.849053	0.664058	33.4366	-0.594228	0.378018	23.1458	-1.0884	0.0895263	33.7912	-0.900421	0.140615
LOC105377348_NR_131186	LOC105377348	NR_131186	ENSG00000246560	40.8213	-0.0393556	0.999991	24.0974	-0.215246	0.999957	24.732	-0.827552	0.641953	19.666	-0.264804	NA	25.4561	-1.04837	0.0895263	18.3043	-0.621549	NA
ARID3A_NM_005224	ARID3A	NM_005224	ENSG00000116017	33.7488	0.0341951	0.999991	38.1377	0.163728	0.999957	19.6163	-0.913505	0.653779	22.7837	-0.534846	0.431952	20.253	-1.14506	0.0895334	22.181	-0.965244	0.146447
INO80_NM_017553	INO80	NM_017553	ENSG00000128908	35.1582	-0.169106	0.999991	25.7724	-0.123917	0.999957	23.5081	-0.930178	0.607534	17.2864	-0.600603	NA	23.1955	-1.10507	0.0896907	17.7577	-0.886668	NA
SNRPA_NM_004596	SNRPA	NM_004596	ENSG00000077312	53.653	-0.210579	0.999991	29.2191	-0.177106	0.999957	29.9814	-1.51633	0.193763	20.458	-0.694575	0.344029	39.2493	-0.918868	0.0896907	25.2484	-0.361858	0.57111
PPAN_NM_020230	PPAN	NM_020230	ENSG00000130810	31.6025	-0.121334	0.999991	22.0201	0.057161	0.999957	17.7196	-1.26779	0.505791	12.4858	-0.743222	NA	21.1643	-1.15892	0.0900893	18.2824	-0.00467897	NA
UBE2E3_NM_006357	UBE2E3	NM_006357	ENSG00000170035	31.1909	-0.14333	0.999991	25.811	-0.340289	0.999957	21.5408	-0.56645	0.786376	18.3074	-0.921276	NA	21.035	-1.10656	0.0900893	18.8557	-1.09488	NA
GNA13_NM_006572	GNA13	NM_006572	ENSG00000120063	26.0751	-0.320634	0.999991	15.9118	0.0431344	0.999957	18.4327	-0.795096	0.693515	10.9711	-0.347536	NA	19.2363	-1.11533	0.0904045	11.782	-0.469961	NA
LOC344967_NR_027277	LOC344967	NR_027277	ENSG00000205794	46.1825	-0.0399413	0.999991	62.3007	0.152455	0.999957	34.3253	-0.319369	0.866254	32.8331	-0.891084	0.199319	30.3004	-0.982381	0.0904045	34.118	-1.20445	0.0421994
POLR3D_NM_001722	POLR3D	NM_001722	ENSG00000168495	25.1535	-0.442865	0.999991	19.0629	-0.0403871	0.999957	23.5677	-0.339603	0.881169	12.104	-0.674162	NA	19.2794	-1.16007	0.0904045	15.0888	-0.465921	NA
CTPS2_NM_001144002	CTPS2	NM_001144002	ENSG00000047230	32.3218	-0.270545	0.999991	32.4378	-0.294366	0.999957	18.8277	-1.52912	0.294269	20.1305	-1.1911	0.12662	23.0942	-1.06077	0.0904045	19.9795	-1.60327	0.0229712
ADPRHL1_NM_199162	ADPRHL1	NM_199162	ENSG00000153531	20.5875	-0.542114	0.999991	21.6331	-0.208099	0.999957	15.1501	-1.31643	0.483153	11.9289	-1.43966	NA	17.3314	-1.1446	0.0904643	16.9448	-0.703248	NA
RPL10_NM_001256577	RPL10	NM_001256577	ENSG00000147403	40.0456	-0.196965	0.999991	19.252	-0.207525	0.999957	28.1039	-0.855181	0.655316	13.1136	-0.784755	NA	30.2152	-1.02372	0.0904764	13.3943	-0.913683	NA
SSBP4_NM_001009998	SSBP4	NM_001009998	ENSG00000130511	62.3855	-0.0381395	0.999991	16.1264	0.109914	0.999957	34.8392	-1.20102	0.437761	9.98565	-0.301907	NA	42.6318	-0.958344	0.0905782	13.3931	-0.0595006	NA
CASP8_NM_033356	CASP8	NM_033356	ENSG00000064012	32.9484	-0.23126	0.999991	26.3128	-0.412926	0.999957	19.0839	-1.25782	0.474665	18.9608	-0.994411	NA	23.6329	-1.05659	0.0906455	20.4666	-1.09962	0.0993745
CCAR1_NM_001282959	CCAR1	NM_001282959	ENSG00000060339	36.7259	0.00645189	0.999991	37.2941	-0.0960031	0.999957	24.6587	-0.533594	0.79562	26.9624	-0.455949	0.480137	22.5876	-1.06576	0.090725	28.5554	-0.566371	0.347786
MIR223_NR_029637	MIR223	NR_029637	ENSG00000284567	44.1711	-0.063328	0.999991	39.5535	0.265355	0.999957	25.1191	-1.20232	0.483153	20.6847	-0.654493	0.351607	29.9031	-1.03364	0.090725	23.4133	-0.758783	0.242756
YOD1_NM_018566	YOD1	NM_018566	ENSG00000180667	49.1622	-0.356236	0.999991	59.7709	-0.29688	0.999957	33.1486	-1.02044	0.52266	41.612	-0.799328	0.227739	38.4935	-0.947679	0.0909283	48.6766	-0.689182	0.209237
SEC14L1_NM_001204410	SEC14L1	NM_001204410	ENSG00000129657	38.7468	-0.392308	0.999991	24.4841	0.0768334	0.999957	26.6135	-1.15819	0.51357	14.2558	-0.653693	NA	30.7568	-1.01417	0.0909283	15.6205	-0.841864	NA
HOXC9_NM_006897	HOXC9	NM_006897	ENSG00000180806	32.9448	-0.129688	0.999991	37.6512	0.381382	0.999957	24.2746	-0.498551	0.812506	18.3754	-0.519307	NA	22.8115	-1.0882	0.0909569	19.3354	-0.948069	NA
CENPO_NM_001199803	CENPO	NM_001199803	ENSG00000138092	26.2127	-0.215092	0.999991	27.4074	0.104621	0.999957	17.1741	-0.957314	0.619592	18.8059	-0.163126	NA	18.3624	-1.1518	0.0909569	18.9862	-0.504027	NA
TLK1_NM_012290	TLK1	NM_012290	ENSG00000198586	35.032	-0.079953	0.999991	42.2054	-0.232925	0.999957	30.4886	-0.0332855	0.989861	27.3315	-0.953532	0.178891	23.5612	-1.0542	0.0909569	32.7601	-0.693616	0.236332
BRF2_NM_018310	BRF2	NM_018310	ENSG00000104221	27.4778	-0.356516	0.999991	16.9281	-0.0550002	0.999957	19.1942	-1.05479	0.579591	12.7955	-0.243441	NA	20.7739	-1.11531	0.0910119	15.6923	-0.0661265	NA
EXOC7_NM_001013839	EXOC7	NM_001013839	ENSG00000182473	38.0701	-0.223638	0.999991	19.0668	0.0754041	0.999957	27.497	-0.679479	0.737342	11.4919	-0.56744	NA	27.8546	-1.02484	0.0912835	15.0288	-0.292112	NA
LOC648987_NR_104651	LOC648987	NR_104651	ENSG00000177738	69.8426	-0.00201918	0.999991	78.5105	-0.232895	0.999957	52.5084	-0.210034	0.911861	52.6106	-0.811015	0.215019	46.1986	-0.896384	0.0912835	58.3353	-0.900169	0.0907226
SVOPL_NM_001139456	SVOPL	NM_001139456	ENSG00000157703	13.1357	0.160332	0.999991	10.4989	0.137573	0.999957	10.637	0.413795	0.864172	10.3457	0.60006	NA	20.0868	1.10707	0.0912835	16.9851	1.01198	NA
PCGF1_NM_032673	PCGF1	NM_032673	ENSG00000115289	27.0745	-0.419186	0.999991	21.4883	0.176963	0.999957	18.9368	-1.19124	0.499182	14.4833	-0.015705	NA	22.3207	-1.08179	0.0912998	13.3587	-0.489198	NA
LMNB1_NM_005573	LMNB1	NM_005573	ENSG00000113368	47.4138	0.0911831	0.999991	33.5521	0.152945	0.999957	29.8795	-0.545063	0.778943	20.4715	-0.492276	0.466018	28.2979	-1.00924	0.0912998	21.0898	-0.70835	0.283643
SERPINB6_NM_001271822	SERPINB6	NM_001271822	ENSG00000124570	50.0453	-0.418376	0.999991	42.4987	-0.148716	0.999957	34.0828	-1.09697	0.486032	29.3478	-0.632188	0.361396	40.5961	-0.933455	0.0912998	30.8735	-0.741147	0.234218
SMARCA4_NM_001128844	SMARCA4	NM_001128844	ENSG00000127616	32.0558	-0.100845	0.999991	27.344	-0.333878	0.999957	26.1048	-0.200814	0.931532	23.1512	-0.371505	0.589557	20.6332	-1.09046	0.0913012	22.0971	-0.801727	0.230643
C1orf53_NM_001024594	C1orf53	NM_001024594	ENSG00000203724	32.1295	-0.46841	0.999991	31.1028	-0.280872	0.999957	23.9564	-0.886507	0.60515	21.3665	-0.899412	0.231579	24.9481	-1.04513	0.0915168	26.5706	-0.560788	0.3662
UBP1_NM_001128161	UBP1	NM_001128161	ENSG00000153560	32.9223	0.0429427	0.999991	27.5014	-0.236162	0.999957	24.0517	-0.188887	0.931532	19.0236	-0.738261	NA	20.07	-1.10835	0.0915168	22.0893	-0.761097	0.252253
MIR3912_NR_037474	MIR3912	NR_037474	ENSG00000264249	39.9503	-0.0385217	0.999991	11.0281	-0.0678626	0.999957	24.0178	-0.977408	0.592256	11.0608	0.438104	NA	26.5166	-1.06215	0.0915168	10.2799	0.0247343	NA
SLC43A3_NM_014096	SLC43A3	NM_014096	ENSG00000134802	29.5084	-0.128596	0.999991	57.5215	0.0595904	0.999957	23.8592	-0.26999	0.897518	36.3891	-0.61592	0.353213	20.0872	-1.09934	0.0918117	35.9327	-1.02391	0.0808609
UBP1_NM_001128160	UBP1	NM_001128160	ENSG00000153560	30.8712	0.106818	0.999991	28.4325	-0.183252	0.999957	22.5988	-0.0865526	0.972168	19.6816	-0.667198	NA	17.4526	-1.13668	0.0927664	22.7988	-0.671107	0.310879
ZMYM5_NM_001039649	ZMYM5	NM_001039649	ENSG00000132950	28.8729	-0.22389	0.999991	19.1497	0.0365853	0.999957	22.2994	-0.429367	0.831831	12.866	-0.405597	NA	20.4201	-1.08886	0.0928875	13.5217	-0.454371	NA
TMEM99_NM_001195386	TMEM99	NM_001195386	ENSG00000167920	37.3856	-0.321929	0.999991	45.9619	-0.100324	0.999957	28.4983	-0.675175	0.764365	30.9271	-0.616753	0.343334	28.5523	-1.08521	0.0929632	29.3495	-1.06285	0.0820425
BSG_NM_198590	BSG	NM_198590	ENSG00000172270	44.166	-0.162275	0.999991	63.6975	-0.224725	0.999957	28.7398	-0.934722	0.592256	37.3645	-1.3193	0.0634907	31.3651	-0.989906	0.0929632	41.169	-1.3892	0.0199277
PDCD4_NM_001199492	PDCD4	NM_001199492	ENSG00000150593	35.4976	-0.149973	0.999991	17.3276	0.0970948	0.999957	19.9636	-1.36094	0.382658	9.6638	-0.624138	NA	23.983	-1.04066	0.0931608	13.7766	-0.200927	NA
MIR6073_NR_106721	MIR6073	NR_106721	ENSG00000284094	34.1534	-0.0600376	0.999991	41.529	-0.411541	0.999957	17.9941	-1.29145	0.474665	28.5479	-1.04404	0.15367	22.1313	-1.09077	0.0931608	28.7683	-1.50098	0.0208432
PSMA4_NM_001102667	PSMA4	NM_001102667	ENSG00000041357	35.8373	-0.365518	0.999991	17.6338	-0.00191754	0.999957	21.9967	-1.30917	0.449795	12.8375	-0.18542	NA	26.3149	-1.06232	0.0932472	16.6105	0.0135199	NA
LYN_NM_001111097	LYN	NM_001111097	ENSG00000254087	34.7693	-0.0498829	0.999991	23.2722	0.23232	0.999957	21.4693	-0.906521	0.611913	13.2111	-0.500483	NA	23.4917	-1.07805	0.0932472	14.1361	-0.582808	NA
LEF1-AS1_NR_029374	LEF1-AS1	NR_029374	ENSG00000232021	28.3838	-0.415918	0.999991	29.3936	-0.136591	0.999957	21.7011	-0.734408	0.720926	17.9768	-0.980326	NA	21.1506	-1.12716	0.0932751	23.2856	-0.59525	0.360246
GPR176_NM_001271854	GPR176	NM_001271854	ENSG00000166073	32.1726	0.190547	0.999991	9.61866	0.0157245	0.999957	17.149	-0.663515	0.756846	5.46248	-0.454854	NA	17.8874	-1.1268	0.0934048	8.18563	-0.129094	NA
GPN3_NM_001164373	GPN3	NM_001164373	ENSG00000111231	35.4635	0.0748018	0.999991	16.7219	-0.00954856	0.999957	21.6057	-0.727765	0.720926	15.5094	0.171212	NA	20.7064	-1.09667	0.0934821	13.4674	-0.284574	NA
DCLRE1A_NM_014881	DCLRE1A	NM_014881	ENSG00000198924	33.4047	-0.295679	0.999991	26.0342	-0.0366852	0.999957	25.3366	-0.61756	0.763409	19.5078	-0.345058	NA	24.8024	-1.05025	0.0935523	20.2778	-0.424626	0.520553
DHX36_NM_001114397	DHX36	NM_001114397	ENSG00000174953	29.0038	-0.584633	0.999991	21.8329	0.268891	0.999957	18.9885	-1.70482	0.231387	14.994	-0.111668	NA	25.4032	-1.09391	0.093806	14.3678	-0.333808	NA
THUMPD2_NM_025264	THUMPD2	NM_025264	ENSG00000138050	30.2916	-0.148804	0.999991	41.8671	0.0751428	0.999957	23.6041	-0.426005	0.840656	28.5905	-0.288676	0.657233	20.3706	-1.09232	0.0938814	28.6346	-0.621269	0.314305
FOXK1_NM_001037165	FOXK1	NM_001037165	ENSG00000164916	32.122	-0.316573	0.999991	9.07856	-0.25758	0.999957	21.7909	-1.02753	0.574044	7.63208	-0.511874	NA	23.8288	-1.0629	0.0938814	7.21298	-0.613444	NA
AARS_NM_001605	AARS	NM_001605	ENSG00000090861	33.4349	-0.111033	0.999991	28.7305	-0.328483	0.999957	22.412	-0.795846	0.691772	20.0719	-0.917115	0.24003	22.6371	-1.05601	0.0940371	27.9982	-0.320308	0.628238
NPM1_NM_001037738	NPM1	NM_001037738	ENSG00000181163	40.0886	-0.046171	0.999991	14.1068	0.00157552	0.999957	24.2764	-0.957924	0.593558	8.35896	-0.546332	NA	26.7763	-1.047	0.0940371	10.2514	-0.463786	NA
SEPT7_NM_001011553	SEPT7	NM_001011553	ENSG00000122545	41.6868	-0.0242853	0.999991	23.742	-0.201806	0.999957	27.8834	-0.614731	0.778943	21.2002	-0.022176	0.976901	27.625	-1.00808	0.0940371	16.5584	-0.952236	NA
ZNF83_NM_001277945	ZNF83	NM_001277945	ENSG00000167766	33.1572	-0.167115	0.999991	23.2892	-0.0532326	0.999957	21.9472	-0.905888	0.605562	16.3867	-0.295699	NA	23.3861	-1.04371	0.0941405	13.5565	-1.08764	NA
GATA2_NM_001145662	GATA2	NM_001145662	ENSG00000179348	28.4988	-0.108181	0.999991	16.9261	-0.332359	0.999957	14.7023	-1.28081	0.499182	16.3186	-0.121687	NA	17.8072	-1.12927	0.0941405	14.1425	-0.604055	NA
NMU_NR_120489	NMU	NR_120489	ENSG00000109255	46.9877	-0.0111906	0.999991	45.5453	-0.141584	0.999957	23.9633	-1.41358	0.306138	30.8366	-0.563016	0.37715	31.9004	-0.971389	0.0941405	28.3427	-1.26282	0.0421994
TAB2_NM_001292034	TAB2	NM_001292034	ENSG00000055208	34.5158	-0.105021	0.999991	28.5811	0.0205165	0.999957	22.2364	-0.866468	0.63869	20.4476	-0.282211	0.681537	23.437	-1.04359	0.0941405	20.9667	-0.377751	0.565985
NUP133_NM_018230	NUP133	NM_018230	ENSG00000069248	38.1282	-0.346762	0.999991	20.9189	0.121944	0.999957	25.2611	-1.07434	0.52266	18.2163	0.163491	NA	29.7565	-0.999068	0.0943118	15.5562	-0.155773	NA
HIPK3_NM_001048200	HIPK3	NM_001048200	ENSG00000110422	31.5781	-0.114075	0.999991	45.2352	-0.117006	0.999957	20.4039	-0.893836	0.634752	27.55	-0.940507	0.184401	20.8771	-1.08495	0.0943118	26.3778	-1.5337	0.0209849
GPN3_NM_001164372	GPN3	NM_001164372	ENSG00000111231	39.0804	0.108814	0.999991	25.5344	0.12495	0.999957	23.0933	-0.796765	0.683401	18.0568	-0.175127	NA	22.7978	-1.05313	0.0943118	16.6795	-0.613211	NA
MAD2L1_NM_002358	MAD2L1	NM_002358	ENSG00000164109	29.3414	-0.109975	0.999991	28.5493	0.00288343	0.999957	20.8459	-0.494724	0.815763	20.6508	-0.176863	0.803315	18.663	-1.13164	0.0943118	21.9173	-0.500668	0.473159
LYRM7_NM_001293735	LYRM7	NM_001293735	ENSG00000186687	28.1391	-0.37155	0.999991	15.4354	0.0954609	0.999957	21.5505	-0.715081	0.737342	13.5652	0.220989	NA	21.7332	-1.11379	0.0943118	9.97845	-0.404401	NA
CPQ_NM_016134	CPQ	NM_016134	ENSG00000104324	37.3689	-0.151905	0.999991	33.2075	0.149079	0.999957	23.178	-1.01436	0.552009	16.5617	-0.897542	NA	25.5199	-1.01966	0.0943118	23.9231	-0.44743	0.49313
RBM4_NM_001198843	RBM4	NM_001198843	ENSG00000173933	26.0641	-0.460968	0.999991	20.1959	-0.0557211	0.999957	19.555	-0.922034	0.674069	16.0161	-0.148109	NA	21.0131	-1.18358	0.0943269	16.3934	-0.253922	NA
PRUNE_NM_001303229	PRUNE	NM_001303229	ENSG00000143363	34.728	-0.14946	0.999991	33.3242	0.262764	0.999957	19.7254	-1.17061	0.505791	19.7352	-0.296187	NA	23.9263	-1.04404	0.0944018	20.4229	-0.469446	0.474069
SRGN_NM_002727	SRGN	NM_002727	ENSG00000122862	54.4866	-0.157321	0.999991	71.6982	-0.168348	0.999957	33.0282	-1.16333	0.474665	53.2706	-0.419745	0.527331	38.5361	-0.931568	0.0944862	53.3649	-0.79664	0.177495
MXI1_NM_001008541	MXI1	NM_001008541	ENSG00000119950	28.3201	-0.114179	0.999991	20.9717	-0.0724781	0.999957	16.286	-1.14215	0.530016	15.3262	-0.401409	NA	18.2203	-1.11258	0.0944862	17.7222	-0.284787	NA
XKR9_NM_001287260	XKR9	NM_001287260	ENSG00000221947	25.3619	-0.303632	0.999991	16.9428	0.0446072	0.999957	19.139	-0.727902	0.729561	13.3618	0.0469855	NA	19.4745	-1.11821	0.0946118	12.1817	-0.240796	NA
PRKAB1_NM_006253	PRKAB1	NM_006253	ENSG00000111725	26.643	-0.430489	0.999991	45.3095	-0.156962	0.999957	17.8828	-1.3292	0.503323	24.8515	-1.27159	0.0920504	20.559	-1.1293	0.0946425	30.931	-0.946962	0.123244
FCGR2A_NM_001136219	FCGR2A	NM_001136219	ENSG00000143226	45.6641	0.0491841	0.999991	57.6471	0.109081	0.999957	29.2318	-0.661137	0.747781	36.2618	-0.573188	0.40045	29.151	-1.01627	0.0946736	37.9046	-0.715509	0.219642
TP53BP2_NM_001031685	TP53BP2	NM_001031685	ENSG00000143514	65.5338	-0.0923874	0.999991	45.2393	0.0233437	0.999957	43.3062	-0.706367	0.685018	35.4564	-0.116089	0.875019	46.6875	-0.90398	0.094707	32.2871	-0.655482	0.285988
MGAT1_NM_001114617	MGAT1	NM_001114617	ENSG00000131446	29.5262	-0.277538	0.999991	19.7259	-0.0716466	0.999957	19.3447	-1.04141	0.574232	14.6367	-0.288109	NA	20.7811	-1.11173	0.0947933	14.3356	-0.544802	NA
PRDM15_NM_001040424	PRDM15	NM_001040424	ENSG00000141956	46.2867	0.139405	0.999991	21.3144	0.00872437	0.999957	24.5093	-1.04364	0.52496	12.8	-0.811996	NA	28.9171	-1.0044	0.0948667	13.723	-0.933582	NA
S100A11_NM_005620	S100A11	NM_005620	ENSG00000163191	25.4206	-0.350282	0.999991	42.0903	-0.16395	0.999957	18.9589	-0.837573	0.678624	29.3914	-0.608145	0.354403	18.2627	-1.12069	0.0953049	27.5808	-1.08655	0.0791826
POLR3A_NM_007055	POLR3A	NM_007055	ENSG00000148606	25.9007	-0.442008	0.999991	16.4733	-0.236239	0.999957	24.2877	-0.325306	0.888952	13.5461	-0.198302	NA	20.9798	-1.11143	0.0953049	18.0598	0.0504253	NA
HOXB6_NM_018952	HOXB6	NM_018952	ENSG00000108511	43.1636	-0.0829268	0.999991	54.147	-0.0879466	0.999957	28.6386	-0.68542	0.717663	34.616	-0.709213	0.279255	28.7283	-0.983838	0.0954013	36.011	-0.891404	0.122909
ARPC4_NM_005718	ARPC4	NM_005718	ENSG00000241553	43.1229	-0.430703	0.999991	27.4988	-0.293322	0.999957	29.8774	-1.02713	0.521925	19.678	-0.704993	NA	33.5977	-0.950977	0.0954013	22.5259	-0.640469	0.322058
C2orf42_NM_017880	C2orf42	NM_017880	ENSG00000115998	24.56	-0.522093	0.999991	33.8561	-0.281142	0.999957	22.0426	-0.542308	0.804535	24.2126	-0.644992	0.348841	19.971	-1.11284	0.0955088	29.9858	-0.390057	0.518988
ZCCHC7_NM_001289119	ZCCHC7	NM_001289119	ENSG00000147905	46.7013	-0.269777	0.999991	31.5559	-0.0969347	0.999957	29.7535	-1.0127	0.536799	22.711	-0.387346	0.563448	35.1325	-0.956261	0.095838	23.6292	-0.538188	0.409077
CHCHD5_NM_001304354	CHCHD5	NM_001304354	ENSG00000125611	42.9334	0.0467155	0.999991	28.1707	-0.292454	0.999957	23.316	-1.01702	0.552687	20.0083	-0.804681	0.291125	26.7561	-1.00319	0.0960656	19.9512	-0.871259	0.209661
IVNS1ABP_NM_006469	IVNS1ABP	NM_006469	ENSG00000116679	41.0483	-0.230863	0.999991	32.6829	-0.383917	0.999957	30.7205	-0.576985	0.774257	23.5026	-0.985217	0.220427	29.8978	-0.982791	0.0964191	26.447	-0.820654	0.211784
COQ2_NM_015697	COQ2	NM_015697	ENSG00000173085	24.0187	-0.42132	0.999991	13.9323	-0.0691292	0.999957	17.0417	-0.971417	0.612063	10.7858	-0.101669	NA	18.4499	-1.1279	0.097376	10.8249	-0.375147	NA
MCMBP_NM_001256378	MCMBP	NM_001256378	ENSG00000197771	29.7162	-0.391131	0.999991	10.6773	0.0995229	0.999957	23.7075	-0.63581	0.754237	8.54801	0.0578546	NA	22.2898	-1.05007	0.0974516	7.21785	-0.424384	NA
FADS2_NM_001281502	FADS2	NM_001281502	ENSG00000134824	47.5844	-0.295539	0.999991	39.5076	-0.340376	0.999957	33.3963	-0.835554	0.603464	27.6737	-0.96126	0.203765	36.2774	-0.915467	0.0974516	29.3713	-1.23229	0.0560576
LINC00339_NR_023919	LINC00339	NR_023919	ENSG00000218510	43.927	-0.11399	0.999991	53.7356	-0.169042	0.999957	29.0176	-0.747637	0.69132	37.2285	-0.692347	0.296047	29.9616	-0.960361	0.0983073	37.328	-1.03836	0.077178
TRAPPC3_NM_001270895	TRAPPC3	NM_001270895	ENSG00000054116	37.8306	0.000155602	0.999991	38.6034	-0.151209	0.999957	21.5239	-1.09723	0.530016	28.0265	-0.52033	0.438288	23.8911	-1.02889	0.0984609	24.0229	-1.12376	0.0881753
SH3GLB1_NM_001206651	SH3GLB1	NM_001206651	ENSG00000097033	32.6292	-0.219652	0.999991	30.3331	0.00945766	0.999957	20.4414	-0.975147	0.593475	22.6798	-0.235795	0.729474	23.404	-1.05704	0.0984609	24.8294	-0.22887	0.716337
SNAPIN_NM_012437	SNAPIN	NM_012437	ENSG00000143553	27.1387	-0.310421	0.999991	10.9027	-0.00682715	0.999957	18.3537	-0.914333	0.651293	8.87473	0.0927737	NA	20.0047	-1.11814	0.0984609	8.46466	-0.12811	NA
PKLR_NM_181871	PKLR	NM_181871	ENSG00000143627	34.249	-0.515934	0.999991	22.6663	-0.166149	0.999957	23.1394	-1.29785	0.458344	15.3045	-0.67684	NA	28.2112	-1.03106	0.0984609	17.2909	-0.575567	NA
CSTF2T_NM_015235	CSTF2T	NM_015235	ENSG00000177613	32.6546	-0.301699	0.999991	18.4696	0.279795	0.999957	24.4241	-0.719883	0.721107	15.7122	0.482005	NA	24.275	-1.02239	0.0984609	10.8331	-0.363063	NA
RPS27L_NM_015920	RPS27L	NM_015920	ENSG00000185088	41.4796	-0.0154332	0.999991	25.2623	0.0127061	0.999957	27.2913	-0.620971	0.747781	17.994	-0.329137	NA	27.1183	-0.988558	0.0984609	19.8146	-0.299592	0.655289
GRAMD1A_NM_001136199	GRAMD1A	NM_001136199	ENSG00000089351	35.5961	0.0055191	0.999991	18.3485	0.170057	0.999957	21.2881	-0.895095	0.651293	13.2843	-0.14711	NA	22.5137	-1.07051	0.0984609	11.5199	-0.692203	NA
BLOC1S6_NR_132356	BLOC1S6	NR_132356	ENSG00000104164	46.7264	-0.0624355	0.999991	28.2348	0.123692	0.999957	31.2848	-0.651067	0.731351	18.7416	-0.362768	NA	31.7918	-0.94004	0.0985646	19.9304	-0.376272	0.580144
MORF4L1_NM_001265604	MORF4L1	NM_001265604	ENSG00000185787	42.3116	-0.0380757	0.999991	49.4612	0.0797393	0.999957	24.4417	-1.07703	0.522984	35.0013	-0.25735	0.703785	28.2003	-0.993597	0.0985646	35.5463	-0.479009	0.403961
TMEM99_NM_145274	TMEM99	NM_145274	ENSG00000167920	39.9878	-0.282377	0.999991	43.8507	-0.0902127	0.999957	29.3637	-0.717017	0.748182	29.5002	-0.616737	0.350004	29.9477	-1.06028	0.0985646	27.8394	-1.07044	0.0824135
LINC00896_NR_026919	LINC00896	NR_026919	ENSG00000236499	68.9415	0.0127002	0.999991	62.5461	-0.120014	0.999957	45.4597	-0.55739	0.762788	40.8209	-0.773281	0.23337	46.2826	-0.894086	0.0987842	45.5014	-0.782658	0.155864
TMEM173_NM_001301738	TMEM173	NM_001301738	ENSG00000184584	39.0167	0.166569	0.999991	43.9191	-0.318269	0.999957	17.9838	-1.26011	0.489431	35.9958	-0.430037	0.548695	22.8475	-1.06202	0.0987842	28.1041	-1.04461	0.206824
PDCD4-AS1_NR_026932	PDCD4-AS1	NR_026932	N/A	33.6048	-0.133046	0.999991	16.7815	-0.200493	0.999957	17.3918	-1.56431	0.289673	14.8223	-0.259155	NA	22.4605	-1.03883	0.0989298	11.3558	-1.0792	NA
SNRNP70_NM_001301069	SNRNP70	NM_001301069	ENSG00000104852	31.7318	-0.174396	0.999991	15.8626	-0.0139349	0.999957	18.3077	-1.23982	0.483153	11.3745	-0.235177	NA	21.954	-1.04418	0.0989298	17.1575	0.319449	NA
G0S2_NM_015714	G0S2	NM_015714	ENSG00000123689	37.9344	0.0716981	0.999991	24.0569	0.317681	0.999957	24.4831	-0.591494	0.77478	13.0507	-0.416641	NA	23.5231	-1.02316	0.098989	14.7705	-0.289986	NA
FARSA_NM_004461	FARSA	NM_004461	ENSG00000179115	31.8362	-0.378163	0.999991	18.0784	0.127886	0.999957	19.3345	-1.40037	0.363339	9.1337	-0.683705	NA	25.5449	-1.01276	0.0991536	13.3475	-0.347326	NA
CBX5_NM_001127321	CBX5	NM_001127321	ENSG00000094916	32.2459	-0.262717	0.999991	26.6271	-0.109311	0.999957	21.6375	-0.941008	0.600443	15.3799	-0.842409	NA	23.2461	-1.04297	0.09917	18.3814	-0.856106	NA
SNAP23_NM_003825	SNAP23	NM_003825	ENSG00000092531	24.4422	-0.357962	0.999991	19.9618	0.273164	0.999957	18.5372	-0.696807	0.747781	13.5127	0.0800405	NA	18.5726	-1.12698	0.09917	11.1534	-0.66576	NA
KCNK6_NM_004823	KCNK6	NM_004823	ENSG00000099337	35.9619	-0.0475098	0.999991	14.6978	-0.156313	0.999957	19.4595	-1.10686	0.579591	11.2404	-0.309158	NA	22.9084	-1.1018	0.09917	8.87355	-1.2445	NA
B9D2_NM_030578	B9D2	NM_030578	ENSG00000123810	51.0494	-0.0165307	0.999991	14.8466	-0.260552	0.999957	29.1012	-1.12187	0.489431	10.6734	-0.559304	NA	34.5303	-0.984901	0.09917	16.4322	-0.0366363	NA
SOX18_NM_018419	SOX18	NM_018419	ENSG00000203883	30.8725	-0.425213	0.999991	7.73922	-0.179657	0.999957	19.8584	-1.27903	0.459281	6.87276	-0.153438	NA	25.1692	-1.06011	0.09917	6.3717	-0.630138	NA
ZNF131_NR_123719	ZNF131	NR_123719	ENSG00000172262	43.2443	-0.0999668	0.999991	32.4978	-0.189007	0.999957	26.5151	-0.833753	0.679461	19.1944	-1.14024	NA	28.7924	-1.04391	0.0993321	27.8095	-0.468329	0.46991
MADD_NM_001135944	MADD	NM_001135944	ENSG00000110514	37.2171	-0.397425	0.999991	18.7713	0.0310933	0.999957	24.4884	-1.40453	0.351064	13.0169	-0.363553	NA	30.2759	-0.971876	0.0997229	14.3968	-0.370553	NA
NUMBL_NM_001289979	NUMBL	NM_001289979	ENSG00000105245	27.2954	-0.144329	0.999991	13.9324	0.114313	0.999957	16.0303	-1.32512	0.48344	7.71801	-0.595291	NA	17.4921	-1.12308	0.0997229	9.17097	-0.321924	NA
ST3GAL5_NM_003896	ST3GAL5	NM_003896	ENSG00000115525	25.8149	-0.314554	0.999991	16.9491	-0.0954359	0.999957	17.9071	-0.883554	0.651047	11.8262	-0.286879	NA	18.7441	-1.08914	0.0997229	13.6074	-0.368538	NA
FUCA2_NM_032020	FUCA2	NM_032020	ENSG00000001036	34.0777	-0.290596	0.999991	47.3501	0.166199	0.999957	23.4785	-0.886456	0.611913	29.9871	-0.410193	0.516489	24.8705	-1.01326	0.0997229	29.03	-0.796468	0.190239
SET_NM_003011	SET	NM_003011	ENSG00000119335	52.8477	0.0910349	0.999991	15.261	0.171407	0.999957	31.4859	-0.673007	0.717663	9.89384	-0.191059	NA	33.084	-0.939719	0.0997229	10.7242	-0.329277	NA
C1orf123_NM_001304759	C1orf123	NM_001304759	ENSG00000162384	33.5733	-0.209026	0.999991	19.8834	0.245837	0.999957	21.7841	-0.925797	0.602435	13.1879	-0.140515	NA	24.4314	-1.02745	0.100268	18.7377	0.288916	NA
TBC1D17_NM_001168222	TBC1D17	NM_001168222	ENSG00000104946	26.4501	-0.160463	0.999991	10.892	0.29067	0.999957	15.6569	-0.969276	0.620816	6.27608	-0.0165057	NA	17.4016	-1.12382	0.100411	8.18915	0.115023	NA
ATP5G3_NM_001190329	ATP5G3	NM_001190329	ENSG00000154518	49.2567	-0.324595	0.999991	44.108	-0.101969	0.999957	28.8291	-1.65342	0.181823	31.0253	-0.459551	0.458997	38.8346	-0.990481	0.100411	32.0544	-0.733505	0.217682
LEKR1_NM_001004316	LEKR1	NM_001004316	ENSG00000197980	32.6846	-0.119224	0.999991	35.9308	0.100968	0.999957	20.4715	-0.861801	0.644504	22.3025	-0.472874	0.474913	20.55	-1.08127	0.10067	21.3315	-0.837962	0.205134
CASD1_NM_022900	CASD1	NM_022900	ENSG00000127995	24.0959	-0.772121	0.999991	44.8691	-0.160046	0.999957	18.085	-1.33016	0.453456	30.0166	-0.707026	0.298116	21.4246	-1.08408	0.100767	32.896	-0.783597	0.195218
STRIP1_NM_033088	STRIP1	NM_033088	ENSG00000143093	31.8723	-0.182587	0.999991	22.2898	-0.212621	0.999957	24.0945	-0.578768	0.785101	15.1043	-0.70644	NA	22.1656	-1.03905	0.101166	18.8766	-0.366547	NA
LOC102724050_NR_120486	LOC102724050	NR_120486	ENSG00000258086	28.1486	-0.249127	0.999991	11.5555	0.138168	0.999957	16.8219	-1.43233	0.443359	9.37529	0.117233	NA	19.5376	-1.12439	0.101166	10.515	0.1946	NA
MDH2_NM_001282403	MDH2	NM_001282403	ENSG00000146701	25.7267	-0.275036	0.999991	27.2695	-0.355626	0.999957	18.8304	-0.684148	0.740986	18.3875	-0.783822	NA	17.8759	-1.11219	0.101166	22.9275	-0.632043	0.329102
MFSD3_NM_138431	MFSD3	NM_138431	ENSG00000167700	47.005	-0.239147	0.999991	16.0244	-0.0554456	0.999957	33.7805	-0.741884	0.717663	8.96672	-0.614984	NA	35.1101	-0.931075	0.101234	14.5367	-0.104765	NA
GRHPR_NM_012203	GRHPR	NM_012203	ENSG00000137106	33.1438	-0.212247	0.999991	25.1794	-0.16485	0.999957	25.9736	-0.435365	0.832742	17.8487	-0.460702	NA	22.6084	-1.06166	0.101345	22.2143	-0.312216	0.640678
SAMD13_NM_001134664	SAMD13	NM_001134664	ENSG00000203943	22.4196	-0.34497	0.999991	23.198	-0.0540068	0.999957	17.2723	-0.710715	0.737342	15.5055	-0.647436	NA	17.327	-1.10945	0.101797	20.641	-0.212898	0.75665
TCTE3_NM_174910	TCTE3	NM_174910	ENSG00000184786	42.897	-0.156745	0.999991	38.2099	-0.104695	0.999957	29.3949	-0.702207	0.706176	24.3753	-0.571167	0.395662	29.7744	-0.959355	0.101797	30.9566	-0.362965	0.538783
MAD2L1BP_NM_001003690	MAD2L1BP	NM_001003690	ENSG00000124688	30.5098	-0.341358	0.999991	51.445	0.0543826	0.999957	24.694	-0.614488	0.77006	29.4069	-0.886942	0.215019	23.9579	-1.01292	0.101837	32.9082	-0.800981	0.171682
MBOAT2_NM_138799	MBOAT2	NM_138799	ENSG00000143797	31.8758	-0.0867829	0.999991	13.4349	0.0726016	0.999957	16.4615	-0.668486	0.797832	9.94828	-0.262495	NA	21.2343	-1.04536	0.101842	10.2272	-0.255019	NA
EHD1_NM_006795	EHD1	NM_006795	ENSG00000110047	25.5233	-0.306003	0.999991	15.9094	0.327797	0.999957	19.6873	-0.61183	0.778943	9.11151	-0.226867	NA	18.1213	-1.11617	0.101848	9.82896	-0.0850996	NA
CDKN2AIPNL_NM_080656	CDKN2AIPNL	NM_080656	ENSG00000237190	31.5469	-0.0399457	0.999991	21.2927	0.029337	0.999957	21.1988	-0.59923	0.778943	16.5042	-0.0270084	NA	20.3117	-1.05653	0.101848	15.5425	-0.435823	NA
IKZF4_NM_022465	IKZF4	NM_022465	ENSG00000123411	38.5473	-0.47172	0.999991	41.2863	0.139791	0.999957	26.9806	-1.121	0.494457	24.7515	-0.638136	0.380247	31.5687	-0.94544	0.101935	22.7913	-1.13391	0.0808609
FOXP1_NM_001012505	FOXP1	NM_001012505	ENSG00000114861	25.6602	-0.198531	0.999991	32.3914	-0.00640562	0.999957	18.3014	-0.683709	0.75378	17.8589	-1.23568	NA	17.9419	-1.12316	0.10214	19.8357	-1.05033	0.122909
IARS_NM_002161	IARS	NM_002161	ENSG00000196305	36.6026	0.146233	0.999991	17.9784	0.0721854	0.999957	22.0994	-0.616814	0.762788	11.06	-0.29982	NA	21.446	-1.04065	0.10214	14.5431	-0.133248	NA
NUCKS1_NM_022731	NUCKS1	NM_022731	ENSG00000069275	60.1644	-0.0641525	0.999991	21.0039	-0.249619	0.999957	42.2458	-0.519832	0.786376	19.4029	-0.141355	NA	41.2486	-0.879149	0.102216	20.009	-0.277629	0.680468
TTC7A_NM_001288951	TTC7A	NM_001288951	ENSG00000068724	36.1569	-0.0501508	0.999991	26.2019	0.203466	0.999957	20.7471	-0.925479	0.603464	13.3894	-0.855335	NA	23.3831	-1.02412	0.102316	15.0596	-0.852992	NA
SCARB1_NM_001082959	SCARB1	NM_001082959	ENSG00000073060	34.8645	0.0405745	0.999991	19.3835	0.214534	0.999957	18.9913	-1.21667	0.499182	11.0445	-0.401275	NA	21.814	-1.04555	0.102324	13.1932	-0.206784	NA
ZNF655_NM_001009958	ZNF655	NM_001009958	ENSG00000197343	44.3904	0.0375675	0.999991	38.136	-0.0728247	0.999957	27.6351	-0.724593	0.706176	26.5156	-0.474763	0.454431	28.0229	-0.961735	0.102366	30.3704	-0.436765	0.457978
RNF19B_NM_001127361	RNF19B	NM_001127361	ENSG00000116514	30.5251	-0.540639	0.999991	18.3482	-0.274075	0.999957	25.739	-0.733275	0.729561	15.316	-0.268289	NA	25.3612	-1.01962	0.102687	17.8585	-0.216802	NA
MAP7D1_NM_001286365	MAP7D1	NM_001286365	ENSG00000116871	39.5525	-0.115918	0.999991	36.8006	-0.0714995	0.999957	30.6591	-0.325409	0.871893	21.9721	-0.991307	0.194744	25.9897	-0.996323	0.102699	23.88	-1.00863	0.11626
SLC20A2_NM_001257181	SLC20A2	NM_001257181	ENSG00000168575	32.8497	-0.336534	0.999991	20.9761	-0.0934206	0.999957	22.3422	-1.16747	0.517807	14.2243	-0.556311	NA	25.2723	-1.02131	0.102699	17.5155	-0.324537	NA
EPS8L3_NM_024526	EPS8L3	NM_024526	ENSG00000198758	35.9029	-0.199065	0.999991	56.7605	-0.320238	0.999957	20.304	-1.47093	0.321857	30.5234	-1.86925	0.00694307	24.2664	-1.0377	0.103021	35.8122	-1.61966	0.00859343
LOC105274304_NR_130916	LOC105274304	NR_130916	ENSG00000261335	28.9274	-0.155239	0.999991	23.9057	-0.103278	0.999957	17.5014	-0.964965	0.602435	14.4434	-0.63995	NA	18.7865	-1.09595	0.103021	18.6969	-0.37757	NA
PIP4K2A_NM_005028	PIP4K2A	NM_005028	ENSG00000150867	21.9022	-0.570795	0.999991	24.1718	-0.194105	0.999957	17.6139	-0.911563	0.628893	16.8337	-0.583502	NA	19.8711	-1.07289	0.103108	18.5007	-0.626961	NA
THRAP3_NM_005119	THRAP3	NM_005119	ENSG00000054118	34.7756	-0.426705	0.999991	21.79	-0.181774	0.999957	24.5906	-1.0439	0.536799	13.3888	-0.598051	NA	28.0409	-0.974155	0.103759	17.072	-0.377341	NA
ANXA2_NM_001002857	ANXA2	NM_001002857	ENSG00000182718	46.3999	-0.0773075	0.999991	14.5488	-0.0107148	0.999957	26.8118	-1.10624	0.517807	9.72292	-0.304843	NA	31.9039	-0.974907	0.104143	12.3649	-0.0428169	NA
PROCA1_NM_001304949	PROCA1	NM_001304949	ENSG00000167525	34.9403	-0.11065	0.999991	36.2582	0.148607	0.999957	19.73	-1.1107	0.550664	23.4008	-0.331607	0.619765	24.3281	-1.04229	0.104585	26.2483	-0.353388	0.574193
LINC01287_NR_125776	LINC01287	NR_125776	ENSG00000234722	68.1868	-0.269481	0.999991	33.7519	0.10963	0.999957	47.1798	-0.805106	0.597091	19.3306	-0.623843	NA	52.098	-0.83662	0.104585	26.4872	-0.152417	0.810004
SERP1_NM_014445	SERP1	NM_014445	ENSG00000120742	29.2007	-0.349985	0.999991	20.0683	-0.434195	0.999957	20.7431	-0.754791	0.719636	16.2797	-0.528038	NA	22.0451	-1.06627	0.104698	19.6951	-0.405737	0.544865
LEKR1_NM_001193283	LEKR1	NM_001193283	ENSG00000197980	33.2874	-0.0685384	0.999991	36.49	0.145361	0.999957	19.9152	-0.960366	0.593475	22.6493	-0.393028	0.548695	20.4258	-1.07013	0.104834	21.2096	-0.835223	0.206824
NRARP_NM_001004354	NRARP	NM_001004354	ENSG00000198435	32.6472	-0.118985	0.999991	17.6827	-0.259092	0.999957	16.4991	-1.54957	0.358363	12.0561	-0.706152	NA	21.8192	-1.08595	0.104834	15.5414	-0.488244	NA
C2CD2L_NM_001290474	C2CD2L	NM_001290474	ENSG00000172375	32.456	-0.271903	0.999991	11.9319	-0.0653704	0.999957	21.5255	-0.948715	0.595523	9.48679	-0.196242	NA	23.7175	-1.02222	0.104918	10.0462	-0.217369	NA
HLCS_NM_000411	HLCS	NM_000411	ENSG00000159267	43.7252	-0.123035	0.999991	28.3151	0.216201	0.999957	24.502	-1.28546	0.416506	15.1825	-0.459679	NA	30.6725	-0.945288	0.104918	18.5573	-0.274398	NA
RMND5B_NM_001288794	RMND5B	NM_001288794	ENSG00000145916	30.5046	-0.0577931	0.999991	27.2268	-0.425596	0.999957	15.4376	-1.39708	0.419395	17.2987	-1.24226	NA	19.1249	-1.06393	0.104918	24.4552	-0.519443	0.416469
DCAF8_NM_015726	DCAF8	NM_015726	ENSG00000132716	41.6466	0.138868	0.999991	38.7797	-0.330614	0.999957	22.9972	-0.844333	0.644504	28.7114	-0.597655	0.358143	25.0204	-0.99378	0.105529	28.0294	-0.925471	0.134792
C1orf74_NM_152485	C1orf74	NM_152485	ENSG00000162757	61.7795	0.146544	0.999991	18.5183	-0.26449	0.999957	34.688	-0.9111	0.579591	12.9893	-0.592082	NA	38.3306	-0.878745	0.105529	16.2584	-0.370117	NA
ATE1_NM_001001976	ATE1	NM_001001976	ENSG00000107669	31.8104	-0.156212	0.999991	24.3291	-0.184121	0.999957	17.9401	-1.1798	0.521925	17.3917	-0.531093	NA	21.9704	-1.05045	0.105529	20.8697	-0.479308	0.47089
EIF3M_NM_001307929	EIF3M	NM_001307929	ENSG00000149100	24.2209	-0.591667	0.999991	18.7988	0.0710493	0.999957	20.0624	-0.872615	0.661281	14.2471	0.077806	NA	20.5541	-1.04479	0.105529	14.6344	-0.0148511	NA
PTGES3_NM_001282601	PTGES3	NM_001282601	ENSG00000110958	55.3579	-0.160986	0.999991	19.2202	-0.0630297	0.999957	39.3445	-0.644019	0.74737	18.0351	0.0428561	NA	40.3971	-0.902252	0.105529	14.7001	-0.362858	NA
FLJ10038_NR_026891	FLJ10038	NR_026891	ENSG00000104064	54.3509	-0.310136	0.999991	49.4233	-0.000425179	0.999957	39.3349	-0.768782	0.651293	34.6669	-0.379533	0.556158	41.9416	-0.860144	0.105529	34.7071	-0.5737	0.345829
PFN1_NM_005022	PFN1	NM_005022	ENSG00000108518	31.0926	0.0194437	0.999991	15.9244	-0.0577833	0.999957	17.2133	-1.12398	0.536799	9.61888	-0.49415	NA	18.985	-1.06946	0.105529	10.172	-0.917528	NA
TCF4_NM_001243227	TCF4	NM_001243227	ENSG00000196628	32.9528	-0.120052	0.999991	30.5541	-0.00934482	0.999957	22.983	-0.66644	0.746856	21.8325	-0.398228	0.566342	22.977	-1.01996	0.105529	26.5511	-0.152105	0.816731
UBE2E3_NM_001278555	UBE2E3	NM_001278555	ENSG00000170035	29.7786	-0.138377	0.999991	22.4859	-0.314539	0.999957	25.1115	-0.156639	0.946836	15.5786	-0.933498	NA	20.5878	-1.05213	0.105529	16.8545	-1.04223	NA
ZFP62_NM_001172638	ZFP62	NM_001172638	ENSG00000196670	40.604	0.144437	0.999991	19.7577	-0.132123	0.999957	21.4211	-1.15101	0.536799	16.6676	-0.0141527	NA	24.4794	-1.01051	0.105529	15.8939	-0.390111	NA
NUP43_NM_198887	NUP43	NM_198887	ENSG00000120253	42.4425	-0.142236	0.999991	15.4016	0.00524845	0.999957	28.7999	-0.649345	0.733672	12.2777	0.0644824	NA	30.2887	-0.948809	0.105529	13.0235	0.0254852	NA
GPR85_NM_001146266	GPR85	NM_001146266	ENSG00000164604	51.5027	-0.0292786	0.999991	39.7516	-0.197405	0.999957	32.6758	-0.76552	0.655285	30.1622	-0.460024	0.482821	35.3109	-0.898314	0.105529	32.431	-0.554174	0.349131
ARHGEF6_NM_001306177	ARHGEF6	NM_001306177	ENSG00000129675	28.2598	-0.125926	0.999991	28.9595	0.0917828	0.999957	18.3634	-0.988123	0.599177	15.1164	-0.927789	NA	18.3982	-1.08554	0.105529	18.5	-0.615617	NA
MUS81_NM_025128	MUS81	NM_025128	ENSG00000172732	34.3389	-0.25631	0.999991	28.7321	0.119932	0.999957	22.2784	-0.906705	0.611913	17.6876	-0.556574	NA	26.0709	-1.0173	0.105738	18.2858	-0.663206	NA
MAPRE3_NM_001303050	MAPRE3	NM_001303050	ENSG00000084764	29.1438	-0.338843	0.999991	35.0106	-0.241841	0.999957	19.9073	-1.12703	0.521925	22.0873	-1.17275	0.133574	23.0983	-1.0161	0.105738	26.7035	-0.763296	0.225455
ACBD6_NM_032360	ACBD6	NM_032360	ENSG00000230124	38.6916	-0.262437	0.999991	39.9539	0.0372148	0.999957	26.5589	-0.865587	0.651293	25.137	-0.55747	0.41135	27.3393	-1.02183	0.105985	28.6613	-0.561075	0.363754
EIF4E_NM_001130678	EIF4E	NM_001130678	ENSG00000151247	27.0962	-0.179251	0.999991	30.6837	0.300647	0.999957	17.723	-0.800605	0.694552	18.248	-0.198622	NA	17.9397	-1.07883	0.106235	21.3119	-0.141338	0.83902
RNF6_NM_005977	RNF6	NM_005977	ENSG00000127870	26.3453	-0.424342	0.999991	21.9478	-0.354945	0.999957	16.7076	-1.20859	0.51357	12.1671	-1.4592	NA	20.2285	-1.05013	0.106523	17.4383	-0.750434	NA
PCAT6_NR_046325	PCAT6	NR_046325	ENSG00000228288	38.1527	-0.00902676	0.999991	26.3383	-0.463572	0.999957	28.7993	-0.2581	0.903712	21.5392	-0.492162	0.463875	24.5332	-0.996002	0.106678	26.1171	-0.321857	0.604497
TRAPPC6B_NM_001079537	TRAPPC6B	NM_001079537	ENSG00000182400	31.0357	-0.369202	0.999991	17.6275	0.0445119	0.999957	22.9137	-0.845181	0.652235	10.2444	-0.449235	NA	24.3215	-0.997752	0.106678	11.8988	-0.507779	NA
FBXO5_NM_001142522	FBXO5	NM_001142522	ENSG00000112029	36.9119	-0.264765	0.999991	20.7169	-0.0734605	0.999957	28.3425	-0.586288	0.778943	15.3263	-0.20908	NA	27.3922	-0.954847	0.106678	16.489	-0.419603	NA
ARPC4_NM_001198780	ARPC4	NM_001198780	ENSG00000241553	29.8252	-0.359171	0.999991	29.1106	-0.391903	0.999957	22.7074	-0.633218	0.748282	23.5726	-0.555953	0.422537	22.3026	-1.01798	0.106684	26.7622	-0.498312	0.426287
ST3GAL4_NM_001254757	ST3GAL4	NM_001254757	ENSG00000110080	33.9777	0.0147062	0.999991	12.6737	-0.293692	0.999957	19.5981	-0.951135	0.597091	10.0017	-0.404864	NA	21.6676	-1.02631	0.106724	9.09394	-1.00276	NA
MEIS2_NM_170674	MEIS2	NM_170674	ENSG00000134138	35.5247	-0.367998	0.999991	46.5359	-0.023045	0.999957	23.1502	-1.28957	0.418678	35.5534	-0.205575	0.761999	28.0709	-0.947267	0.106724	31.7408	-0.780877	0.188158
WDR76_NM_001167941	WDR76	NM_001167941	ENSG00000092470	49.418	-0.0414693	0.999991	21.797	-0.0531828	0.999957	33.2156	-0.609002	0.740986	13.1834	-0.700705	NA	34.282	-0.908339	0.106724	17.9605	-0.274897	NA
C20orf196_NM_001303477	C20orf196	NM_001303477	ENSG00000171984	27.4213	-0.393464	0.999991	36.7899	0.0557667	0.999957	17.2077	-1.46211	0.351206	18.8663	-1.07504	NA	22.5408	-1.02024	0.106724	22.5502	-1.02191	0.11626
AKR1A1_NM_001202413	AKR1A1	NM_001202413	ENSG00000117448	55.1757	-0.0616128	0.999991	27.5861	-0.204684	0.999957	36.8761	-0.606522	0.739919	17.7754	-0.710593	NA	38.47	-0.889332	0.106841	24.9367	-0.240045	0.704035
TAL1_NM_001287347	TAL1	NM_001287347	ENSG00000162367	47.6038	-0.0973668	0.999991	81.7385	-0.352573	0.999957	32.0149	-0.667833	0.712282	53.455	-1.11841	0.0879483	33.5839	-0.901218	0.106841	60.8391	-1.04099	0.0479736
MBD6_NM_052897	MBD6	NM_052897	ENSG00000166987	41.6091	0.136091	0.999991	24.9943	0.00858171	0.999957	24.1876	-0.64306	0.746838	14.4411	-0.888486	NA	24.6558	-0.997173	0.106841	18.2388	-0.557503	NA
KIAA0195_NM_014738	KIAA0195	NM_014738	ENSG00000177728	36.3334	-0.160824	0.999991	38.729	-0.0772694	0.999957	21.9359	-1.1608	0.503323	27.0655	-0.332412	0.60541	26.0485	-0.989104	0.106841	25.7822	-0.853113	0.175427
HIST1H1D_NM_005320	HIST1H1D	NM_005320	ENSG00000124575	39.3123	-0.240387	0.999991	60.2619	-0.303803	0.999957	25.5855	-0.998114	0.552687	41.98	-0.760833	0.234539	29.8174	-0.95682	0.106841	41.1503	-1.11263	0.0592984
DNAJB6_NM_005494	DNAJB6	NM_005494	ENSG00000105993	36.2191	-0.206729	0.999991	17.4977	0.147314	0.999957	21.6812	-1.00649	0.585223	10.9166	-0.261589	NA	25.2378	-0.991972	0.106841	12.2367	-0.148311	NA
DNAJB6_NM_058246	DNAJB6	NM_058246	ENSG00000105993	36.2191	-0.206729	0.999991	17.4977	0.147314	0.999957	21.6812	-1.00649	0.585223	10.9166	-0.261589	NA	25.2378	-0.991972	0.106841	12.2367	-0.148311	NA
CD63_NM_001257401	CD63	NM_001257401	ENSG00000135404	25.0385	-0.18091	0.999991	10.5709	0.203758	0.999957	16.9706	-0.774253	0.717663	11.6398	0.818993	NA	17.3255	-1.09521	0.106915	10.1862	0.506689	NA
ZNF346_NM_001308213	ZNF346	NM_001308213	ENSG00000113761	41.2396	0.067685	0.999991	22.4325	-0.0587232	0.999957	25.7684	-0.596271	0.764365	14.158	-0.580117	NA	26.0133	-0.979725	0.107267	19.247	-0.200639	NA
GSN-AS1_NR_103560	GSN-AS1	NR_103560	ENSG00000235865	31.5193	-0.158255	0.999991	10.0141	-0.24238	0.999957	20.1886	-1.06085	0.553214	9.16238	0.0133964	NA	22.2616	-1.00989	0.107267	9.2441	-0.301208	NA
LGALS12_NM_001142535	LGALS12	NM_001142535	ENSG00000133317	24.6535	-0.381406	0.999991	40.9547	-0.10004	0.999957	15.8933	-1.09255	0.585223	21.5307	-1.11457	0.167746	19.0082	-1.07645	0.107464	24.5902	-1.26701	0.0508156
SERPINH1_NM_001207014	SERPINH1	NM_001207014	ENSG00000149257	37.5983	-0.120211	0.999991	42.541	0.156517	0.999957	22.308	-1.15423	0.499182	21.8976	-1.06689	0.160659	25.3898	-0.981564	0.107552	25.3512	-0.904806	0.154447
URB1_NM_014825	URB1	NM_014825	ENSG00000142207	26.3353	-0.302332	0.999991	14.3534	0.149738	0.999957	18.2639	-0.775522	0.714302	12.4113	0.433085	NA	18.5037	-1.09521	0.107585	11.9206	0.208086	NA
CBX5_NM_001127322	CBX5	NM_001127322	ENSG00000094916	31.508	-0.274436	0.999991	25.2005	-0.117304	0.999957	20.1272	-1.0774	0.550664	14.8383	-0.783678	NA	22.9978	-1.0194	0.107629	17.769	-0.794557	NA
SLC11A2_NM_001174129	SLC11A2	NM_001174129	ENSG00000110911	42.4067	-0.20116	0.999991	62.6311	-0.0361671	0.999957	29.5865	-0.758303	0.732542	43.5814	-0.474381	0.458472	31.0406	-0.946619	0.107775	41.0884	-1.06074	0.0727952
SNUPN_NM_001042581	SNUPN	NM_001042581	ENSG00000169371	33.3172	-0.151665	0.999991	31.4876	-0.243107	0.999957	21.7454	-0.787481	0.682328	22.1115	-0.746775	0.296047	23.5359	-0.991815	0.107833	22.0986	-1.08907	0.0955116
CCDC114_NM_144577	CCDC114	NM_144577	ENSG00000105479	36.0012	0.04063	0.999991	13.0203	-0.0191761	0.999957	19.8328	-1.05251	0.553214	9.1938	-0.373304	NA	21.5334	-1.02384	0.108028	10.592	-0.145651	NA
ICAM2_NM_000873	ICAM2	NM_000873	ENSG00000108622	23.5317	-0.618784	0.999991	30.2436	-0.370507	0.999957	16.9997	-1.32701	0.454001	19.7936	-1.09552	NA	20.1058	-1.04586	0.108193	21.3163	-1.09639	0.0978695
LINC01135_NR_034014	LINC01135	NR_034014	ENSG00000234807	30.218	-0.0430315	0.999991	21.1505	-0.229826	0.999957	17.2224	-1.0169	0.585223	12.8071	-0.878584	NA	18.7089	-1.06449	0.10831	16.8485	-0.714739	NA
CAV2_NM_001206748	CAV2	NM_001206748	N/A	35.8058	0.0213725	0.999991	56.3945	-0.120264	0.999957	25.0075	-0.34969	0.858924	33.7013	-1.01134	0.143841	21.6734	-1.0187	0.10831	39.7001	-0.892664	0.11626
PRAME_NM_001291715	PRAME	NM_001291715	ENSG00000185686	50.219	0.224754	0.999991	99.1104	-0.107063	0.999957	31.1762	-0.00317267	0.999303	69.9933	-0.473081	0.413347	24.6834	-1.06056	0.108598	83.2667	-0.310163	0.531979
FGD5-AS1_NR_046251	FGD5-AS1	NR_046251	ENSG00000225733	29.2207	-0.0722604	0.999991	13.7582	-0.35175	0.999957	18.298	-0.787998	0.724826	14.6129	0.0865859	NA	17.7964	-1.15473	0.108598	12.8692	-0.542524	NA
ZNF106_NM_001284307	ZNF106	NM_001284307	ENSG00000103994	35.731	-0.26104	0.999991	19.4112	-0.204191	0.999957	25.5133	-0.759716	0.707983	13.8586	-0.578742	NA	26.456	-0.997376	0.1086	15.7159	-0.522053	NA
TMEM209_NM_001301163	TMEM209	NM_001301163	ENSG00000146842	81.7131	0.0982175	0.999991	86.9485	0.0747141	0.999957	46.8969	-0.87559	0.579591	57.1746	-0.439383	0.463991	53.7697	-0.853557	0.109014	59.7792	-0.653724	0.218325
CDK17_NM_001170464	CDK17	NM_001170464	ENSG00000059758	29.007	-0.0964863	0.999991	38.0868	-0.322799	0.999957	17.2945	-0.736711	0.733322	29.7624	-0.509496	0.444642	18.7381	-1.05435	0.109707	27.1627	-1.20162	0.0606512
PRR12_NM_020719	PRR12	NM_020719	ENSG00000126464	32.2983	-0.0539232	0.999991	26.436	-0.0496011	0.999957	17.9463	-1.19857	0.509259	20.2813	-0.282254	0.688982	21.5119	-1.03962	0.109707	20.2067	-0.472692	0.474069
PANK3_NM_024594	PANK3	NM_024594	ENSG00000120137	31.3218	-0.0568282	0.999991	27.4116	-0.2003	0.999957	15.3666	-1.65097	0.286773	18.5719	-0.614832	NA	20.6216	-1.05349	0.109711	25.3541	-0.247624	0.707858
HIPK1-AS1_NR_110725	HIPK1-AS1	NR_110725	ENSG00000235527	33.7396	-0.28478	0.999991	50.0353	-0.213725	0.999957	24.5888	-0.72558	0.717533	34.8877	-0.636229	0.323717	24.9823	-0.970474	0.110155	41.6629	-0.488404	0.392724
WT1-AS_NR_023920	WT1-AS	NR_023920	N/A	34.3554	0.0150921	0.999991	29.0276	-0.0121715	0.999957	18.3225	-1.20237	0.499182	18.6529	-0.620071	NA	22.3291	-1.01907	0.110382	19.9001	-0.574141	0.396333
ZNF574_NM_022752	ZNF574	NM_022752	ENSG00000105732	38.5539	0.0580514	0.999991	20.1064	-0.578411	0.999957	28.4783	-0.244574	0.910563	13.5826	-1.07699	NA	24.4585	-0.979603	0.110382	16.7889	-1.01095	NA
LOC101929715_NR_110597	LOC101929715	NR_110597	N/A	32.2406	0.0240946	0.999991	16.4262	-0.201185	0.999957	18.9827	-0.853715	0.682628	12.3008	-0.290801	NA	19.8933	-1.06964	0.110382	19.8164	0.263252	0.709005
ATP6V1H_NM_015941	ATP6V1H	NM_015941	ENSG00000047249	29.9669	-0.202082	0.999991	15.8461	-0.048325	0.999957	20.0493	-0.794425	0.690846	9.84323	-0.674677	NA	21.3203	-1.01873	0.110436	13.3171	-0.268673	NA
RNF138_NM_001191324	RNF138	NM_001191324	ENSG00000134758	33.0814	0.0149466	0.999991	25.4301	0.307255	0.999957	23.1438	-0.388317	0.846933	15.7025	-0.14393	NA	20.6911	-1.02231	0.110593	20.1633	0.111761	0.880451
MYD88_NM_001172566	MYD88	NM_001172566	ENSG00000172936	45.9794	-0.335331	0.999991	40.8912	-0.126809	0.999957	28.7967	-1.36346	0.32232	26.8029	-0.677601	0.308804	36.184	-0.893896	0.110593	31.9603	-0.515782	0.381576
ERMAP_NM_018538	ERMAP	NM_018538	ENSG00000164010	28.7281	-0.589543	0.999991	34.8915	-0.345694	0.999957	24.2428	-0.775673	0.679461	25.8529	-0.711912	0.298116	25.2844	-0.971778	0.110784	27.8438	-0.731083	0.231123
FDPS_NM_001135822	FDPS	NM_001135822	ENSG00000160752	26.0386	-0.284084	0.999991	31.2129	0.0579036	0.999957	19.5861	-0.561337	0.797832	16.4771	-0.774136	NA	17.8107	-1.12978	0.110853	20.0965	-0.736369	0.284689
LINC01229_NR_104660	LINC01229	NR_104660	ENSG00000260876	40.4356	-0.0741621	0.999991	22.8513	0.237039	0.999957	24.5196	-1.04137	0.536799	15.8278	-0.0491864	NA	28.2769	-0.94222	0.111068	17.1228	-0.108324	NA
E2F8_NM_001256372	E2F8	NM_001256372	ENSG00000129173	23.6753	-0.359871	0.999991	13.0289	-0.455374	0.999957	16.5496	-0.796782	0.703396	17.6071	0.311302	NA	18.6112	-1.06717	0.111081	15.1054	-0.174537	NA
E2F2_NM_004091	E2F2	NM_004091	ENSG00000007968	32.2993	-0.21405	0.999991	37.0129	0.204788	0.999957	19.7538	-0.994393	0.592256	22.7782	-0.294287	0.65678	23.8135	-0.991997	0.111439	24.9635	-0.391079	0.529145
ADPRHL2_NM_017825	ADPRHL2	NM_017825	ENSG00000116863	29.152	-0.179499	0.999991	17.4235	-0.39352	0.999957	19.8402	-0.769448	0.703923	12.948	-0.587382	NA	19.1644	-1.05791	0.111593	18.7521	-0.102945	NA
CDC25C_NM_001287583	CDC25C	NM_001287583	ENSG00000158402	27.0165	-0.38481	0.999991	24.5265	-0.380965	0.999957	18.9452	-0.940715	0.613346	17.6997	-0.739073	NA	20.4551	-1.05245	0.111593	21.7882	-0.520871	0.434941
IKZF1_NM_001291837	IKZF1	NM_001291837	ENSG00000185811	46.7559	-0.152553	0.999991	43.1048	-0.0989485	0.999957	36.9533	-0.327735	0.858047	36.9433	-0.0483112	0.944871	33.4992	-0.901273	0.111593	33.9432	-0.420345	0.471157
GUSB_NM_000181	GUSB	NM_000181	ENSG00000169919	28.3558	-0.3712	0.999991	26.0386	-0.164132	0.999957	20.3913	-0.768182	0.705812	16.1688	-0.886331	NA	22.7331	-1.01148	0.111593	23.5065	-0.265315	0.686212
STAG2_NM_001282418	STAG2	NM_001282418	ENSG00000101972	58.917	-0.0438792	0.999991	35.2293	-0.188683	0.999957	32.4782	-1.24464	0.360053	28.0873	-0.231694	0.721015	40.961	-0.857117	0.111593	26.403	-0.729403	0.239712
GON4L_NM_001282858	GON4L	NM_001282858	ENSG00000116580	28.0319	-0.349907	0.999991	18.6904	0.018842	0.999957	20.8857	-0.730293	0.722443	15.4887	0.0306532	NA	21.4767	-1.02541	0.111789	12.6605	-0.498229	NA
MIR4651_NR_039795	MIR4651	NR_039795	ENSG00000284334	34.897	-0.00740449	0.999991	20.1832	-0.0299735	0.999957	18.7395	-0.968001	0.59797	13.8852	-0.36965	NA	21.2386	-1.02428	0.111798	18.8222	0.019126	NA
AMN1_NM_001113402	AMN1	NM_001113402	ENSG00000151743	34.93	-0.497143	0.999991	37.3599	0.0814034	0.999957	26.6925	-0.941762	0.585223	22.0761	-0.846229	0.267297	30.214	-0.93038	0.111801	27.7467	-0.478567	0.448313
SRSF1_NM_001078166	SRSF1	NM_001078166	ENSG00000136450	32.9986	0.0340738	0.999991	54.1474	0.0435616	0.999957	21.3346	-0.593596	0.785101	30.1293	-0.893013	0.21801	19.9966	-1.04333	0.111815	41.3337	-0.38963	0.501312
LOC645434_NR_033919	LOC645434	NR_033919	ENSG00000238099	36.3336	-0.196634	0.999991	42.1963	-0.277227	0.999957	23.0638	-1.0251	0.559865	23.3162	-1.59431	0.0573969	26.4683	-0.969281	0.111815	29.2155	-1.17446	0.0688993
DCAF8_NR_028103	DCAF8	NR_028103	ENSG00000132716	40.7688	0.129214	0.999991	39.4643	-0.329508	0.999957	22.7779	-0.825224	0.655316	29.5423	-0.586688	0.365672	24.7721	-0.974063	0.111817	29.1061	-0.878348	0.151261
SUPT4H1_NM_003168	SUPT4H1	NM_003168	ENSG00000213246	39.5697	-0.393496	0.999991	16.3689	-0.171898	0.999957	25.4811	-1.34898	0.335257	13.6684	-0.185806	NA	31.58	-0.916583	0.111817	15.8774	-0.00527995	NA
CYTH1_NM_004762	CYTH1	NM_004762	ENSG00000108669	28.9292	-0.0147532	0.999991	13.3476	-0.0356505	0.999957	19.4117	-0.680094	0.75378	10.7697	-0.141506	NA	18.665	-1.04511	0.111817	10.2005	-0.385627	NA
PTBP1_NM_002819	PTBP1	NM_002819	ENSG00000011304	28.0382	-0.266852	0.999991	16.0138	0.147872	0.999957	16.5753	-1.54677	0.332495	10.3301	-0.208836	NA	20.4142	-1.04219	0.111874	9.84281	-0.57356	NA
RNF145_NM_001199381	RNF145	NM_001199381	ENSG00000145860	32.7735	-0.293161	0.999991	29.4295	0.0173322	0.999957	24.6974	-0.770698	0.709013	25.789	0.120994	0.873955	24.6364	-0.972375	0.111874	27.8261	0.147741	0.822622
MIRLET7I_NR_029661	MIRLET7I	NR_029661	ENSG00000199179	42.0475	-0.166939	0.999991	28.8509	-0.206776	0.999957	27.2925	-0.932673	0.585223	15.7327	-1.18652	NA	30.7728	-0.915782	0.112014	22.5266	-0.650787	0.314372
FBXO17_NM_024907	FBXO17	NM_024907	ENSG00000269190	31.9717	-0.0664204	0.999991	26.2683	-0.347124	0.999957	19.6726	-0.845846	0.65707	17.7751	-1.03478	NA	20.1028	-1.0308	0.112014	21.2776	-0.824758	0.227756
CCNI_NM_006835	CCNI	NM_006835	ENSG00000118816	27.1421	-0.233796	0.999991	18.7352	0.202166	0.999957	20.6022	-0.612407	0.781108	10.5823	-0.405667	NA	18.6406	-1.07151	0.112014	12.2554	-0.41117	NA
ATG10_NM_001131028	ATG10	NM_001131028	ENSG00000152348	30.298	-0.125073	0.999991	29.6484	-0.199248	0.999957	18.5504	-1.09629	0.592256	20.7178	-0.676401	0.352879	20.7743	-1.02224	0.112014	24.6318	-0.408347	0.520553
MIR548AW_NR_049862	MIR548AW	NR_049862	ENSG00000263816	32.1004	-0.182289	0.999991	16.2924	-0.363096	0.999957	21.8801	-0.746387	0.708404	13.2118	-0.432978	NA	21.3785	-1.01856	0.112014	17.2932	-0.056148	NA
CERS2_NM_022075	CERS2	NM_022075	ENSG00000143418	44.5636	0.0534061	0.999991	32.9438	0.0198473	0.999957	25.4589	-1.03326	0.550664	27.2313	0.0413578	0.957576	28.2969	-0.928509	0.112287	22.6652	-0.783114	0.256626
LOC100288798_NR_125381	LOC100288798	NR_125381	N/A	34.5694	-0.243794	0.999991	60.4595	-0.220034	0.999957	24.336	-0.79314	0.673986	40.6111	-0.816614	0.229758	25.1617	-0.967752	0.113036	40.8314	-1.12379	0.0440101
TSSK6_NM_032037	TSSK6	NM_032037	ENSG00000178093	40.6469	-0.186154	0.999991	12.5461	-0.525497	0.999957	25.0264	-0.999112	0.551748	14.108	-0.0227118	NA	29.2532	-0.922287	0.113036	15.8733	-0.080567	NA
GPR85_NM_001146267	GPR85	NM_001146267	ENSG00000164604	56.5968	-0.00117909	0.999991	39.7177	-0.284241	0.999957	38.4796	-0.525292	0.786376	29.4067	-0.670146	0.323246	38.7072	-0.859272	0.113036	33.5756	-0.614082	0.298724
SCMH1_NM_001172218	SCMH1	NM_001172218	ENSG00000010803	45.8467	-0.179928	0.999991	41.9459	-0.0381046	0.999957	28.0142	-1.07741	0.501999	27.0503	-0.661564	0.324165	33.0916	-0.8862	0.113118	32.2285	-0.568303	0.359013
LOC100287042_NR_036520	LOC100287042	NR_036520	ENSG00000263843	30.6144	-0.23893	0.999991	21.5441	-0.149145	0.999957	18.8936	-1.2402	0.483153	18.2739	-0.177872	NA	23.0332	-1.0382	0.113118	20.157	-0.191581	0.777927
LINC-PINT_NR_015431	LINC-PINT	NR_015431	ENSG00000231721	47.1833	-0.193523	0.999991	61.608	-0.159064	0.999957	26.2947	-1.26981	0.425899	40.1379	-0.762668	0.236245	34.6607	-0.875366	0.113118	43.0177	-1.05037	0.0678385
HEBP2_NM_014320	HEBP2	NM_014320	ENSG00000051620	34.5333	-0.35735	0.999991	32.5868	-0.246314	0.999957	21.3625	-1.3078	0.419395	21.9406	-0.803841	0.263957	27.3003	-0.940819	0.113267	27.0744	-0.573758	0.352293
NBAS_NM_015909	NBAS	NM_015909	ENSG00000151779	45.729	-0.214982	0.999991	54.2813	-0.103036	0.999957	28.5397	-1.01189	0.52266	35.4071	-0.681935	0.296047	33.7194	-0.882084	0.113305	34.0702	-1.26253	0.0361658
PSRC1_NM_001005290	PSRC1	NM_001005290	ENSG00000134222	51.0096	-0.254101	0.999991	20.1576	-0.144733	0.999957	26.08	-0.864125	0.736686	17.1576	-0.124677	NA	38.9526	-0.861891	0.113328	18.6957	-0.0563376	NA
HSPA8_NM_006597	HSPA8	NM_006597	ENSG00000109971	62.1199	-0.0714886	0.999991	16.2052	-0.262626	0.999957	39.4804	-0.821509	0.60515	10.5003	-0.72661	NA	43.8363	-0.835551	0.113328	17.8436	0.0717193	NA
PPP4R3B_NM_001122964	PPP4R3B	NM_001122964	ENSG00000275052	29.4473	-0.306923	0.999991	34.7616	-0.293034	0.999957	22.7063	-0.540214	0.797015	25.5108	-0.673688	0.326696	21.8111	-1.02264	0.113328	27.8333	-0.668822	0.269947
FAM124B_NM_001122779	FAM124B	NM_001122779	ENSG00000124019	34.4446	0.168786	0.999991	35.4931	-0.0619199	0.999957	16.019	-1.418	0.459281	19.1038	-1.30463	NA	19.2484	-1.08338	0.113328	20.8517	-1.33362	0.0497489
HIST1H3I_NM_003533	HIST1H3I	NM_003533	ENSG00000275379	13.0684	0.117822	0.999991	12.8376	0.141088	0.999957	13.6224	0.761638	0.732384	10.9158	0.351276	NA	18.6235	1.03228	0.113328	14.1007	0.497999	NA
SNORD54_NR_002437	SNORD54	NR_002437	ENSG00000238650	24.7879	-0.247904	0.999991	11.8573	-0.103019	0.999957	20.5623	-0.368575	0.864514	10.3436	-0.0307254	NA	17.7078	-1.07061	0.11375	16.0854	0.679924	NA
ST7_NM_018412	ST7	NM_018412	ENSG00000004866	53.4805	-0.184965	0.999991	57.1857	-0.0346053	0.999957	39.2831	-0.533334	0.78334	34.866	-0.701266	0.286573	39.5324	-0.870216	0.113782	41.4434	-0.705103	0.216875
UNK_NM_001080419	UNK	NM_001080419	ENSG00000132478	41.5082	-0.0929019	0.999991	81.9273	-0.25353	0.999957	26.8362	-0.814657	0.672938	48.794	-1.29873	0.0616237	29.1194	-0.951207	0.11395	55.4061	-1.26759	0.0219274
TXLNA_NM_175852	TXLNA	NM_175852	ENSG00000084652	42.7024	-0.246795	0.999991	30.9944	0.109719	0.999957	28.0022	-0.929351	0.585223	21.2343	-0.262198	0.712481	31.7507	-0.904127	0.114004	24.5364	-0.123851	0.85762
PRKCQ_NM_001242413	PRKCQ	NM_001242413	ENSG00000065675	39.52	-0.0440633	0.999991	33.4497	0.269676	0.999957	26.2435	-0.702838	0.73864	17.2605	-0.60362	NA	27.1096	-0.96164	0.114004	21.8866	-0.410429	0.531271
FNBP4_NM_015308	FNBP4	NM_015308	ENSG00000109920	54.5156	0.059026	0.999991	26.7165	0.1641	0.999957	31.09	-0.975236	0.550664	13.9149	-0.656355	NA	36.0218	-0.880303	0.114004	18.645	-0.373825	NA
LTBR_NM_002342	LTBR	NM_002342	ENSG00000111321	28.0084	-0.202391	0.999991	23.4338	-0.0509892	0.999957	18.0702	-1.02286	0.592256	17.0601	-0.421395	NA	19.6608	-1.03582	0.114004	14.5683	-0.981421	NA
NUDT4_NM_001301022	NUDT4	NM_001301022	ENSG00000173598	28.8133	-0.193873	0.999991	36.6604	-0.0498722	0.999957	18.7947	-0.944814	0.628295	31.6183	0.0492476	0.944763	19.8581	-1.05204	0.114004	34.1466	0.0129076	0.982269
ZNF205_NM_001042428	ZNF205	NM_001042428	ENSG00000122386	25.8263	-0.580945	0.999991	18.4973	-0.159672	0.999957	20.8317	-0.829638	0.667214	14.7971	-0.24313	NA	22.0865	-0.994859	0.114004	14.852	-0.499403	NA
ITGA2B_NM_000419	ITGA2B	NM_000419	ENSG00000005961	44.7843	0.235254	0.999991	27.3138	0.0963585	0.999957	23.6586	-0.794009	0.681891	14.7163	-0.854449	NA	24.4485	-0.988405	0.114004	18.8496	-0.518726	NA
KLF1_NM_006563	KLF1	NM_006563	ENSG00000105610	37.2201	-0.275442	0.999991	58.5611	-0.254392	0.999957	25.2043	-1.05579	0.536799	35.7216	-1.15811	0.0924335	29.2182	-0.927451	0.114004	40.5503	-1.24151	0.0373922
FAM178B_NM_016490	FAM178B	NM_016490	ENSG00000168754	28.8898	-0.490375	0.999991	35.6968	-0.0804956	0.999957	18.5197	-1.36477	0.419395	19.2533	-1.20957	NA	24.2311	-0.987115	0.114004	23.5398	-0.825193	0.200042
PRKRA_NM_003690	PRKRA	NM_003690	ENSG00000180228	31.2285	-0.228173	0.999991	16.2753	-0.191759	0.999957	19.464	-0.917182	0.634043	13.6655	-0.166998	NA	23.3407	-0.99694	0.114004	16.1315	-0.125938	NA
RASSF1_NM_170713	RASSF1	NM_170713	ENSG00000068028	24.4295	-0.287158	0.999991	15.0103	-0.346733	0.999957	14.0284	-1.41731	0.437761	12.2625	-0.437203	NA	17.6914	-1.05325	0.114004	12.7691	-0.556039	NA
GNPDA1_NM_005471	GNPDA1	NM_005471	ENSG00000113552	30.7638	-0.112367	0.999991	29.9823	-0.0242328	0.999957	23.1006	-0.414933	0.837979	16.7103	-0.941547	NA	20.224	-1.02485	0.114004	19.3477	-0.992283	NA
ZSCAN26_NM_001287421	ZSCAN26	NM_001287421	ENSG00000197062	51.8949	-0.132302	0.999991	40.0453	-0.226759	0.999957	33.4043	-0.846762	0.597091	32.6734	-0.323442	0.640209	37.8902	-0.875241	0.114004	31.0806	-0.684994	0.259781
PIM1_NM_001243186	PIM1	NM_001243186	ENSG00000137193	40.5282	-0.287456	0.999991	62.0504	0.131939	0.999957	25.8378	-1.12325	0.49385	38.9834	-0.501077	0.41135	32.3263	-0.919094	0.114004	43.4879	-0.447061	0.411728
BLVRA_NM_000712	BLVRA	NM_000712	ENSG00000106605	41.1824	0.0431725	0.999991	26.2509	0.274511	0.999957	24.6991	-0.84705	0.639432	15.9343	-0.192792	NA	25.9586	-0.944937	0.114004	16.3834	-0.349364	NA
ATP6V1F_NM_001198909	ATP6V1F	NM_001198909	ENSG00000128524	38.3024	-0.211176	0.999991	21.3525	0.0158661	0.999957	26.7697	-0.767091	0.707983	19.4572	0.252231	NA	28.0236	-0.969856	0.114004	17.0301	-0.139952	NA
SNHG6_NR_002599	SNHG6	NR_002599	ENSG00000245910	38.541	0.262577	0.999991	29.5952	0.264757	0.999957	24.8188	-0.178927	0.935852	15.7145	-0.534609	NA	20.1508	-1.01617	0.114004	23.7855	0.0901105	0.896509
USP32_NM_032582	USP32	NM_032582	ENSG00000170832	44.4442	-0.0964271	0.999991	28.5321	-0.00798962	0.999957	25.4219	-1.17982	0.509259	21.3472	-0.0429758	0.953658	30.9977	-0.97991	0.11429	21.7507	-0.433909	0.510984
C1GALT1_NM_020156	C1GALT1	NM_020156	ENSG00000106392	30.1766	-0.312537	0.999991	26.2148	-0.453423	0.999957	21.6091	-0.900723	0.653779	24.6116	-0.229756	0.742536	23.4968	-1.07032	0.114342	19.7544	-1.16346	0.0893866
GPN2_NM_018066	GPN2	NM_018066	ENSG00000142751	31.0749	-0.341589	0.999991	20.6192	-0.471852	0.999957	20.875	-1.09327	0.552687	18.9565	-0.377736	NA	23.7002	-1.02056	0.114358	21.0501	-0.331552	0.62277
PLEKHF1_NM_024310	PLEKHF1	NM_024310	ENSG00000166289	35.8389	-0.000471672	0.999991	15.5972	0.159146	0.999957	19.4703	-1.09472	0.52496	9.66554	-0.201301	NA	23.1986	-0.973927	0.115051	10.2951	-0.5013	NA
EXO1_NM_130398	EXO1	NM_130398	ENSG00000174371	35.7144	0.0227416	0.999991	15.2588	-0.0666316	0.999957	23.5694	-0.581988	0.786376	10.9638	-0.174109	NA	22.7989	-0.990627	0.115176	12.9176	-7.81573e-05	NA
ARID1A_NM_006015	ARID1A	NM_006015	ENSG00000117713	75.8972	0.0797838	0.999991	42.0625	-0.0687146	0.999957	47.2331	-0.62338	0.726585	23.3618	-1.118	0.130736	50.1364	-0.820442	0.115233	32.9254	-0.376986	0.518731
STAT6_NM_001178079	STAT6	NM_001178079	ENSG00000166888	37.0363	-0.0927369	0.999991	13.2583	-0.238505	0.999957	21.4045	-1.04355	0.546874	13.596	0.129812	NA	25.4493	-0.9565	0.115282	12.5394	-0.105766	NA
NR1H2_NM_001256647	NR1H2	NM_001256647	ENSG00000131408	41.9814	-0.0637445	0.999991	9.03798	0.166208	0.999957	25.3082	-0.905119	0.600581	4.94461	-0.213647	NA	28.0917	-0.946842	0.115282	4.80354	-0.38313	NA
SEC23A_NM_006364	SEC23A	NM_006364	ENSG00000100934	27.4193	-0.1425	0.999991	17.4492	0.0164938	0.999957	14.4358	-1.31139	0.489431	10.6262	-0.699888	NA	18.5408	-1.03217	0.115446	13.4571	-0.507663	NA
EPC1_NM_001282391	EPC1	NM_001282391	ENSG00000120616	59.6537	-0.037468	0.999991	32.2273	0.041085	0.999957	39.8491	-0.619757	0.759204	30.2361	0.337333	0.619859	41.5557	-0.861298	0.11577	30.0126	0.11367	0.861064
ACADVL_NM_000018	ACADVL	NM_000018	ENSG00000072778	28.6379	-0.248532	0.999991	10.535	-0.439823	0.999957	16.8338	-1.49948	0.358363	12.7723	0.0341324	NA	20.6738	-1.02217	0.11577	11.3554	-0.285324	NA
CTSZ_NM_001336	CTSZ	NM_001336	ENSG00000101160	35.6515	-0.0947892	0.999991	21.0252	0.104746	0.999957	20.7306	-1.12465	0.51357	14.5786	-0.266756	NA	24.7676	-0.955081	0.11577	15.1035	-0.448257	NA
RPL9_NM_001024921	RPL9	NM_001024921	ENSG00000163682	37.9991	-0.111514	0.999991	21.2291	0.118551	0.999957	26.8815	-0.442458	0.828874	16.1296	0.0110754	NA	25.9128	-0.981611	0.11577	16.6555	-0.0995628	NA
RPL9_NM_000661	RPL9	NM_000661	ENSG00000163682	29.2817	-0.114789	0.999991	32.1975	0.208548	0.999957	26.3757	0.0472371	0.984753	19.8411	-0.297936	0.663329	19.597	-1.06015	0.11577	20.1369	-0.545432	0.408886
ABHD5_NM_016006	ABHD5	NM_016006	ENSG00000011198	51.3268	-0.173652	0.999991	43.7532	-0.18516	0.999957	32.8822	-1.01002	0.54286	32.3977	-0.524349	0.423843	38.0765	-0.852391	0.115981	33.9693	-0.608889	0.295125
HNRNPU_NM_004501	HNRNPU	NM_004501	ENSG00000153187	58.6622	-0.291825	0.999991	38.9227	-0.0371607	0.999957	44.5933	-0.567724	0.785769	22.4274	-1.06171	0.174959	46.2226	-0.814419	0.116588	27.1377	-0.837341	0.195783
CDK5RAP2_NM_001011649	CDK5RAP2	NM_001011649	ENSG00000136861	49.9671	-0.103588	0.999991	21.4204	-0.352222	0.999957	30.6854	-1.05353	0.536799	14.9246	-0.746075	NA	35.4291	-0.879079	0.116633	17.5836	-0.795006	NA
JUN_NM_002228	JUN	NM_002228	ENSG00000177606	29.2145	-0.0174492	0.999991	22.9663	-0.0088179	0.999957	16.678	-0.962878	0.60515	21.442	0.184543	0.79589	17.954	-1.04521	0.11687	18.4924	-0.246153	NA
TET3_NM_001287491	TET3	NM_001287491	ENSG00000187605	34.237	-0.0033698	0.999991	16.8664	-0.0071609	0.999957	23.8359	-0.450442	0.830985	13.3749	0.0825291	NA	22.6097	-1.01992	0.11687	13.9822	-0.13141	NA
CEP350_NM_014810	CEP350	NM_014810	ENSG00000135837	49.5202	-0.0336477	0.999991	34.1643	-0.259067	0.999957	25.6777	-1.38127	0.321857	25.2291	-0.616459	0.361414	33.9447	-0.887319	0.117554	28.4437	-0.648134	0.307127
DSG2_NM_001943	DSG2	NM_001943	ENSG00000046604	31.4701	-0.276569	0.999991	50.4434	0.12267	0.999957	21.1761	-0.922209	0.61339	33.7149	-0.272115	0.660994	23.256	-0.9904	0.117554	32.9169	-0.718155	0.225455
CSRNP1_NM_033027	CSRNP1	NM_033027	ENSG00000144655	37.6327	-0.152405	0.999991	31.5214	-0.233208	0.999957	23.1803	-1.12345	0.52496	28.9246	-0.0130817	0.986083	27.3645	-0.999687	0.117554	24.4363	-0.628639	0.332608
BRCAT54_NR_109862	BRCAT54	NR_109862	ENSG00000251141	26.7888	-0.0479913	0.999991	10.5963	-0.0856247	0.999957	16.7513	-0.744075	0.733322	8.01427	-0.130375	NA	17.372	-1.06315	0.117554	10.6964	0.0892651	NA
MAD2L1BP_NM_014628	MAD2L1BP	NM_014628	ENSG00000124688	42.4609	-0.24991	0.999991	45.5583	-0.0384317	0.999957	27.9812	-0.97289	0.552687	29.2602	-0.540647	0.411906	30.3768	-0.912658	0.117554	37.8244	-0.323544	0.583668
LOC101927497_NR_110086	LOC101927497	NR_110086	N/A	49.7895	0.0803572	0.999991	40.4214	0.0122057	0.999957	30.7654	-0.598612	0.748787	31.3257	-0.120827	0.864989	31.5038	-0.893903	0.117554	27.4393	-0.824239	0.207111
SLC2A10_NM_030777	SLC2A10	NM_030777	ENSG00000197496	25.0459	-0.249656	0.999991	13.9939	-0.151929	0.999957	16.4541	-0.956929	0.634074	9.64481	-0.330484	NA	18.2481	-1.06575	0.117961	10.3336	-0.546231	NA
LOC101928043_NR_110692	LOC101928043	NR_110692	ENSG00000228397	51.4909	-0.0665844	0.999991	50.0549	-0.302385	0.999957	33.2162	-0.791486	0.638555	33.5991	-0.914107	0.203025	35.881	-0.861055	0.118114	34.3144	-1.23926	0.0421994
CCDC163P_NR_033296	CCDC163P	NR_033296	ENSG00000280670	30.1697	-0.0622552	0.999991	21.5842	-0.0612205	0.999957	20.9028	-0.594102	0.793034	17.4689	-0.0719634	NA	18.7619	-1.06263	0.118292	18.3965	-0.156609	NA
ARHGAP21_NM_020824	ARHGAP21	NM_020824	ENSG00000107863	30.6637	-0.00230071	0.999991	29.9314	0.0462602	0.999957	19.7913	-0.718455	0.740986	18.1944	-0.488668	NA	19.4139	-1.02167	0.118292	18.6188	-0.82892	NA
CLCN7_NM_001114331	CLCN7	NM_001114331	ENSG00000103249	42.4989	-0.124902	0.999991	16.7727	-0.00181711	0.999957	26.0703	-1.08183	0.51883	11.0526	-0.520539	NA	30.5597	-0.904627	0.118292	14.4779	-0.0352675	NA
ZNF131_NM_003432	ZNF131	NM_003432	ENSG00000172262	44.9128	0.00972944	0.999991	35.3932	0.102976	0.999957	24.7963	-0.998943	0.593558	21.0924	-0.596464	0.387291	29.3045	-0.988286	0.118292	28.3064	-0.217243	0.728788
FBXW2_NM_012164	FBXW2	NM_012164	ENSG00000119402	45.5015	-0.114376	0.999991	32.0615	-0.100299	0.999957	29.8789	-0.608813	0.744678	22.8612	-0.397265	0.543759	32.232	-0.879727	0.118292	27.5672	-0.251187	0.685549
ELOF1_NM_032377	ELOF1	NM_032377	ENSG00000130165	33.6495	-0.331983	0.999991	13.2943	0.249911	0.999957	22.4598	-1.20855	0.49385	9.06105	0.176399	NA	26.9854	-0.950752	0.118327	11.3738	0.378532	NA
ZC3H15_NM_018471	ZC3H15	NM_018471	ENSG00000065548	32.6951	0.0321908	0.999991	23.4128	-0.0457735	0.999957	19.4288	-0.817035	0.685102	17.5643	-0.203523	NA	20.3538	-1.00327	0.118327	19.0403	-0.352295	NA
AKT1S1_NM_001278159	AKT1S1	NM_001278159	ENSG00000204673	27.0141	-0.187213	0.999991	20.2957	-0.363984	0.999957	16.1388	-0.978351	0.60515	21.8275	0.114079	0.880423	18.6125	-1.02932	0.118495	17.3199	-0.616859	NA
FAAP20_NM_001256945	FAAP20	NM_001256945	ENSG00000162585	31.7499	-0.256431	0.999991	24.3758	0.0336099	0.999957	20.084	-1.11665	0.530865	13.0161	-1.08638	NA	23.5509	-0.985729	0.118573	17.3473	-0.538837	NA
SVIL-AS1_NR_110928	SVIL-AS1	NR_110928	ENSG00000224597	26.169	-0.166829	0.999991	10.2478	-0.215928	0.999957	18.2344	-0.70577	0.737342	8.91205	-0.2386	NA	17.8606	-1.03199	0.11868	11.5213	0.141594	NA
STAT5B_NM_012448	STAT5B	NM_012448	ENSG00000173757	43.2815	-0.190937	0.999991	38.6759	-0.260996	0.999957	32.3917	-0.494946	0.797832	25.1004	-0.852956	0.233064	32.3024	-0.890435	0.11868	38.5604	-0.135297	0.833603
SLC16A5_NM_004695	SLC16A5	NM_004695	ENSG00000170190	45.6386	0.118446	0.999991	33.6793	0.0667187	0.999957	24.2002	-1.0487	0.524497	17.7251	-1.09995	NA	27.7552	-0.918625	0.11868	21.5332	-0.845381	0.202112
UBTF_NM_001076684	UBTF	NM_001076684	ENSG00000108312	26.844	-0.201454	0.999991	17.0597	-0.399564	0.999957	16.9048	-1.06034	0.575169	14.2082	-0.578222	NA	18.9963	-1.02109	0.118865	15.6377	-0.537294	NA
IL5RA_NM_000564	IL5RA	NM_000564	ENSG00000091181	25.6623	-0.299368	0.999991	15.7816	-0.15223	0.999957	17.0433	-0.807921	0.718254	13.28	-0.109928	NA	19.2964	-1.06215	0.119112	14.1308	-0.215215	NA
LOC102577426_NR_108031	LOC102577426	NR_108031	ENSG00000248473	32.2006	-0.211048	0.999991	35.6801	-0.248637	0.999957	22.012	-0.886989	0.653779	26.9719	-0.455245	0.475738	22.8527	-0.972971	0.119217	24.1818	-0.608127	0.456712
SUZ12_NM_015355	SUZ12	NM_015355	ENSG00000178691	26.9615	-0.194169	0.999991	11.2619	-0.0225535	0.999957	21.2095	-0.373292	0.856195	7.5747	-0.382571	NA	19.3249	-1.02611	0.119354	7.81556	-0.577497	NA
PLOD1_NM_000302	PLOD1	NM_000302	ENSG00000083444	43.1649	-0.33494	0.999991	24.4674	-0.200193	0.999957	25.4412	-1.24195	0.489431	20.1761	-0.170296	0.809523	34.1901	-0.888636	0.119488	21.0234	-0.407118	0.543082
PI4KB_NM_001198773	PI4KB	NM_001198773	ENSG00000143393	39.3864	-0.316725	0.999991	21.3842	-0.310749	0.999957	25.8316	-1.14228	0.493614	16.1613	-0.411189	NA	31.1682	-0.89621	0.11978	19.0129	-0.420936	NA
SEC23IP_NM_007190	SEC23IP	NM_007190	ENSG00000107651	25.7842	-0.406576	0.999991	12.7908	-0.354549	0.999957	17.8594	-1.16095	0.522691	9.48697	-0.905638	NA	21.1761	-1.02074	0.11978	12.9523	-0.374446	NA
GTF2F1_NM_002096	GTF2F1	NM_002096	ENSG00000125651	28.0856	-0.195847	0.999991	18.3269	0.11346	0.999957	16.8036	-1.20366	0.509259	8.41826	-0.868659	NA	19.8867	-1.00745	0.119952	14.5838	-0.00671499	NA
LUC7L2_NM_001270643	LUC7L2	NM_001270643	ENSG00000146963	60.1993	-0.289072	0.999991	37.0216	-0.0675714	0.999957	39.5457	-1.01306	0.51357	26.9258	-0.384634	0.573873	47.2916	-0.825335	0.121332	29.5704	-0.439756	0.48636
LOH12CR2_NR_024061	LOH12CR2	NR_024061	ENSG00000205791	26.2646	-0.211878	0.999991	12.8968	0.120099	0.999957	16.9411	-0.880356	0.655285	6.71721	-0.505354	NA	19.795	-1.0274	0.121431	9.3422	-0.196944	NA
CD63_NM_001267698	CD63	NM_001267698	ENSG00000135404	26.437	-0.399478	0.999991	27.495	-0.204801	0.999957	19.926	-0.89162	0.644725	18.8153	-0.816423	NA	21.8196	-0.999189	0.121431	20.547	-0.927911	0.173187
MCM5_NM_006739	MCM5	NM_006739	ENSG00000100297	41.2384	-0.0676511	0.999991	13.9283	-0.343015	0.999957	26.6674	-0.813497	0.675656	12.0932	-0.436834	NA	28.4984	-0.905132	0.121431	10.1517	-1.06923	NA
CSNK1E_NM_001894	CSNK1E	NM_001894	ENSG00000213923	30.5346	-0.0302113	0.999991	27.1696	-0.127839	0.999957	19.2879	-0.874675	0.651293	14.726	-1.33845	NA	20.1974	-0.992089	0.121431	17.0337	-1.37059	NA
DMTF1_NM_001142326	DMTF1	NM_001142326	ENSG00000135164	38.8189	-0.205694	0.999991	56.0415	0.118826	0.999957	31.4336	-0.317874	0.87648	40.9619	-0.122835	0.865068	27.6137	-0.914933	0.121431	41.9336	-0.380206	0.532367
EIF3L_NM_001242923	EIF3L	NM_001242923	ENSG00000100129	28.6193	-0.23099	0.999991	9.86722	0.245148	0.999957	18.8612	-0.994575	0.603464	7.72768	0.417547	NA	20.8302	-1.0238	0.122024	9.45517	0.473321	NA
TMPO-AS1_NR_027157	TMPO-AS1	NR_027157	ENSG00000257167	37.8654	-0.236555	0.999991	40.823	-0.126287	0.999957	27.0572	-0.646261	0.736686	26.2377	-0.685423	0.304642	27.491	-0.912732	0.122279	28.7134	-0.746374	0.21909
TMEM245_NM_032012	TMEM245	NM_032012	ENSG00000106771	35.3567	-0.0023931	0.999991	21.99	0.03228	0.999957	24.3121	-0.50047	0.822537	13.791	-0.418198	NA	21.9286	-0.976198	0.122333	17.5856	-0.181187	NA
KCMF1_NM_020122	KCMF1	NM_020122	ENSG00000176407	30.6659	-0.0921305	0.999991	25.0452	0.157168	0.999957	22.2408	-0.407998	0.84014	12.9649	-0.71782	NA	20.2878	-0.992419	0.122682	15.6756	-0.554073	NA
RPF2_NM_001289111	RPF2	NM_001289111	ENSG00000197498	25.8958	-0.306248	0.999991	19.5049	-0.151686	0.999957	21.1812	-0.494205	0.819685	10.9709	-1.04492	NA	18.8242	-1.02284	0.122939	17.949	-0.188411	NA
HEMGN_NM_197978	HEMGN	NM_197978	ENSG00000136929	32.6963	-0.307832	0.999991	24.8286	-0.0395197	0.999957	24.1263	-0.771471	0.702498	14.9128	-0.695714	NA	24.9763	-0.938106	0.122939	18.9702	-0.490642	NA
RCOR3_NM_001136223	RCOR3	NM_001136223	ENSG00000117625	52.4633	-0.304104	0.999991	35.4588	0.0695684	0.999957	33.846	-1.23539	0.447437	17.9111	-1.09101	NA	41.8282	-0.836882	0.123018	27.1593	-0.304757	0.622606
RXFP4_NM_181885	RXFP4	NM_181885	ENSG00000173080	32.4225	-0.111105	0.999991	12.1018	-0.0955056	0.999957	19.2742	-0.977869	0.593558	7.36404	-0.494831	NA	22.4136	-0.983607	0.123133	9.24713	-0.507698	NA
TBC1D10C_NR_046266	TBC1D10C	NR_046266	ENSG00000175463	35.7647	0.00275694	0.999991	26.5529	-0.450507	0.999957	18.8788	-1.27787	0.458538	17.6027	-1.23134	NA	22.7458	-0.95747	0.123133	20.1516	-1.14718	0.0867462
CORO1B_NM_001018070	CORO1B	NM_001018070	ENSG00000172725	38.8815	0.0302849	0.999991	21.0504	-0.348091	0.999957	21.2045	-1.10876	0.517807	15.0601	-0.706843	NA	25.1148	-0.929618	0.123133	14.7418	-1.06199	NA
CD63_NM_001780	CD63	NM_001780	ENSG00000135404	27.3896	-0.403184	0.999991	26.6722	-0.1975	0.999957	20.1186	-0.93563	0.611913	18.8897	-0.730084	NA	22.4136	-0.983607	0.123133	20.4948	-0.845545	0.218662
DGKA_NM_201444	DGKA	NM_201444	ENSG00000065357	34.5638	0.123302	0.999991	19.7622	-0.0319417	0.999957	15.7314	-1.50897	0.335257	12.7171	-0.628068	NA	20.46	-0.987242	0.123133	12.7806	-0.811886	NA
LOC643339_NR_040096	LOC643339	NR_040096	N/A	26.5791	-0.161814	0.999991	36.5388	-0.0393422	0.999957	19.3879	-0.600737	0.788997	22.5369	-0.638029	0.354403	18.68	-1.03964	0.123133	26.9825	-0.546458	0.378685
GTF3C6_NM_138408	GTF3C6	NM_138408	ENSG00000155115	60.4281	0.0459238	0.999991	80.7003	-0.19161	0.999957	33.401	-1.12338	0.499182	46.7689	-1.30233	0.0634907	40.318	-0.866863	0.123133	50.8196	-1.55477	0.00883193
MICALL2_NM_182924	MICALL2	NM_182924	ENSG00000164877	24.289	-0.277429	0.999991	13.7113	0.0718078	0.999957	17.8741	-0.735397	0.731788	7.37059	-0.658799	NA	17.6152	-1.02448	0.123133	12.1767	0.0422776	NA
TCAF1_NM_001206938	TCAF1	NM_001206938	ENSG00000198420	27.6859	-0.263654	0.999991	23.355	0.124492	0.999957	16.8661	-1.25407	0.499182	12.7324	-0.634568	NA	21.0167	-1.0002	0.123218	16.0599	-0.502613	NA
KIAA0907_NM_014949	KIAA0907	NM_014949	ENSG00000132680	37.8561	-0.15275	0.999991	29.4593	-0.139101	0.999957	29.0386	-0.40375	0.847608	21.2965	-0.4595	0.49941	26.4322	-0.952562	0.123397	27.0255	-0.186254	0.777927
TMEM99_NM_001195387	TMEM99	NM_001195387	ENSG00000167920	40.3933	-0.296867	0.999991	42.4241	-0.079365	0.999957	29.6887	-0.733654	0.740986	27.7391	-0.694968	0.29951	31.1556	-0.97555	0.123397	26.5308	-1.07384	0.0867462
DPY30_NM_032574	DPY30	NM_032574	ENSG00000162961	29.5753	-0.122307	0.999991	12.3803	0.019088	0.999957	21.1033	-0.519907	0.815799	10.3761	0.0348673	NA	19.1779	-1.05004	0.123397	8.44032	-0.440603	NA
CNPPD1_NM_015680	CNPPD1	NM_015680	ENSG00000115649	35.4348	-0.156266	0.999991	16.0818	0.0224963	0.999957	20.4999	-1.18611	0.502836	9.05502	-0.710019	NA	25.4148	-0.95886	0.123397	11.9658	-0.318798	NA
SUMF1_NM_001164674	SUMF1	NM_001164674	ENSG00000144455	32.7174	-0.172145	0.999991	37.0769	-0.124045	0.999957	21.9	-0.759139	0.711783	21.8461	-1.00542	0.178891	23.4619	-0.983218	0.123397	23.525	-1.1719	0.0693081
RAB5A_NM_001292048	RAB5A	NM_001292048	ENSG00000144566	79.9086	0.172555	0.999991	45.5793	-0.0658337	0.999957	57.3349	-0.11364	0.961054	30.9355	-0.44865	0.47083	51.2613	-0.789448	0.123397	42.7917	-0.0194516	0.977138
SSR3_NM_001308205	SSR3	NM_001308205	ENSG00000114850	36.9266	-0.134418	0.999991	18.7841	0.0612355	0.999957	20.9932	-1.2434	0.494741	11.4345	-0.458462	NA	25.6997	-0.969044	0.123397	17.5349	0.106284	NA
CCT6A_NM_001009186	CCT6A	NM_001009186	ENSG00000146731	39.1289	0.0748768	0.999991	16.911	0.133415	0.999957	25.2303	-0.519781	0.797832	10.7556	-0.132086	NA	24.7999	-0.946521	0.123638	14.561	0.106612	NA
ATPIF1_NM_016311	ATPIF1	NM_016311	ENSG00000130770	40.8869	-0.204295	0.999991	37.1513	0.32025	0.999957	27.6402	-0.789601	0.674622	24.3587	-0.103772	0.884391	30.4564	-0.91253	0.123646	24.7123	-0.179221	0.780421
LZTS2_NM_032429	LZTS2	NM_032429	ENSG00000107816	24.4157	-0.206438	0.999991	19.4517	0.357811	0.999957	16.0257	-1.1332	0.564782	13.4907	0.10053	NA	18.065	-1.02592	0.123646	12.9578	-0.239548	NA
TRAPPC4_NM_016146	TRAPPC4	NM_016146	ENSG00000196655	25.9121	-0.246909	0.999991	14.6254	0.425794	0.999957	18.8361	-0.561581	0.790773	13.3111	0.713975	NA	19.2897	-1.00801	0.123646	11.2379	0.351354	NA
DLGAP4_NM_001042486	DLGAP4	NM_001042486	ENSG00000080845	34.3384	-0.034964	0.999991	12.495	0.255959	0.999957	22.6244	-0.600303	0.769104	6.2206	-0.324492	NA	22.2393	-0.960245	0.123646	7.73266	-0.176187	NA
LOC647323_NR_033944	LOC647323	NR_033944	ENSG00000214146	30.1075	-0.273994	0.999991	17.2192	0.0445045	0.999957	17.5957	-1.26232	0.483153	8.82238	-0.833362	NA	21.6832	-0.97077	0.123646	16.3489	0.135536	NA
RPS6KC1_NM_001136138	RPS6KC1	NM_001136138	ENSG00000136643	56.4709	-0.170933	0.999991	24.9772	-0.427556	0.999957	31.4275	-1.32444	0.316187	21.5206	-0.275832	0.684317	41.7863	-0.811216	0.123656	23.3813	-0.541667	0.42385
SPDYC_NM_001008778	SPDYC	NM_001008778	ENSG00000204710	41.5573	-0.172727	0.999991	36.8431	-0.284972	0.999957	26.4174	-0.855903	0.612063	23.1867	-1.12521	0.145226	30.9243	-0.892396	0.123712	26.4872	-0.930774	0.151261
HSPA14_NM_001278205	HSPA14	NM_001278205	ENSG00000187522	23.3038	-0.313597	0.999991	19.0688	0.114339	0.999957	18.7429	-0.515018	0.810922	12.7352	-0.257816	NA	17.2299	-1.02486	0.123719	13.7414	-0.282663	NA
ADAT3_NM_138422	ADAT3	NM_138422	ENSG00000213638	39.049	-0.366902	0.999991	10.0734	-0.181199	0.999957	27.9669	-0.843273	0.62596	8.07822	-0.212826	NA	31.2412	-0.890795	0.123719	9.87035	0.0467117	NA
SCAMP4_NM_079834	SCAMP4	NM_079834	ENSG00000227500	39.049	-0.366902	0.999991	10.0734	-0.181199	0.999957	27.9669	-0.843273	0.62596	8.07822	-0.212826	NA	31.2412	-0.890795	0.123719	9.87035	0.0467117	NA
FAM53C_NM_016605	FAM53C	NM_016605	ENSG00000120709	26.5337	-0.358108	0.999991	24.1502	-0.176357	0.999957	20.88	-0.64824	0.777703	15.4927	-0.75395	NA	20.2885	-1.01533	0.123719	20.1982	-0.413014	0.534288
BLOC1S5_NM_001199322	BLOC1S5	NM_001199322	ENSG00000188428	39.4404	0.0828181	0.999991	27.3162	-0.208775	0.999957	20.284	-1.25039	0.461457	18.0271	-0.723887	NA	24.3134	-0.934388	0.123719	22.5048	-0.476509	0.480104
AGL_NM_000028	AGL	NM_000028	ENSG00000162688	34.3433	-0.149216	0.999991	16.3753	-0.271835	0.999957	23.0489	-0.646088	0.740986	17.0298	0.186363	NA	23.7574	-0.943774	0.123851	19.2636	0.158141	NA
THCAT158_NR_110881	THCAT158	NR_110881	ENSG00000263293	31.4584	-0.119088	0.999991	18.5502	-0.17042	0.999957	19.3089	-0.988468	0.585223	12.2135	-0.782849	NA	21.5928	-0.9674	0.123851	17.7318	-0.0979166	NA
C7orf43_NM_001303470	C7orf43	NM_001303470	ENSG00000146826	26.2742	-0.618622	0.999991	12.8992	-0.227951	0.999957	23.4671	-0.54827	0.786376	11.5652	-0.0547267	NA	23.2351	-0.957913	0.123851	13.2619	-0.00617274	NA
E2F8_NM_001256371	E2F8	NM_001256371	ENSG00000129173	23.6769	-0.337322	0.999991	14.2364	-0.409084	0.999957	16.4399	-0.783555	0.710278	17.9758	0.296295	NA	18.6225	-1.01801	0.124012	15.4866	-0.186019	NA
C15orf61_NM_001143936	C15orf61	NM_001143936	ENSG00000189227	29.318	-0.244687	0.999991	34.1815	-0.228879	0.999957	18.1895	-1.08478	0.543096	26.289	-0.494032	0.451636	21.0862	-0.971443	0.124012	25.3652	-0.878135	0.160332
MESDC1_NM_022566	MESDC1	NM_022566	ENSG00000140406	39.7056	-0.179005	0.999991	21.3481	-0.0744694	0.999957	23.4286	-1.27216	0.458344	12.3437	-0.670187	NA	28.6448	-0.92094	0.124012	17.5148	-0.308537	NA
BAX_NM_001291428	BAX	NM_001291428	ENSG00000087088	29.4447	-0.270982	0.999991	14.4767	-0.259048	0.999957	18.4765	-1.04654	0.562466	12.0162	-0.176034	NA	22.3225	-0.95835	0.124187	14.3296	-0.199489	NA
ST3GAL4_NM_006278	ST3GAL4	NM_006278	ENSG00000110080	27.9883	0.0190147	0.999991	13.9856	-0.345614	0.999957	16.261	-0.998105	0.602435	11.2204	-0.367821	NA	17.8196	-1.02135	0.12427	10.7393	-0.910164	NA
ZC3H12C_NM_033390	ZC3H12C	NM_033390	ENSG00000149289	25.1273	-0.153476	0.999991	21.429	-0.0639168	0.999957	17.0155	-0.586123	0.790108	14.7256	-0.353912	NA	17.7544	-1.03827	0.124516	23.4785	0.268909	0.692362
TCEB2_NM_007108	TCEB2	NM_007108	ENSG00000103363	53.8021	-0.0297258	0.999991	10.1734	-0.129582	0.999957	35.9823	-0.631053	0.737342	8.57881	-0.0433233	NA	37.2513	-0.829299	0.124516	9.67255	-0.12893	NA
ZMIZ1-AS1_NR_015429	ZMIZ1-AS1	NR_015429	ENSG00000224596	44.5413	-0.0181359	0.999991	17.4362	-0.395243	0.999957	24.7577	-1.28435	0.474665	13.2557	-0.68382	NA	30.1601	-0.911261	0.124802	14.1018	-0.748818	NA
ZNF74_NM_001256523	ZNF74	NM_001256523	ENSG00000185252	85.5256	-0.164658	0.999991	52.334	-0.0284811	0.999957	56.2424	-0.777115	0.597028	34.5361	-0.507399	0.41718	64.6958	-0.761008	0.124802	40.2809	-0.460495	0.414999
PIK3CG_NM_001282426	PIK3CG	NM_001282426	ENSG00000105851	63.3567	-0.105228	0.999991	89.2423	0.0160201	0.999957	43.8777	-0.549593	0.757181	66.1576	-0.180124	0.782853	46.4142	-0.810053	0.124802	68.3522	-0.428681	0.418325
PRPSAP1_NM_002766	PRPSAP1	NM_002766	ENSG00000161542	28.0805	-0.194727	0.999991	20.4807	0.0195235	0.999957	19.0753	-0.636033	0.762788	15.2337	-0.174463	NA	20.2468	-0.981746	0.125054	13.5181	-0.613993	NA
NPAT_NM_002519	NPAT	NM_002519	ENSG00000149308	25.5576	-0.145863	0.999991	29.7928	-0.281953	0.999957	14.9398	-1.09953	0.589419	22.46	-0.43005	0.511941	17.5679	-1.06214	0.125186	24.7448	-0.570586	0.367087
TRIM33_NM_015906	TRIM33	NM_015906	ENSG00000197323	39.976	-0.0496878	0.999991	18.51	-0.244278	0.999957	23.6155	-0.982803	0.579591	16.6387	-0.108471	NA	26.338	-0.916758	0.125406	16.6833	-0.397574	NA
OLMALINC_NR_026762	OLMALINC	NR_026762	ENSG00000235823	28.5389	-0.08379	0.999991	37.1092	-0.233751	0.999957	14.3643	-1.69624	0.264338	21.0705	-1.44663	0.0668066	19.4777	-0.990125	0.125406	27.1519	-1.04465	0.0971903
NHLRC2_NM_198514	NHLRC2	NM_198514	ENSG00000196865	31.0279	-0.161776	0.999991	26.8824	-0.224085	0.999957	21.6488	-0.696098	0.733511	23.9392	-0.0982195	0.893376	21.4206	-0.970701	0.125406	21.4902	-0.665768	0.318039
GAPDH_NM_001289746	GAPDH	NM_001289746	ENSG00000111640	30.8168	0.0470132	0.999991	15.8862	-0.0402868	0.999957	20.0498	-0.525346	0.814862	12.8605	-0.134989	NA	19.2217	-1.03894	0.125406	14.55	-0.0569345	NA
MIR4727_NR_039880	MIR4727	NR_039880	ENSG00000274054	37.2166	-0.18895	0.999991	38.055	-0.128301	0.999957	25.0809	-0.756554	0.685102	22.9514	-1.00045	0.178351	28.078	-0.907843	0.125406	27.9142	-0.685623	0.258789
ZWILCH_NM_001287821	ZWILCH	NM_001287821	ENSG00000174442	33.6426	-0.0999247	0.999991	19.4642	-0.00630576	0.999957	21.1568	-0.85385	0.651293	15.4614	-0.0771924	NA	22.4337	-0.963554	0.125776	12.5911	-0.494591	NA
EPC2_NM_015630	EPC2	NM_015630	ENSG00000135999	36.8263	-0.334614	0.999991	34.8017	0.159576	0.999957	24.1633	-1.20919	0.489431	19.9158	-0.592251	0.398087	29.4291	-0.927225	0.126153	22.9909	-0.545393	0.397784
FNDC3B_NM_001135095	FNDC3B	NM_001135095	ENSG00000075420	35.7743	0.106379	0.999991	35.6292	-0.167874	0.999957	21.4471	-0.594892	0.77478	24.2604	-0.62621	0.354403	21.0045	-0.977839	0.126162	27.7657	-0.616159	0.31351
U2AF1_NM_001025203	U2AF1	NM_001025203	ENSG00000160201	39.7933	-0.0119832	0.999991	28.1025	0.409	0.999957	24.2411	-0.867359	0.638555	17.0753	0.0363999	NA	25.729	-0.921844	0.12628	24.802	0.472303	0.461745
PHC2_NM_004427	PHC2	NM_004427	ENSG00000134686	41.313	0.289884	0.999991	26.0764	0.193791	0.999957	20.2664	-0.959545	0.62596	15.0552	-0.546851	NA	21.8081	-0.999105	0.126336	16.162	-0.551248	NA
DCP2_NM_001242377	DCP2	NM_001242377	ENSG00000172795	37.2321	-0.201576	0.999991	27.6774	0.0922708	0.999957	24.2161	-0.795194	0.664058	20.3913	-0.10516	0.884391	27.6942	-0.911297	0.126336	21.4359	-0.18419	0.782257
ZMYND8_NM_001281769	ZMYND8	NM_001281769	N/A	86.6539	-0.079534	0.999991	74.1227	-0.305391	0.999957	58.1107	-0.657405	0.708751	52.9435	-0.748824	0.23337	62.977	-0.76845	0.126414	58.209	-0.882714	0.0971175
C7orf55-LUC7L2_NM_001244584	C7orf55-LUC7L2	NM_001244584	ENSG00000269955	57.1472	-0.204088	0.999991	58.1044	-0.285153	0.999957	38.3939	-0.780145	0.638555	38.5781	-0.952834	0.170954	43.029	-0.819897	0.126443	43.7118	-0.99213	0.0893866
FCMR_NM_001193338	FCMR	NM_001193338	ENSG00000162894	14.3068	0.053389	0.999991	14.3112	0.036705	0.999957	10.3655	-0.0478505	0.986722	13.7168	0.441577	NA	21.8025	0.976228	0.126458	14.5576	0.217462	NA
SGK1_NM_001291995	SGK1	NM_001291995	ENSG00000118515	33.8171	-0.171666	0.999991	14.7061	0.0598539	0.999957	23.1569	-0.767716	0.691772	10.6667	-0.036199	NA	23.8958	-0.933147	0.126614	15.9545	0.452496	NA
TRIB3_NM_021158	TRIB3	NM_021158	ENSG00000101255	31.2428	-0.213123	0.999991	18.7567	0.0524656	0.999957	21.0625	-0.906741	0.62596	12.2204	-0.644202	NA	22.5048	-0.963583	0.127017	11.6814	-0.895265	NA
RREB1_NM_001003698	RREB1	NM_001003698	ENSG00000124782	46.5821	-0.156681	0.999991	59.7884	0.255361	0.999957	26.9403	-1.39567	0.314996	32.3205	-0.717989	0.280597	34.759	-0.85842	0.127017	37.1722	-0.701544	0.219642
NRF1_NM_001293163	NRF1	NM_001293163	ENSG00000106459	67.1956	-0.186087	0.999991	35.8011	-0.241957	0.999957	44.8955	-0.794112	0.662704	24.638	-0.643213	0.34085	50.1369	-0.860383	0.127017	27.6348	-0.761325	0.219368
CISD2_NM_001008388	CISD2	NM_001008388	ENSG00000145354	43.4051	-0.00483243	0.999991	37.9441	0.208567	0.999957	28.6528	-0.662242	0.736686	23.9683	-0.341693	0.619272	29.9943	-0.878376	0.127459	26.8232	-0.325242	0.60337
CYBRD1_NM_001256909	CYBRD1	NM_001256909	ENSG00000071967	45.4168	-0.0650565	0.999991	43.4361	-0.12963	0.999957	26.3504	-0.981358	0.552009	26.8261	-0.872396	0.221307	31.9681	-0.878345	0.127581	35.0103	-0.527084	0.385406
MGME1_NM_001310338	MGME1	NM_001310338	ENSG00000125871	36.4501	-0.229969	0.999991	27.3631	-0.132469	0.999957	21.2995	-1.31737	0.418678	19.2866	-0.550246	NA	26.7901	-0.904485	0.127581	23.3954	-0.310978	0.627542
MAP3K6_NM_001297609	MAP3K6	NM_001297609	ENSG00000142733	37.1996	-0.419467	0.999991	26.9844	-0.101931	0.999957	27.4789	-0.901801	0.656418	21.4206	-0.251298	0.733913	30.3161	-0.970911	0.127897	17.071	-1.13876	NA
PIGL_NM_004278	PIGL	NM_004278	ENSG00000108474	40.5499	-0.098497	0.999991	18.3228	-0.190532	0.999957	27.4049	-0.638677	0.738192	13.5231	-0.343826	NA	28.2163	-0.88427	0.127897	18.2005	-0.133085	NA
GADD45GIP1_NM_052850	GADD45GIP1	NM_052850	ENSG00000179271	42.459	-0.290893	0.999991	24.6437	-0.151825	0.999957	29.7938	-0.792239	0.652251	18.2492	-0.470811	NA	32.9078	-0.857411	0.127897	19.2242	-0.515457	NA
C1D_NM_001190263	C1D	NM_001190263	ENSG00000197223	42.6609	-0.0431017	0.999991	21.3246	0.0293517	0.999957	29.8653	-0.491753	0.807118	16.3025	-0.0577413	NA	29.0177	-0.879076	0.127976	15.9053	-0.302291	NA
GPBP1L1_NM_021639	GPBP1L1	NM_021639	ENSG00000159592	48.4802	0.141465	0.999991	40.166	0.00218505	0.999957	30.383	-0.561257	0.780102	31.66	-0.0334207	0.963985	30.8674	-0.875802	0.128121	34.2899	-0.162441	0.806954
ZNF747_NM_001305018	ZNF747	NM_001305018	ENSG00000169955	48.1667	-0.215243	0.999991	52.1187	0.0360135	0.999957	33.5947	-0.759363	0.672938	29.5371	-0.965682	0.184361	36.5331	-0.824595	0.128127	31.1926	-1.0284	0.0894087
MFSD11_NM_001242532	MFSD11	NM_001242532	ENSG00000092931	29.231	-0.123389	0.999991	18.6013	0.0734302	0.999957	18.7128	-0.834058	0.678624	12.4937	-0.322601	NA	19.8106	-0.979195	0.128127	13.7294	-0.372989	NA
BRWD1_NM_001007246	BRWD1	NM_001007246	ENSG00000185658	62.785	-0.2012	0.999991	26.0424	-0.204725	0.999957	39.4184	-0.989315	0.51733	17.0734	-0.85259	NA	48.2571	-0.787592	0.128127	20.8768	-0.522668	0.425468
TNIK_NM_001161560	TNIK	NM_001161560	ENSG00000154310	35.5299	0.0147977	0.999991	20.6022	-0.0337833	0.999957	25.6599	-0.342487	0.867961	16.8404	-0.078211	NA	21.7722	-0.965374	0.128127	15.8532	-0.51599	NA
LRP12_NM_001135703	LRP12	NM_001135703	ENSG00000147650	28.6372	-0.217225	0.999991	22.2753	0.0506296	0.999957	18.4941	-0.927822	0.623589	16.2492	-0.294116	NA	19.713	-0.999513	0.128127	16.6854	-0.437441	NA
ZNF205_NM_001278158	ZNF205	NM_001278158	ENSG00000122386	25.2825	-0.552117	0.999991	18.6355	-0.173107	0.999957	20.397	-0.792743	0.691272	15.2078	-0.19488	NA	21.5913	-0.957478	0.128256	14.9747	-0.517321	NA
NARF_NM_001038618	NARF	NM_001038618	ENSG00000141562	39.1774	-0.168469	0.999991	27.4839	0.063268	0.999957	22.5603	-1.28823	0.418678	18.8191	-0.209201	NA	28.895	-0.877122	0.128264	18.098	-0.706982	NA
MUL1_NM_024544	MUL1	NM_024544	ENSG00000090432	35.637	-0.282607	0.999991	23.7528	-0.25194	0.999957	22.6262	-1.06474	0.524497	16.8793	-0.614605	NA	26.7699	-0.898153	0.128442	18.9363	-0.559518	NA
MIR200C_NR_029779	MIR200C	NR_029779	ENSG00000207713	26.5279	-0.0471803	0.999991	27.1865	-0.475521	0.999957	12.0277	-1.73607	0.286773	21.6274	-0.66584	0.340436	17.5743	-1.01185	0.128442	21.0657	-1.19746	0.0725381
AHSA2_NM_152392	AHSA2	NM_152392	ENSG00000173209	38.4242	-0.178192	0.999991	25.7386	-0.0531356	0.999957	27.7754	-0.589841	0.7726	15.3021	-0.756777	NA	27.4149	-0.888687	0.128442	20.4735	-0.41628	0.532591
JADE2_NM_015288	JADE2	NM_015288	ENSG00000043143	39.5934	-0.310793	0.999991	38.6736	-0.125569	0.999957	25.3935	-1.21686	0.458344	26.8466	-0.582393	0.397065	31.707	-0.881766	0.128442	26.7342	-1.03154	0.120849
SPATA24_NM_194296	SPATA24	NM_194296	ENSG00000170469	33.7101	-0.20094	0.999991	15.2442	-0.204534	0.999957	18.8259	-1.2147	0.517807	11.3712	-0.469474	NA	24.0207	-0.958418	0.128442	13.3188	-0.396979	NA
PLEKHA8_NM_001197026	PLEKHA8	NM_001197026	ENSG00000106086	39.3973	-0.157535	0.999991	18.6906	0.200718	0.999957	23.9861	-1.18938	0.52266	11.038	-0.291616	NA	28.1577	-0.935811	0.128442	18.2339	0.333871	NA
C7orf49_NM_001243749	C7orf49	NM_001243749	ENSG00000122783	34.6338	0.0462699	0.999991	45.9174	-0.0572079	0.999957	22.5375	-0.554989	0.786376	27.3676	-0.908437	0.207227	22.1983	-0.94706	0.128442	36.2134	-0.435251	0.443733
ZNF131_NM_001297548	ZNF131	NM_001297548	ENSG00000172262	43.9077	0.0151582	0.999991	35.3932	0.102976	0.999957	24.3616	-0.969779	0.603464	21.2433	-0.567578	0.408281	28.8093	-0.958177	0.128755	28.3064	-0.217243	0.728788
LOC102546298_NR_105061	LOC102546298	NR_105061	ENSG00000254333	34.5431	-0.0229333	0.999991	35.3144	-0.306487	0.999957	23.4609	-0.537253	0.792127	24.7268	-0.850342	0.235622	22.2363	-0.94393	0.128755	24.1394	-1.23811	0.051745
USP8_NM_001128610	USP8	NM_001128610	ENSG00000138592	50.9591	-0.108674	0.999991	24.5159	-0.0460674	0.999957	28.4773	-1.22495	0.437761	20.1522	0.0467917	0.952053	36.6609	-0.846841	0.128797	18.6655	-0.368007	NA
AOC1_NM_001091	AOC1	NM_001091	ENSG00000002726	12.4241	0.0875373	0.999991	13.9877	-0.0338841	0.999957	13.9156	0.71439	0.756846	12.0982	0.122833	NA	19.3773	1.00983	0.129014	16.3679	0.534727	NA
KDM5B_NM_006618	KDM5B	NM_006618	ENSG00000117139	33.2739	0.0676974	0.999991	22.8683	-0.00391293	0.999957	21.1016	-0.413886	0.840656	16.9204	-0.19155	NA	19.6384	-0.981825	0.129591	17.6107	-0.41529	NA
RPL27A_NM_000990	RPL27A	NM_000990	ENSG00000166441	29.3268	-0.132039	0.999991	28.2345	-0.00966037	0.999957	16.511	-1.17141	0.521925	18.4338	-0.563274	NA	19.3142	-0.998691	0.129591	20.1677	-0.529576	0.428092
FAM49B_NR_046360	FAM49B	NR_046360	ENSG00000153310	25.3151	-0.502112	0.999991	22.6005	-0.338386	0.999957	17.1014	-1.32503	0.452792	18.8623	-0.434136	NA	21.5181	-0.94873	0.129591	15.6923	-1.07679	NA
LZTR1_NM_006767	LZTR1	NM_006767	ENSG00000099949	86.0818	-0.304365	0.999991	72.2003	0.0378361	0.999957	57.1328	-0.917731	0.517807	51.5315	-0.259077	0.675373	68.0517	-0.741372	0.129712	54.7775	-0.450331	0.432217
SYF2_NM_015484	SYF2	NM_015484	ENSG00000117614	49.724	-0.324083	0.999991	31.4598	0.0495437	0.999957	32.6196	-1.05462	0.501981	22.0792	-0.335281	0.628137	39.4841	-0.811996	0.129712	21.3294	-0.446639	0.509632
ST7L_NM_017744	ST7L	NM_017744	ENSG00000007341	65.3198	-0.145849	0.999991	99.7261	0.0195325	0.999957	45.6956	-0.636337	0.737342	60.8498	-0.760247	0.259854	47.627	-0.779037	0.129712	58.7528	-1.31115	0.0202552
ADO_NM_032804	ADO	NM_032804	ENSG00000181915	34.5058	0.124848	0.999991	17.1346	0.090391	0.999957	21.1539	-0.56899	0.789342	11.2528	-0.315572	NA	19.949	-0.967348	0.129712	11.4895	-0.58724	NA
PRF1_NM_001083116	PRF1	NM_001083116	ENSG00000180644	42.0451	-0.194238	0.999991	46.6207	0.0398604	0.999957	24.8583	-1.23892	0.458344	26.6982	-0.797024	0.245386	31.0281	-0.879204	0.129712	30.672	-0.846612	0.160332
RPLP0_NM_001002	RPLP0	NM_001002	ENSG00000089157	32.0869	-0.198061	0.999991	23.283	0.0864322	0.999957	23.3234	-0.742133	0.719921	15.483	-0.206245	NA	23.0772	-0.942298	0.129919	22.9228	0.326613	0.608995
STRADA_NM_001003786	STRADA	NM_001003786	ENSG00000266173	31.852	0.0137472	0.999991	19.2752	0.259683	0.999957	23.0949	-0.328231	0.87648	12.7001	-0.0687049	NA	19.7611	-0.983357	0.129919	16.3612	0.241822	NA
PCYT1A_NM_001312673	PCYT1A	NM_001312673	ENSG00000161217	33.4079	-0.258741	0.999991	25.5448	0.363188	0.999957	21.592	-0.994893	0.585223	14.8201	-0.205672	NA	25.5503	-0.932684	0.130364	17.0018	-0.182367	NA
RREB1_NM_001168344	RREB1	NM_001168344	ENSG00000124782	47.0171	-0.172879	0.999991	61.2023	0.22552	0.999957	26.4721	-1.43233	0.286773	34.4025	-0.71884	0.282125	35.4168	-0.834056	0.130364	39.1326	-0.661232	0.24283
RAPGEF6_NM_001164386	RAPGEF6	NM_001164386	ENSG00000158987	55.1505	-0.210746	0.999991	25.932	0.362139	0.999957	34.9971	-1.079	0.52496	15.1954	-0.184362	NA	41.6116	-0.865543	0.130524	20.5712	0.17167	0.807794
MIR1205_NR_031610	MIR1205	NR_031610	ENSG00000221771	37.6374	-0.0214938	0.999991	36.1968	-0.048617	0.999957	22.7432	-0.832954	0.647631	22.949	-0.620514	0.361809	25.2503	-0.903996	0.130691	23.1339	-1.12444	0.0864001
KEAP1_NM_203500	KEAP1	NM_203500	ENSG00000079999	43.8722	0.0908763	0.999991	53.7367	0.129515	0.999957	24.8605	-0.944553	0.585223	34.153	-0.449328	0.486017	28.2658	-0.875651	0.130754	30.6413	-1.05698	0.0842491
LOC101928100_NR_120430	LOC101928100	NR_120430	ENSG00000245648	28.4269	-0.112821	0.999991	50.4886	-0.234135	0.999957	17.9014	-1.00615	0.59962	27.261	-1.61744	0.0311441	19.6176	-0.977485	0.131037	33.026	-1.27374	0.0349629
TBC1D10C_NM_001256508	TBC1D10C	NM_001256508	ENSG00000175463	34.2049	0.0265721	0.999991	27.5649	-0.403623	0.999957	18.1151	-1.2078	0.499182	17.8176	-1.24603	NA	21.6071	-0.944033	0.131074	20.8338	-1.12667	0.0908666
DEDD_NM_001039711	DEDD	NM_001039711	ENSG00000158796	39.737	-0.17818	0.999991	37.8087	-0.121776	0.999957	29.0152	-0.449922	0.814679	25.5276	-0.698783	0.316045	29.5244	-0.885282	0.131292	28.9089	-0.666067	0.284689
TPK1_NM_001042482	TPK1	NM_001042482	ENSG00000196511	43.833	-0.233696	0.999991	43.2214	-0.171052	0.999957	27.9749	-0.98636	0.536799	29.7732	-0.584829	0.36369	33.7602	-0.846568	0.131292	32.6303	-0.767287	0.20233
LRRC47_NM_020710	LRRC47	NM_020710	ENSG00000130764	27.7436	-0.156389	0.999991	16.7047	0.281142	0.999957	23.4165	-0.21246	0.924923	9.64582	-0.147118	NA	20.1549	-0.968171	0.131395	11.1519	-0.0522441	NA
LRRC8D_NM_001134479	LRRC8D	NM_001134479	ENSG00000171492	27.7053	-0.266185	0.999991	33.9409	-0.187936	0.999957	18.5401	-0.988795	0.59962	20.3742	-1.07962	0.159369	20.3013	-0.982669	0.131395	21.8649	-1.26278	0.0562756
RNF41_NM_194359	RNF41	NM_194359	ENSG00000181852	36.0262	-0.0963786	0.999991	12.8991	-0.423549	0.999957	22.9853	-0.827536	0.651293	9.07924	-0.778548	NA	25.8767	-0.910016	0.131395	12.0481	-0.414456	NA
NME4_NM_001286433	NME4	NM_001286433	ENSG00000103202	40.0767	-0.0923301	0.999991	27.888	-0.0834968	0.999957	23.4269	-1.23528	0.493614	15.323	-1.17482	NA	28.0478	-0.91195	0.131395	19.22	-0.968311	NA
CCDC137_NM_199287	CCDC137	NM_199287	ENSG00000185298	32.3832	0.127868	0.999991	19.4177	-0.0431375	0.999957	19.2662	-0.481919	0.818694	11.234	-0.764366	NA	18.4531	-0.994571	0.131395	13.5322	-0.576031	NA
ISYNA1_NR_045574	ISYNA1	NR_045574	ENSG00000105655	33.3705	-0.144233	0.999991	9.15707	0.080883	0.999957	20.476	-0.984001	0.585223	6.18032	-0.0752613	NA	23.7149	-0.921875	0.131395	10.1226	0.493398	NA
KIF9-AS1_NR_033373	KIF9-AS1	NR_033373	ENSG00000227398	40.8449	0.161916	0.999991	37.0174	0.273948	0.999957	25.0876	-0.430081	0.834546	24.5729	-0.0463774	0.948343	24.4383	-0.953553	0.131395	22.4825	-0.555124	0.389448
PI4KB_NM_001198774	PI4KB	NM_001198774	ENSG00000143393	40.6232	-0.358339	0.999991	21.1078	-0.287096	0.999957	26.705	-1.2035	0.458344	15.1346	-0.484714	NA	33.1324	-0.849703	0.131544	19.2053	-0.356813	NA
SLC33A1_NM_001190992	SLC33A1	NM_001190992	ENSG00000169359	31.6319	-0.25438	0.999991	23.9292	-0.150637	0.999957	22.3068	-0.766191	0.69511	19.1231	-0.20968	NA	23.5922	-0.920009	0.131909	18.2811	-0.432598	NA
MST1_NM_020998	MST1	NM_020998	ENSG00000173531	28.0221	-0.0859563	0.999991	11.9827	-0.326709	0.999957	17.3548	-0.813477	0.691772	8.72763	-0.756843	NA	18.2572	-0.983898	0.132118	10.2083	-0.452882	NA
DMTF1_NM_021145	DMTF1	NM_021145	ENSG00000135164	38.8936	-0.230396	0.999991	63.9229	0.125922	0.999957	30.166	-0.477478	0.819541	42.2056	-0.378134	0.55936	29.1389	-0.87235	0.132118	47.2178	-0.402545	0.493101
GLUL_NM_001033056	GLUL	NM_001033056	ENSG00000135821	57.1191	-0.0141863	0.999991	32.221	0.129987	0.999957	34.6919	-0.916216	0.578573	20.5975	-0.451063	0.511676	40.0536	-0.799158	0.132324	25.9441	-0.0685974	0.917382
KHK_NM_000221	KHK	NM_000221	ENSG00000138030	31.3578	-0.446236	0.999991	11.4152	-0.243433	0.999957	25.673	-0.69141	0.733322	10.3751	-0.162466	NA	26.9056	-0.893796	0.132734	12.9074	0.116787	NA
PPIH_NM_006347	PPIH	NM_006347	ENSG00000171960	26.8062	-0.146708	0.999991	21.6206	-0.154305	0.999957	16.5638	-0.971933	0.619592	18.1236	-0.23756	NA	18.3484	-1.01068	0.133179	20.7442	-0.153061	0.831004
PKN2_NM_006256	PKN2	NM_006256	ENSG00000065243	38.5168	-0.41091	0.999991	33.9916	0.229808	0.999957	27.7039	-0.895247	0.592256	15.1597	-1.05335	NA	32.1896	-0.852398	0.133179	21.4681	-0.566498	0.392626
LOC100506844_NR_038269	LOC100506844	NR_038269	ENSG00000257698	41.0217	-0.298745	0.999991	48.4772	-0.30528	0.999957	27.1902	-1.0946	0.517807	31.4979	-1.08496	0.124012	32.5082	-0.863675	0.133179	37.6571	-0.862467	0.135104
SRSF9_NM_003769	SRSF9	NM_003769	ENSG00000111786	31.8462	-0.286568	0.999991	20.8722	-0.230047	0.999957	26.6128	-0.292545	0.88998	17.0644	-0.355531	NA	23.5874	-0.970032	0.133179	15.6573	-0.942801	NA
MKS1_NM_017777	MKS1	NM_017777	ENSG00000011143	33.3814	0.0730919	0.999991	19.626	0.0884744	0.999957	16.5883	-1.18986	0.51357	13.1671	-0.259707	NA	19.0501	-0.993024	0.133179	16.8728	-0.102642	NA
MIR636_NR_030366	MIR636	NR_030366	ENSG00000283805	29.0927	-0.114021	0.999991	22.4279	0.362429	0.999957	17.8088	-0.942894	0.611913	14.7447	0.115284	NA	19.6864	-0.966043	0.133179	15.4307	0.0627079	NA
CCNE1_NM_001238	CCNE1	NM_001238	ENSG00000105173	31.5571	0.0801212	0.999991	6.75465	-0.118218	0.999957	17.5394	-0.833753	0.682328	6.97024	0.240245	NA	19.3025	-0.97269	0.133179	7.59787	0.229682	NA
IFT122_NM_001280541	IFT122	NM_001280541	ENSG00000163913	22.3179	-0.349101	0.999991	24.0335	-0.30663	0.999957	14.5693	-0.943377	0.651293	20.0103	-0.452722	0.520162	17.539	-0.992312	0.133179	20.1977	-0.666038	0.316815
FUBP3_NM_003934	FUBP3	NM_003934	ENSG00000107164	32.1764	-0.0519969	0.999991	12.4781	-0.43786	0.999957	18.0759	-1.06183	0.557837	9.62544	-0.631029	NA	20.9606	-0.949236	0.133179	11.8185	-0.478707	NA
TAF1_NM_001286074	TAF1	NM_001286074	ENSG00000147133	26.7909	-0.477605	0.999991	20.9931	-0.323213	0.999957	19.4265	-1.01781	0.576878	16.3732	-0.531967	NA	23.1943	-0.955067	0.133179	16.5977	-0.783439	NA
HP1BP3_NM_016287	HP1BP3	NM_016287	ENSG00000127483	27.5833	-0.305546	0.999991	25.5451	-0.134422	0.999957	20.9039	-0.729653	0.730367	15.5669	-0.727416	NA	21.724	-0.945237	0.133382	25.0978	0.0822755	0.904962
SUV420H1_NM_001300907	SUV420H1	NM_001300907	ENSG00000110066	33.1017	-0.152049	0.999991	19.035	-1.99384e-05	0.999957	21.1647	-0.874617	0.629025	11.569	-0.730649	NA	23.8871	-0.915774	0.133382	12.7708	-0.71139	NA
BLOC1S1_NR_037656	BLOC1S1	NR_037656	ENSG00000135441	24.4896	-0.359553	0.999991	20.4851	-0.129885	0.999957	14.9449	-1.21111	0.521877	12.2089	-1.01889	NA	19.0572	-0.968941	0.133382	14.6183	-0.695152	NA
MMP25-AS1_NR_123723	MMP25-AS1	NR_123723	N/A	26.2458	-0.333476	0.999991	13.7196	-0.0854797	0.999957	16.9997	-1.11713	0.536799	8.29794	-0.485135	NA	20.6263	-0.949166	0.133382	10.7764	-0.475697	NA
ISYNA1_NM_001170938	ISYNA1	NM_001170938	ENSG00000105655	36.8897	-0.158758	0.999991	11.4001	0.0382249	0.999957	22.5518	-1.0007	0.569438	7.86407	-0.102099	NA	26.3846	-0.893085	0.133382	10.6373	0.135148	NA
FXYD5_NM_001164605	FXYD5	NM_001164605	ENSG00000089327	37.2096	-0.162438	0.999991	32.4761	-0.108747	0.999957	27.28	-0.570629	0.797015	20.103	-0.880498	0.234539	27.5766	-0.926313	0.133382	22.302	-0.860699	0.187493
SERPINE1_NM_000602	SERPINE1	NM_000602	ENSG00000106366	30.6943	-0.262431	0.999991	21.3335	0.0808505	0.999957	21.9557	-0.70499	0.736686	12.9224	-0.513765	NA	23.7201	-0.953465	0.133382	17.7041	-0.108874	NA
ZCCHC7_NM_001289120	ZCCHC7	NM_001289120	ENSG00000147905	43.7275	-0.271416	0.999991	34.0817	-0.0997647	0.999957	29.2938	-0.900044	0.593475	23.945	-0.458432	0.490572	34.0773	-0.852024	0.133382	25.8354	-0.52542	0.408886
KIFC3_NM_001130100	KIFC3	NM_001130100	ENSG00000140859	43.5089	0.253361	0.999991	31.1452	0.00211573	0.999957	20.4329	-1.20705	0.48344	19.7141	-0.635105	NA	24.154	-0.91038	0.133417	21.8284	-0.661213	0.314372
EWSR1_NM_001163285	EWSR1	NM_001163285	ENSG00000182944	23.8255	-0.438576	0.999991	22.7963	-0.039427	0.999957	18.9578	-0.892931	0.672103	17.6129	-0.313307	NA	20.104	-0.964756	0.133417	17.7692	-0.424338	NA
TMC6_NM_001127198	TMC6	NM_001127198	ENSG00000141524	26.6849	-0.266935	0.999991	26.0235	0.0354629	0.999957	17.715	-0.970275	0.597437	15.0703	-0.76318	NA	19.9985	-0.957531	0.133419	18.5476	-0.585958	NA
SERBP1_NM_001018067	SERBP1	NM_001018067	ENSG00000142864	29.4396	-0.277909	0.999991	31.3452	-0.0573896	0.999957	21.5505	-0.715081	0.737342	21.9736	-0.461257	0.506273	21.8209	-0.968377	0.133472	19.2263	-0.973459	NA
LINC01270_NR_034124	LINC01270	NR_034124	ENSG00000203999	27.6152	-0.245448	0.999991	39.771	-0.450714	0.999957	17.7287	-0.993055	0.597106	27.234	-1.22651	0.0920504	20.305	-0.971761	0.133572	29.2233	-1.12613	0.0727515
PCMTD1_NM_001286782	PCMTD1	NM_001286782	ENSG00000168300	29.3336	-0.173952	0.999991	27.0461	-0.0677224	0.999957	15.1728	-1.38367	0.459361	17.9244	-0.674628	NA	21.3402	-0.95083	0.133572	23.7876	-0.24717	0.710683
IRF2BP2_NM_001077397	IRF2BP2	NM_001077397	ENSG00000168264	27.8107	-0.216379	0.999991	64.2972	0.153646	0.999957	17.8668	-1.04981	0.579591	32.8402	-0.981561	0.170954	20.1197	-0.952938	0.133802	36.9553	-1.03009	0.080955
CELF2_NM_001025076	CELF2	NM_001025076	ENSG00000048740	24.4633	-0.310941	0.999991	40.9463	0.282094	0.999957	15.4688	-1.07437	0.585223	22.2847	-0.54108	0.424928	18.6576	-0.986842	0.133802	22.5773	-0.844343	0.195453
KIF18B_NM_001264573	KIF18B	NM_001264573	ENSG00000186185	26.9708	-0.202426	0.999991	28.1688	-0.270984	0.999957	15.5041	-1.22902	0.509259	20.7142	-0.614681	0.378018	19.0077	-0.97374	0.133802	23.9971	-0.553582	0.384972
SP5_NM_001003845	SP5	NM_001003845	ENSG00000204335	32.0051	-0.229024	0.999991	19.0222	0.016269	0.999957	20.1863	-1.0793	0.530865	13.3725	-0.178746	NA	24.1483	-0.908705	0.133802	13.7666	-0.393722	NA
SNX3_NM_001300928	SNX3	NM_001300928	ENSG00000112335	39.371	-0.0811084	0.999991	18.5013	0.0769129	0.999957	26.8361	-0.581853	0.777137	14.7638	0.0288473	NA	27.7136	-0.914815	0.133802	13.1248	-0.350288	NA
BPGM_NM_001293085	BPGM	NM_001293085	ENSG00000172331	36.9872	-0.123531	0.999991	26.2894	-0.381181	0.999957	22.0779	-1.01333	0.559921	22.1665	-0.396111	0.566342	25.5832	-0.898233	0.133802	22.1371	-0.68274	0.308178
SWI5_NM_001040011	SWI5	NM_001040011	ENSG00000175854	42.503	-0.303448	0.999991	38.9267	-0.390693	0.999957	30.8035	-0.723528	0.694552	25.3562	-0.59404	0.489931	33.585	-0.841154	0.133802	36.9927	-0.338985	0.551989
ST6GALNAC6_NM_001287002	ST6GALNAC6	NM_001287002	ENSG00000160408	22.4785	-0.502996	0.999991	34.2324	-0.334046	0.999957	16.107	-1.08905	0.589419	23.0362	-0.880884	0.228861	19.8733	-1.04526	0.134012	22.8089	-1.19888	0.0789035
LINC00467_NR_026761	LINC00467	NR_026761	ENSG00000153363	37.9785	0.118393	0.999991	49.2489	-0.14302	0.999957	22.0176	-0.632593	0.765683	32.4016	-0.716684	0.285431	22.7945	-0.953409	0.134164	37.2413	-0.649718	0.257303
GTPBP3_NM_001195422	GTPBP3	NM_001195422	ENSG00000130299	28.6622	-0.371694	0.999991	32.6505	-0.190858	0.999957	21.5477	-0.815559	0.673986	27.4208	-0.132287	0.839703	22.4465	-0.933731	0.134205	25.349	-0.532238	0.395629
GBAP1_NR_002188	GBAP1	NR_002188	ENSG00000160766	31.7455	-0.0659205	0.999991	31.4346	-0.422753	0.999957	17.6923	-1.18309	0.51357	22.7006	-0.932078	0.221307	20.6859	-0.955728	0.134295	24.5809	-0.870714	0.182769
HDDC2_NM_016063	HDDC2	NM_016063	ENSG00000111906	31.9711	-0.246253	0.999991	44.6692	0.065699	0.999957	24.1729	-0.637559	0.760819	21.2391	-1.26473	0.102914	23.8197	-0.907086	0.134295	30.5714	-0.614306	0.298114
ZNF770_NM_014106	ZNF770	NM_014106	ENSG00000198146	39.0411	-0.0894255	0.999991	23.4379	0.163325	0.999957	23.6666	-0.966137	0.580283	17.4684	0.0983883	NA	27.3739	-0.87299	0.134537	18.0638	-0.138084	NA
H2AFY_NM_001040158	H2AFY	NM_001040158	ENSG00000113648	38.2183	-0.259246	0.999991	23.5509	-0.0818742	0.999957	26.4458	-0.847692	0.626126	17.5348	-0.346643	NA	29.2759	-0.858631	0.134537	15.8739	-0.8067	NA
KCNN1_NM_002248	KCNN1	NM_002248	ENSG00000105642	26.1701	-0.210129	0.999991	21.9263	-0.213464	0.999957	21.3829	-0.35338	0.880738	13.6263	-1.01166	NA	17.7444	-1.0395	0.134775	15.476	-0.796915	NA
ADNP-AS1_NR_110007	ADNP-AS1	NR_110007	ENSG00000259456	33.7233	0.000713423	0.999991	34.258	-0.290251	0.999957	21.0965	-0.79051	0.693515	22.777	-1.06264	0.178891	22.6129	-0.927675	0.135489	24.0558	-1.19439	0.0688993
RPL10_NM_001303624	RPL10	NM_001303624	ENSG00000147403	31.8353	-0.121739	0.999991	22.2605	-0.333107	0.999957	19.1982	-1.27978	0.474665	16.6349	-0.781651	NA	23.6979	-0.93922	0.13639	19.1026	-0.594804	NA
NFATC3_NM_004555	NFATC3	NM_004555	ENSG00000072736	25.7791	-0.0668408	0.999991	31.7429	-0.274753	0.999957	14.6938	-0.914187	0.655031	26.5469	-0.36119	0.589199	17.4486	-0.988962	0.13639	31.1955	-0.219019	0.722745
TBC1D5_NM_014744	TBC1D5	NM_014744	ENSG00000131374	66.6282	-0.214888	0.999991	58.0257	0.0240514	0.999957	46.8604	-0.700391	0.685102	40.3225	-0.330254	0.569191	51.6835	-0.748362	0.136392	44.056	-0.437705	0.41858
AZIN1_NM_001301668	AZIN1	NM_001301668	ENSG00000155096	30.4229	-0.327189	0.999991	18.259	-0.396785	0.999957	20.8056	-0.951812	0.601486	15.0044	-0.551081	NA	22.7185	-0.975303	0.136392	16.6905	-0.434501	NA
RHOBTB1_NM_001242359	RHOBTB1	NM_001242359	ENSG00000072422	29.6464	-0.116323	0.999991	36.4838	-0.190371	0.999957	23.4364	-0.363853	0.8622	22.0212	-0.983084	0.189621	20.65	-0.961491	0.136468	26.0374	-0.936158	0.135104
ISOC2_NM_001136201	ISOC2	NM_001136201	ENSG00000063241	25.7915	-0.271915	0.999991	19.0071	0.263822	0.999957	19.3191	-0.616773	0.778943	9.59984	-0.541024	NA	19.459	-0.9764	0.136551	14.0462	-0.019372	NA
RAD50_NM_005732	RAD50	NM_005732	ENSG00000113522	36.8398	-0.268169	0.999991	43.6145	0.00189411	0.999957	22.47	-1.18534	0.499182	27.9703	-0.61729	0.354403	27.0533	-0.901588	0.136711	31.5825	-0.550807	0.349131
UBXN8_NM_001282189	UBXN8	NM_001282189	ENSG00000104691	39.8229	-0.0937028	0.999991	38.2212	-0.181876	0.999957	23.407	-1.21615	0.489431	24.8708	-0.907967	0.217245	27.5504	-0.865904	0.136711	30.5383	-0.54709	0.359013
RRP15_NM_016052	RRP15	NM_016052	ENSG00000067533	33.1555	0.011598	0.999991	16.864	0.201245	0.999957	20.7567	-0.652696	0.748263	12.7475	0.270817	NA	21.8452	-0.937083	0.136735	17.874	0.666481	NA
PDSS1_NM_014317	PDSS1	NM_014317	ENSG00000148459	28.7061	-0.169164	0.999991	24.1821	-0.149609	0.999957	19.272	-0.826151	0.689713	17.6089	-0.436863	NA	19.1713	-0.986247	0.136735	18.9131	-0.514419	NA
VDAC2_NM_001184823	VDAC2	NM_001184823	ENSG00000165637	36.4582	-0.0405206	0.999991	42.4156	-0.370678	0.999957	19.4089	-1.09695	0.551856	29.0049	-0.902818	0.227594	24.5006	-0.919905	0.136735	30.8855	-1.13263	0.0756009
PSMA1_NM_148976	PSMA1	NM_148976	ENSG00000129084	37.2622	-0.156233	0.999991	39.2162	-0.11486	0.999957	20.2227	-1.44578	0.32232	21.8227	-1.31064	0.0948322	26.5216	-0.87781	0.136735	28.4354	-0.718086	0.258789
STT3A_NM_001278503	STT3A	NM_001278503	ENSG00000134910	32.581	-0.115626	0.999991	21.148	-0.0766432	0.999957	21.6653	-0.684715	0.736686	16.3332	-0.199945	NA	22.5282	-0.922506	0.136735	19.0531	0.0075338	NA
LOC102724050_NR_120488	LOC102724050	NR_120488	ENSG00000258137	31.729	-0.267625	0.999991	23.5508	-0.17945	0.999957	21.7472	-0.952856	0.59682	19.89	-0.163001	0.814154	24.0478	-0.913519	0.136735	21.059	-0.309184	0.640678
GALC_NM_000153	GALC	NM_000153	ENSG00000054983	26.3028	-0.192703	0.999991	26.8289	-0.0309498	0.999957	14.7847	-1.15977	0.550664	13.4398	-1.21735	NA	18.692	-0.970196	0.136735	16.2765	-1.11036	NA
BTBD1_NM_001011885	BTBD1	NM_001011885	ENSG00000064726	33.5546	0.089136	0.999991	35.9013	-0.0266871	0.999957	22.0079	-0.4489	0.829084	23.2826	-0.491519	0.452604	19.9138	-0.948649	0.136735	29.5637	-0.196	0.746526
WDR59_NM_030581	WDR59	NM_030581	ENSG00000103091	29.6588	-0.362514	0.999991	15.6186	-0.286331	0.999957	20.9136	-0.932621	0.617754	12.5324	-0.463629	NA	22.971	-0.943936	0.136735	12.8186	-0.59315	NA
ZNF580_NM_207115	ZNF580	NM_207115	ENSG00000213015	30.2418	-0.0584368	0.999991	23.0404	0.186874	0.999957	19.4759	-0.789573	0.694616	15.3876	-0.158151	NA	19.9138	-0.948649	0.136735	15.3754	-0.38684	NA
RRM2_NM_001165931	RRM2	NM_001165931	ENSG00000171848	45.6032	-0.05617	0.999991	14.5851	0.0038435	0.999957	27.0703	-0.947137	0.59962	8.96844	-0.384692	NA	31.2097	-0.902943	0.136735	11.3404	-0.210469	NA
LARP1B_NM_001278604	LARP1B	NM_001278604	ENSG00000138709	32.2044	-0.193761	0.999991	24.1207	0.305925	0.999957	20.4789	-1.08767	0.536799	11.2891	-0.787947	NA	23.8362	-0.912731	0.136735	12.5213	-0.818126	NA
DCAF8_NR_028106	DCAF8	NR_028106	ENSG00000132716	39.3456	0.129818	0.999991	40.0171	-0.326334	0.999957	22.0847	-0.811057	0.672938	30.569	-0.531068	0.41135	24.2882	-0.901915	0.13687	29.3513	-0.895658	0.143175
MIR4740_NR_039894	MIR4740	NR_039894	ENSG00000266392	46.3448	-0.0313267	0.999991	59.9183	-0.146014	0.999957	26.6942	-1.10781	0.499182	38.694	-0.794924	0.229758	31.8049	-0.830144	0.13687	38.0166	-1.2883	0.0307375
LRG1_NM_052972	LRG1	NM_052972	ENSG00000171236	30.2217	-0.244842	0.999991	26.0385	-0.187607	0.999957	21.4732	-0.7477	0.711506	16.6759	-0.710879	NA	22.6509	-0.923757	0.13687	25.4263	-0.0636882	0.925634
EIF6_NM_002212	EIF6	NM_002212	ENSG00000242372	28.8557	-0.318698	0.999991	14.164	-0.286791	0.999957	21.5039	-0.738188	0.716318	10.2349	-0.465795	NA	22.5777	-0.915983	0.13687	13.6765	-0.249073	NA
TGIF2_NM_001199513	TGIF2	NM_001199513	ENSG00000118707	40.2316	-0.00682582	0.999991	21.5203	0.32072	0.999957	21.6739	-1.29024	0.458538	11.9807	-0.471774	NA	27.5242	-0.921903	0.13687	11.7785	-0.669321	NA
ISPD_NM_001101417	ISPD	NM_001101417	ENSG00000214960	56.5982	-0.249205	0.999991	68.0965	-0.043877	0.999957	38.0978	-0.838164	0.593475	40.8941	-0.940084	0.174021	43.9967	-0.776368	0.13687	46.0731	-0.923203	0.0924169
SPIDR_NM_001080394	SPIDR	NM_001080394	ENSG00000164808	40.2797	-0.0893766	0.999991	18.361	-0.266591	0.999957	21.4364	-1.43664	0.321857	13.5965	-0.514249	NA	28.7358	-0.868778	0.13687	15.2913	-0.586083	NA
CPT2_NM_000098	CPT2	NM_000098	ENSG00000157184	35.7467	0.107744	0.999991	32.7717	0.00421415	0.999957	21.9675	-0.469633	0.816785	19.9111	-0.733371	0.303207	21.5339	-0.92914	0.136936	21.9168	-0.646412	0.323809
SUV420H1_NM_016028	SUV420H1	NM_016028	ENSG00000110066	32.5021	-0.167397	0.999991	19.035	-1.99384e-05	0.999957	21.055	-0.863318	0.638821	11.7199	-0.677185	NA	23.763	-0.904276	0.136936	13.1786	-0.59153	NA
KDELC2_NM_153705	KDELC2	NM_153705	ENSG00000178202	41.5042	0.111767	0.999991	51.8428	-0.127305	0.999957	20.563	-1.19238	0.489431	33.2816	-0.795027	0.23337	24.0723	-0.920415	0.136936	30.8572	-1.40309	0.0253867
RBM7_NM_001286045	RBM7	NM_001286045	ENSG00000076053	37.0284	-0.29541	0.999991	33.0755	-0.0955764	0.999957	29.159	-0.465454	0.807619	24.4951	-0.291163	0.663173	27.4192	-0.886899	0.136936	25.5623	-0.520876	0.410254
PRR13_NM_001005354	PRR13	NM_001005354	ENSG00000205352	37.7405	-0.161779	0.999991	25.2774	-0.356466	0.999957	23.3689	-1.0325	0.54286	18.0874	-0.817269	NA	27.6688	-0.867179	0.136936	22.5359	-0.539156	0.41858
BLOC1S6_NM_012388	BLOC1S6	NM_012388	ENSG00000104164	44.3129	-0.177639	0.999991	34.0772	-0.125189	0.999957	29.6693	-0.824457	0.619468	25.9337	-0.412366	0.559389	34.1777	-0.837258	0.136936	25.789	-0.597431	0.333235
NME4_NM_001286440	NME4	NM_001286440	ENSG00000103202	30.8292	0.0463597	0.999991	25.3474	-0.265174	0.999957	15.6638	-1.36885	0.449795	17.4539	-0.863693	NA	19.5622	-0.952744	0.136936	21.864	-0.544986	0.408806
SREBF1_NM_001005291	SREBF1	NM_001005291	ENSG00000072310	29.5723	-0.169404	0.999991	24.835	-0.00160033	0.999957	17.981	-1.21473	0.499182	15.314	-0.797576	NA	21.0976	-0.92913	0.136936	16.4908	-0.872323	NA
HOXB4_NM_024015	HOXB4	NM_024015	ENSG00000182742	56.9858	-0.258882	0.999991	45.5135	-0.0789364	0.999957	35.8614	-1.12768	0.443359	27.4759	-0.85189	0.228861	44.9853	-0.765121	0.136936	32.8342	-0.739635	0.210526
MIR196A1_NR_029582	MIR196A1	NR_029582	ENSG00000210741	34.8907	-0.271688	0.999991	47.2124	-0.36394	0.999957	21.1238	-1.20203	0.483153	27.1499	-1.72645	0.0164944	26.9549	-0.867142	0.136936	35.9795	-1.11853	0.062246
CD300A_NM_001256841	CD300A	NM_001256841	ENSG00000167851	36.5801	-0.044942	0.999991	31.2069	-0.0878963	0.999957	22.4068	-0.73138	0.726851	18.0922	-1.1072	NA	23.984	-0.938346	0.136936	18.8645	-1.26246	NA
GTDC1_NM_001164629	GTDC1	NM_001164629	ENSG00000121964	34.0946	-0.0704263	0.999991	39.6474	-0.0888085	0.999957	22.6427	-0.718264	0.731788	24.6281	-0.800237	0.261269	22.8626	-0.923633	0.136936	27.8858	-0.794136	0.199521
RBM39_NM_001242599	RBM39	NM_001242599	ENSG00000131051	54.3709	0.0152524	0.999991	58.5995	-0.0706139	0.999957	33.8021	-0.756706	0.678624	44.4462	-0.260301	0.675352	37.5261	-0.815991	0.136936	46.8956	-0.354894	0.510908
GTSE1_NM_016426	GTSE1	NM_016426	ENSG00000075218	24.6441	-0.102387	0.999991	7.11833	-0.027924	0.999957	16.2768	-0.830089	0.694359	5.7086	-0.0880591	NA	17.3259	-0.984084	0.136936	7.65729	0.0991853	NA
NADK2_NM_001085411	NADK2	NM_001085411	ENSG00000152620	37.5473	-0.108522	0.999991	41.1444	-0.258463	0.999957	21.8562	-1.00071	0.579591	28.8251	-0.774644	0.261269	25.4999	-0.903523	0.136936	26.7749	-1.28501	0.0431464
NUP155_NM_001278312	NUP155	NM_001278312	ENSG00000113569	39.6157	-0.0545403	0.999991	17.1133	-0.198223	0.999957	23.2126	-0.986929	0.585223	19.0826	0.245632	NA	27.2054	-0.89921	0.136936	19.996	0.196202	0.774649
SAPCD2_NM_178448	SAPCD2	NM_178448	ENSG00000186193	31.9215	0.161562	0.999991	14.9041	-0.261324	0.999957	20.6646	-0.362959	0.86242	10.6233	-0.675334	NA	18.3053	-0.966126	0.136936	10.9668	-0.748467	NA
GLUL_NM_001033044	GLUL	NM_001033044	ENSG00000135821	61.1397	-0.0303956	0.999991	49.2744	-0.0680379	0.999957	40.898	-0.563351	0.753572	29.9367	-0.900567	0.207227	43.1184	-0.769177	0.137002	35.5996	-0.745364	0.202112
ZNF740_NM_001004304	ZNF740	NM_001004304	ENSG00000139651	37.6548	-0.0280196	0.999991	18.9414	0.0155408	0.999957	23.2001	-0.849637	0.668184	11.1429	-0.468584	NA	25.4641	-0.92087	0.137002	13.4632	-0.445247	NA
C19orf12_NM_001256046	C19orf12	NM_001256046	ENSG00000131943	33.4786	-0.226394	0.999991	21.569	-0.0212406	0.999957	25.3247	-0.598559	0.778943	18.3523	0.0454666	NA	25.1449	-0.89055	0.137002	13.4801	-0.81291	NA
INPPL1_NM_001567	INPPL1	NM_001567	ENSG00000165458	45.0741	0.0211085	0.999991	23.5231	0.130124	0.999957	27.8209	-0.704011	0.706176	12.0839	-0.696868	NA	30.8294	-0.86108	0.137356	17.9954	-0.270214	NA
NUP35_NM_001287585	NUP35	NM_001287585	ENSG00000163002	32.1064	-0.386143	0.999991	32.8503	0.0881168	0.999957	22.2757	-1.1234	0.524497	20.5142	-0.410217	0.554855	26.1572	-0.896713	0.137356	19.9267	-0.822394	0.232427
POR_NM_000941	POR	NM_000941	ENSG00000127948	33.4289	-0.0418698	0.999991	20.417	-0.0263521	0.999957	18.1168	-1.01781	0.585223	12.2644	-0.600782	NA	21.1385	-0.940792	0.137356	17.976	-0.0614926	NA
MTFR1L_NM_001099625	MTFR1L	NM_001099625	ENSG00000117640	32.6857	-0.199348	0.999991	32.8948	0.127473	0.999957	27.0952	-0.302444	0.890222	20.2921	-0.366895	0.58518	23.4918	-0.922463	0.137749	26.1712	-0.165292	0.800838
ACP2_NM_001302489	ACP2	NM_001302489	ENSG00000134575	32.3295	-0.212417	0.999991	26.4233	-0.0756384	0.999957	24.103	-0.563759	0.786376	20.7406	-0.190896	0.782853	22.9515	-0.92251	0.137749	19.0018	-0.596228	NA
MDM2_NM_001145339	MDM2	NM_001145339	ENSG00000135679	27.8009	-0.413522	0.999991	30.4734	0.109489	0.999957	20.4755	-0.871006	0.636755	18.5375	-0.523848	NA	22.2491	-0.913084	0.137749	21.1347	-0.499451	0.444711
BCL6_NM_001706	BCL6	NM_001706	ENSG00000113916	46.8051	-0.26554	0.999991	39.7769	0.128963	0.999957	31.5729	-0.925685	0.561533	18.1331	-0.51249	NA	37.7027	-0.818433	0.137749	27.36	-0.45185	0.456692
BCAS2_NM_005872	BCAS2	NM_005872	ENSG00000116752	38.5883	-0.119229	0.999991	16.0818	0.106002	0.999957	27.3663	-0.526616	0.787306	11.7574	-0.0267842	NA	27.4801	-0.864583	0.137905	14.0141	0.140765	NA
LINC00410_NR_027039	LINC00410	NR_027039	ENSG00000231674	35.582	0.538809	0.999991	27.7841	-0.0874299	0.999957	27.2584	0.684671	0.727729	27.4085	0.305622	0.631088	36.0708	0.842875	0.137905	31.8642	0.364103	0.539365
PPIP5K2_NM_001276277	PPIP5K2	NM_001276277	ENSG00000145725	61.4513	-0.0799194	0.999991	38.9115	0.161776	0.999957	39.8815	-0.730442	0.673221	22.7874	-0.432002	0.51952	44.9395	-0.785157	0.137905	26.8508	-0.362986	0.565168
BCKDK_NM_001122957	BCKDK	NM_001122957	ENSG00000103507	25.3302	-0.301623	0.999991	13.0286	0.0435553	0.999957	19.4179	-0.526979	0.804326	6.68472	-0.563018	NA	19.7538	-0.969288	0.138134	10.2532	-0.101187	NA
ZNF48_NM_001214906	ZNF48	NM_001214906	ENSG00000180035	49.7112	0.02501	0.999991	12.9501	-0.288745	0.999957	32.0701	-0.690147	0.728638	11.0705	-0.239941	NA	34.4007	-0.82072	0.138326	13.5799	-0.0984234	NA
PHLDA2_NM_003311	PHLDA2	NM_003311	ENSG00000181649	29.2043	0.0651286	0.999991	18.8669	-0.00817069	0.999957	16.9087	-0.659153	0.777552	10.3398	-0.818903	NA	17.4565	-1.00969	0.138326	14.625	-0.285147	NA
TMEM9_NM_001288565	TMEM9	NM_001288565	ENSG00000116857	39.725	-0.0755546	0.999991	20.3593	-0.565327	0.999957	22.2984	-1.09496	0.519935	15.3028	-0.867199	NA	27.4787	-0.859857	0.138372	16.502	-0.981516	NA
LOC145783_NR_015419	LOC145783	NR_015419	ENSG00000137871	37.6716	0.0258865	0.999991	42.0474	0.1691	0.999957	29.4658	-0.117154	0.95875	29.0399	-0.159287	0.811053	24.4632	-0.887139	0.138372	26.9575	-0.688212	0.275372
OLA1_NM_001011708	OLA1	NM_001011708	ENSG00000138430	39.149	-0.208887	0.999991	29.5187	-0.000882332	0.999957	27.4442	-0.694184	0.737342	17.2831	-0.653898	NA	29.3766	-0.913678	0.138372	22.0884	-0.48073	0.480104
TSC22D2_NM_001303264	TSC22D2	NM_001303264	ENSG00000196428	35.6112	-0.103874	0.999991	31.1646	-0.28759	0.999957	21.6784	-0.92512	0.59962	21.6815	-0.886114	0.235622	24.6913	-0.894852	0.138372	30.6958	-0.159622	0.799778
LINC01124_NR_027433	LINC01124	NR_027433	ENSG00000222033	31.3366	-0.30039	0.999991	24.2057	-0.0276961	0.999957	20.4408	-1.0426	0.552009	14.6972	-0.74282	NA	24.1116	-0.888588	0.13926	17.7141	-0.486728	NA
COQ5_NM_032314	COQ5	NM_032314	ENSG00000110871	36.0898	-0.0795746	0.999991	34.9867	-0.105641	0.999957	24.0649	-0.689872	0.728369	21.9731	-0.776377	0.282591	23.9976	-0.90157	0.13951	21.4093	-1.04435	0.122909
INTS6-AS1_NR_103812	INTS6-AS1	NR_103812	ENSG00000236778	24.1085	-0.335518	0.999991	33.6239	-0.0216412	0.999957	17.2985	-0.898559	0.673986	20.126	-0.748145	0.297685	18.814	-0.986267	0.13951	25.9043	-0.371916	0.546913
HACD3_NM_016395	HACD3	NM_016395	ENSG00000074696	24.4264	-0.234691	0.999991	24.3312	0.0318003	0.999957	17.573	-0.729921	0.737342	17.6673	-0.281999	NA	18.1495	-0.978605	0.13951	20.5345	-0.0778952	0.911415
TIMM50_NM_001001563	TIMM50	NM_001001563	ENSG00000105197	27.4621	-0.433972	0.999991	21.3653	-0.0280651	0.999957	19.0822	-1.05699	0.574232	14.5268	-0.535404	NA	22.5124	-0.929505	0.13951	17.2275	-0.356649	NA
DNAJC2_NM_001129887	DNAJC2	NM_001129887	ENSG00000105821	31.3804	-0.0446094	0.999991	34.0473	-0.0624225	0.999957	20.8948	-0.722337	0.751218	20.9244	-0.659178	0.348879	21.1155	-0.94188	0.139851	26.7612	-0.434145	0.475916
UROD_NM_000374	UROD	NM_000374	ENSG00000126088	28.0216	-0.384773	0.999991	49.4807	-0.116524	0.999957	21.8131	-0.712621	0.735518	30.992	-0.945527	0.197495	21.9227	-0.93788	0.140479	32.7857	-1.10097	0.0647979
MIR574_NR_030300	MIR574	NR_030300	ENSG00000207944	27.7366	-0.122124	0.999991	21.2632	-0.159675	0.999957	18.7628	-0.705073	0.741061	11.6412	-1.32534	NA	18.745	-0.96906	0.140479	14.1297	-0.852506	NA
FXYD5_NM_014164	FXYD5	NM_014164	ENSG00000089327	33.5673	-0.219956	0.999991	33.1736	-0.0268737	0.999957	27.4226	-0.143102	0.964738	19.8337	-0.797854	0.277888	25.5123	-0.916289	0.140652	22.2231	-0.872616	0.180484
GOLPH3_NM_022130	GOLPH3	NM_022130	ENSG00000113384	55.6282	0.00236679	0.999991	35.3804	0.0080649	0.999957	39.3233	-0.330166	0.854271	22.0962	-0.641796	0.354403	37.5043	-0.787767	0.140652	26.037	-0.511647	0.408854
PTK2_NM_001199649	PTK2	NM_001199649	ENSG00000169398	29.388	-0.333735	0.999991	19.2007	0.172537	0.999957	18.3429	-1.17345	0.509259	10.1965	-0.656999	NA	22.9601	-0.901371	0.140652	12.6069	-0.355599	NA
IQCH-AS1_NR_040056	IQCH-AS1	NR_040056	N/A	34.3033	-0.293455	0.999991	26.355	-0.268189	0.999957	26.077	-0.622459	0.753572	17.2072	-0.839539	NA	26.5201	-0.869104	0.140895	19.2254	-0.88181	NA
GCFC2_NM_001201334	GCFC2	NM_001201334	ENSG00000005436	30.8538	-0.227541	0.999991	20.5102	0.23299	0.999957	19.2947	-0.96373	0.599614	10.951	-0.403497	NA	23.3633	-0.914513	0.140975	13.6946	-0.111678	NA
KLHL20_NM_014458	KLHL20	NM_014458	ENSG00000076321	32.6487	-0.2203	0.999991	31.0578	-0.116326	0.999957	22.4478	-0.873442	0.631154	26.2774	-0.0657908	0.929028	23.9057	-0.889284	0.141617	24.1792	-0.388975	0.539169
MIR199B_NR_029619	MIR199B	NR_029619	ENSG00000207581	51.9984	-0.132958	0.999991	31.1497	-0.0333663	0.999957	28.8052	-1.41483	0.41493	20.6421	-0.494746	0.483231	37.5769	-0.916751	0.141617	20.9893	-0.789469	0.249409
SEPHS2_NM_012248	SEPHS2	NM_012248	ENSG00000179918	26.7832	-0.352486	0.999991	32.2402	-0.44081	0.999957	20.3538	-0.653344	0.759237	24.9404	-0.642866	0.344989	20.6485	-0.95059	0.141775	30.0192	-0.510825	0.403655
ATP6V1H_NM_213620	ATP6V1H	NM_213620	ENSG00000047249	31.4818	-0.0762533	0.999991	13.5943	0.30378	0.999957	19.8811	-0.754993	0.706176	8.01133	-0.10457	NA	22.2434	-0.910416	0.141775	10.4706	0.242471	NA
SCAP_NM_012235	SCAP	NM_012235	ENSG00000114650	42.3734	-0.382533	0.999991	23.4	-0.0481563	0.999957	29.6853	-0.951072	0.580283	16.611	-0.408695	NA	35.261	-0.832838	0.141879	23.4186	0.0862143	0.902523
BORCS6_NM_017622	BORCS6	NM_017622	ENSG00000196544	23.3604	-0.390058	0.999991	13.8176	-0.183176	0.999957	15.5734	-1.19509	0.541418	8.39043	-0.676188	NA	18.4696	-0.996408	0.141917	10.3193	-0.721525	NA
LOC388282_NM_001278081	LOC388282	NM_001278081	ENSG00000187185	27.6865	-0.0618852	0.999991	20.4575	-0.420504	0.999957	19.1185	-0.531413	0.812018	13.8116	-0.8811	NA	18.2722	-0.978004	0.142158	16.4829	-0.807852	NA
NSFL1C_NM_001206736	NSFL1C	NM_001206736	ENSG00000088833	35.9884	-0.127159	0.999991	30.6073	-0.346791	0.999957	24.4832	-0.720227	0.718349	20.1078	-1.14575	0.140359	26.1507	-0.87347	0.142344	21.9063	-1.1442	0.0820425
HMGN1_NM_004965	HMGN1	NM_004965	ENSG00000205581	33.7247	-0.0957152	0.999991	26.6104	0.534011	0.999957	21.45	-0.832328	0.65707	14.6436	-0.0721605	NA	23.4824	-0.88757	0.142344	16.7563	-0.0845545	NA
DMTN_NM_001114135	DMTN	NM_001114135	ENSG00000158856	27.0379	-0.201793	0.999991	30.008	0.318452	0.999957	18.0458	-0.986716	0.621982	15.0217	-0.871028	NA	19.8413	-0.956223	0.142344	17.7933	-0.565569	NA
CCAR2_NM_021174	CCAR2	NM_021174	ENSG00000158941	33.5431	-0.0996866	0.999991	11.3854	0.167582	0.999957	21.5988	-0.799686	0.679461	6.06903	-0.269248	NA	23.4824	-0.88757	0.142344	13.2889	0.565367	NA
EGFL7_NM_016215	EGFL7	NM_016215	ENSG00000172889	30.6456	-0.314317	0.999991	35.07	-0.200423	0.999957	18.743	-1.19546	0.51357	25.1753	-0.6177	0.367768	24.4116	-0.914102	0.142344	29.5748	-0.531591	0.409366
RDX_NM_001260492	RDX	NM_001260492	ENSG00000137710	25.472	-0.432393	0.999991	27.4267	-0.370836	0.999957	18.4589	-0.996018	0.592256	19.465	-0.809256	NA	21.1298	-0.923116	0.142388	26.3709	-0.365581	0.559119
TBX6_NM_004608	TBX6	NM_004608	ENSG00000149922	35.2422	-0.00951285	0.999991	14.9147	-0.527079	0.999957	22.9296	-0.575815	0.781108	10.3955	-1.23431	NA	23.3281	-0.90461	0.142388	14.5166	-0.570054	NA
HIST1H4C_NM_003542	HIST1H4C	NM_003542	ENSG00000197061	42.9889	-0.394909	0.999991	36.1756	-0.149184	0.999957	29.6949	-0.977436	0.552687	26.448	-0.449351	0.488013	35.8014	-0.812772	0.142388	32.1939	-0.169193	0.780421
PEX11G_NM_001270539	PEX11G	NM_001270539	ENSG00000104883	26.813	-0.27256	0.999991	18.4395	0.023191	0.999957	17.1633	-1.0279	0.585223	11.1291	-0.599424	NA	20.1168	-0.931095	0.142863	15.1037	-0.0722927	NA
ZNF48_NM_001214907	ZNF48	NM_001214907	ENSG00000180035	49.5729	0.0318207	0.999991	12.9501	-0.288745	0.999957	31.9604	-0.681998	0.733322	11.0705	-0.239941	NA	34.2766	-0.812168	0.143084	13.5799	-0.0984234	NA
PGRMC2_NM_006320	PGRMC2	NM_006320	ENSG00000164040	25.6034	-0.161978	0.999991	21.446	-0.319317	0.999957	16.8189	-0.709987	0.737388	15.3235	-0.779019	NA	18.0411	-0.955553	0.143084	18.5029	-0.476791	NA
PAXIP1_NM_007349	PAXIP1	NM_007349	ENSG00000157212	20.3293	-0.609375	0.999991	23.1044	-0.24618	0.999957	18.677	-0.587924	0.785101	15.91	-0.798526	NA	18.425	-0.948663	0.143179	21.4532	-0.325502	0.627542
HMX3_NM_001105574	HMX3	NM_001105574	ENSG00000188620	31.7271	0.183264	0.999991	30.0968	0.025922	0.999957	15.7734	-0.93144	0.644504	16.4845	-0.902109	NA	17.3841	-0.974058	0.143214	20.5355	-0.566442	0.396883
CUL7_NM_001168370	CUL7	NM_001168370	ENSG00000044090	33.8296	-0.141925	0.999991	50.1847	-0.27085	0.999957	21.204	-0.992985	0.579591	38.0016	-0.561393	0.370643	23.4896	-0.895896	0.143214	37.6065	-0.902566	0.110421
PUM1_NM_001020658	PUM1	NM_001020658	ENSG00000134644	44.0158	-0.0989432	0.999991	61.636	-0.208152	0.999957	30.2058	-0.647549	0.753572	48.2146	-0.290589	0.629872	31.068	-0.822112	0.143344	46.8825	-0.705303	0.217832
GANC_NM_001301410	GANC	NM_001301410	ENSG00000214013	34.4469	-0.218886	0.999991	64.708	-0.283185	0.999957	23.2473	-0.830973	0.668875	37.6026	-1.31201	0.0634907	25.7376	-0.884972	0.143567	46.7185	-1.11048	0.0437257
TCF12_NM_003205	TCF12	NM_003205	ENSG00000140262	40.2677	0.187922	0.999991	39.0373	0.0571163	0.999957	27.1713	-0.216379	0.921877	30.8153	-0.0239336	0.972473	24.0766	-0.893817	0.143567	24.1382	-0.897754	0.157919
SALL2_NM_001291447	SALL2	NM_001291447	ENSG00000165821	23.8469	-0.2479	0.999991	10.9006	-0.153985	0.999957	18.9503	-0.503453	0.815448	11.0554	-0.0237028	NA	18.4939	-0.966052	0.143583	9.03228	-0.557027	NA
KMT2E-AS1_NR_024586	KMT2E-AS1	NR_024586	N/A	83.0963	-0.124691	0.999991	89.6852	-0.155665	0.999957	55.9389	-0.646411	0.694352	58.4073	-0.777997	0.21801	62.1777	-0.709782	0.143785	72.7348	-0.506925	0.340254
ETV3_NM_001145312	ETV3	NM_001145312	ENSG00000117036	28.1596	-0.0134995	0.999991	18.5522	-0.0857847	0.999957	16.5916	-0.857078	0.674253	14.8011	-0.115433	NA	18.7199	-0.945929	0.143871	15.6242	-0.266193	NA
DHX35_NM_001190809	DHX35	NM_001190809	ENSG00000101452	35.8863	-0.300946	0.999991	16.0519	0.0819056	0.999957	29.8125	-0.407239	0.850736	12.6657	0.0673751	NA	28.2456	-0.857992	0.143871	13.7562	0.117858	NA
LRP10_NM_014045	LRP10	NM_014045	ENSG00000197324	30.2817	-0.119399	0.999991	27.0204	-0.420318	0.999957	19.7498	-0.83028	0.680354	21.4782	-0.549889	0.423843	21.4247	-0.918862	0.144013	18.307	-1.33358	NA
EZR_NM_001111077	EZR	NM_001111077	ENSG00000092820	47.6181	-0.321767	0.999991	22.5599	-0.307741	0.999957	34.2413	-0.868952	0.597028	16.758	-0.601091	NA	38.8272	-0.780102	0.144013	17.5401	-0.871995	NA
HOXB9_NM_024017	HOXB9	NM_024017	ENSG00000170689	40.8746	-0.121601	0.999991	43.6891	0.0561601	0.999957	23.066	-1.15506	0.499182	22.1806	-1.14269	0.12662	29.639	-0.840259	0.144125	26.399	-1.02531	0.0974546
MIR4442_NR_039644	MIR4442	NR_039644	ENSG00000283971	35.1542	-0.468799	0.999991	38.3606	0.17555	0.999957	25.3646	-1.08293	0.526722	20.6971	-0.757882	0.295064	30.4441	-0.854238	0.144125	27.1006	-0.257004	0.677284
ZNF197-AS1_NR_046658	ZNF197-AS1	NR_046658	ENSG00000233509	29.2087	-0.0301824	0.999991	18.7502	-0.0208939	0.999957	23.4477	-0.154485	0.948512	14.6568	-0.124245	NA	19.1432	-0.940722	0.144125	18.2388	0.0784445	NA
CMPK2_NM_001256477	CMPK2	NM_001256477	ENSG00000134326	29.2087	-0.115751	0.999991	32.9358	-0.106754	0.999957	21.0158	-0.460763	0.825424	20.1456	-0.888515	0.235622	20.8142	-0.920778	0.144404	20.9696	-1.21449	0.0725003
SOCS5_NM_014011	SOCS5	NM_014011	ENSG00000171150	29.9697	-0.0170792	0.999991	20.2636	0.116285	0.999957	17.8509	-0.994109	0.59962	12.5613	-0.468803	NA	19.6834	-0.941309	0.144404	16.2528	-0.106849	NA
UBE2Q2_NM_001145335	UBE2Q2	NM_001145335	ENSG00000140367	29.1734	0.0524968	0.999991	20.2596	-0.0101985	0.999957	18.094	-0.699813	0.740986	14.4336	-0.329227	NA	18.9652	-0.947876	0.144483	17.5819	-0.0523569	NA
NBR1_NM_001291571	NBR1	NM_001291571	ENSG00000188554	40.8081	0.105495	0.999991	56.7642	0.0784572	0.999957	21.5846	-0.950641	0.591276	36.6006	-0.505521	0.43824	25.4338	-0.862438	0.144483	38.1875	-0.676227	0.232131
SLC35B3_NM_001142541	SLC35B3	NM_001142541	ENSG00000124786	34.3203	-0.324762	0.999991	36.9471	-0.0433658	0.999957	22.0239	-1.09668	0.517807	24.1237	-0.601782	0.381881	27.2131	-0.846031	0.14451	27.9506	-0.568715	0.37838
HBS1L_NM_001145158	HBS1L	NM_001145158	ENSG00000112339	48.5864	-0.0341408	0.999991	31.9549	0.212389	0.999957	29.0029	-1.01229	0.550664	20.7304	-0.160723	0.814154	33.981	-0.804422	0.144568	21.5051	-0.342596	0.598672
DBNDD2_NM_001048223	DBNDD2	NM_001048223	ENSG00000244274	28.4589	0.0357663	0.999991	36.5799	-0.323571	0.999957	17.5047	-0.511321	0.812506	26.2154	-0.898293	0.23337	17.2075	-0.960825	0.144635	26.7525	-1.1672	0.0660577
WDR74_NM_018093	WDR74	NM_018093	ENSG00000133316	37.5429	-0.208743	0.999991	31.5024	-0.0729389	0.999957	24.2144	-1.03328	0.559476	21.9404	-0.578668	0.431831	27.3115	-0.881561	0.144636	23.6808	-0.572929	0.370972
GYPC_NM_001256584	GYPC	NM_001256584	ENSG00000136732	46.2076	-0.128429	0.999991	40.679	-0.148884	0.999957	30.1308	-0.831567	0.613346	30.5316	-0.45538	0.473608	34.2556	-0.796205	0.144636	31.1981	-0.692663	0.24051
FAM53C_NM_001135647	FAM53C	NM_001135647	ENSG00000120709	27.438	-0.256172	0.999991	25.1132	-0.157155	0.999957	18.3748	-1.03109	0.597091	16.6195	-0.636797	NA	20.19	-0.936844	0.144636	20.8656	-0.406862	0.545954
NFYA_NM_002505	NFYA	NM_002505	ENSG00000001167	25.07	-0.521681	0.999991	29.2935	-0.334293	0.999957	19.497	-0.899589	0.621701	22.6394	-0.544885	0.425882	22.7836	-0.906348	0.144636	23.0453	-0.729093	0.2628
STAG2_NM_001042750	STAG2	NM_001042750	ENSG00000101972	58.167	-0.159749	0.999991	45.5369	-0.29384	0.999957	37.2842	-0.919787	0.568454	33.1075	-0.653081	0.308804	44.0456	-0.767121	0.144636	38.4031	-0.566795	0.316815
MAP3K8_NM_001244134	MAP3K8	NM_001244134	ENSG00000107968	30.8063	-0.316878	0.999991	30.5945	0.210884	0.999957	20.1584	-1.19692	0.499182	21.376	-0.0884541	0.904226	24.4782	-0.883367	0.14483	18.4686	-0.475818	NA
DDX6_NM_004397	DDX6	NM_004397	ENSG00000110367	66.645	0.0425201	0.999991	62.641	0.238293	0.999957	41.198	-0.628922	0.717663	37.9879	-0.424774	0.484542	45.9065	-0.751568	0.14483	37.7877	-0.809108	0.157919
MEIS2_NM_172316	MEIS2	NM_172316	ENSG00000134138	47.6411	-0.0968983	0.999991	46.1959	0.108969	0.999957	34.4651	-0.483832	0.812506	29.1509	-0.538092	0.413385	34.5168	-0.792303	0.14483	29.8358	-0.735845	0.220876
ZKSCAN1_NM_001287054	ZKSCAN1	NM_001287054	ENSG00000106261	20.6155	-0.701529	0.999991	22.0263	-0.0871595	0.999957	17.8008	-0.914814	0.63923	15.3512	-0.322283	NA	19.3886	-0.943811	0.14483	21.3858	0.0547703	0.937802
IQCH-AS1_NR_040055	IQCH-AS1	NR_040055	N/A	34.7521	-0.299074	0.999991	25.6704	-0.2251	0.999957	25.3491	-0.747271	0.700018	16.6657	-0.78461	NA	26.9024	-0.857447	0.145022	18.477	-0.857762	NA
MTCH2_NM_014342	MTCH2	NM_014342	ENSG00000109919	41.0536	-0.102715	0.999991	24.0505	0.209822	0.999957	23.8082	-1.17987	0.481466	18.2825	0.22855	NA	30.0378	-0.836888	0.145208	19.6697	0.0604972	0.931139
SLC43A1_NM_001198810	SLC43A1	NM_001198810	ENSG00000149150	30.2334	-0.00941536	0.999991	29.9057	-0.18919	0.999957	20.8749	-0.545842	0.807456	17.9929	-1.06185	NA	20.1663	-0.922691	0.145229	21.0087	-1.02795	0.140697
LL22NC03-63E9.3_NR_027426	LL22NC03-63E9.3	NR_027426	ENSG00000220891	137.429	-0.0526681	0.999991	84.6442	0.0411651	0.999957	97.449	-0.424774	0.844155	61.2851	-0.18332	0.750581	97.7473	-0.853751	0.145229	61.2741	-0.470609	0.381602
ZC2HC1C_NM_001042430	ZC2HC1C	NM_001042430	ENSG00000119703	32.58	-0.156204	0.999991	15.2185	-0.48804	0.999957	21.5546	-0.904089	0.629025	11.8979	-0.866221	NA	24.3384	-0.901686	0.145256	13.6828	-0.519055	NA
PIGP_NM_153681	PIGP	NM_153681	ENSG00000185808	43.6077	-0.133595	0.999991	58.4042	-0.327482	0.999957	26.1543	-1.03502	0.524331	43.4743	-0.629753	0.30466	32.5197	-0.838164	0.145541	44.0875	-0.957271	0.080955
NISCH_NM_001276293	NISCH	NM_001276293	ENSG00000010322	25.9788	-0.148751	0.999991	14.7976	-0.331285	0.999957	13.6403	-1.39118	0.474665	12.147	-0.455067	NA	18.0254	-0.963506	0.146109	10.8476	-0.81473	NA
UTP3_NM_020368	UTP3	NM_020368	ENSG00000132467	30.1666	0.11492	0.999991	19.5707	0.124349	0.999957	18.9122	-0.486567	0.81668	15.0656	0.173991	NA	17.8847	-0.943947	0.146118	14.0631	-0.190748	NA
SNORD29_NR_002559	SNORD29	NR_002559	N/A	19.1947	0.217249	0.999991	17.0003	0.272743	0.999957	12.9929	0.052971	0.984285	12.5776	0.422709	NA	23.2406	0.875001	0.146303	17.8887	0.658906	NA
METTL21A_NM_001127395	METTL21A	NM_001127395	ENSG00000144401	27.4297	-0.435028	0.999991	24.5204	0.0343814	0.999957	19.235	-1.02929	0.580283	15.0896	-0.659659	NA	23.2392	-0.902027	0.146303	18.8264	-0.459237	NA
C21orf59_NM_021254	C21orf59	NM_021254	ENSG00000159079	33.7162	-0.242496	0.999991	27.433	0.115813	0.999957	21.8802	-1.04324	0.572286	19.5611	-0.0658068	NA	25.1074	-0.882	0.146303	22.9724	0.0706533	0.917934
ZNF619_NM_001145083	ZNF619	NM_001145083	ENSG00000177873	42.504	-0.0245545	0.999991	32.6825	-0.114402	0.999957	25.7759	-0.901759	0.603464	25.4254	-0.291243	0.665807	29.4803	-0.840063	0.146303	25.9435	-0.523942	0.404818
MTMR9_NM_015458	MTMR9	NM_015458	ENSG00000104643	27.9147	-0.314136	0.999991	17.5554	-0.115602	0.999957	16.2178	-1.41145	0.418678	10.0019	-0.816142	NA	21.3235	-0.905165	0.146303	14.7357	-0.392446	NA
USP28_NM_001301029	USP28	NM_001301029	ENSG00000048028	45.802	0.41475	0.999991	16.4072	0.0397058	0.999957	23.0091	-0.586815	0.774477	9.26626	-0.611241	NA	24.456	-0.872876	0.146956	14.9278	0.0287485	NA
NDUFC2-KCTD14_NM_001203260	NDUFC2-KCTD14	NM_001203260	ENSG00000259112	51.5317	-0.139678	0.999991	44.0658	-0.209945	0.999957	31.369	-1.07642	0.498756	29.5976	-0.874267	0.221307	38.8626	-0.7833	0.146957	34.9568	-0.67692	0.242756
BCAT1_NM_001178091	BCAT1	NM_001178091	ENSG00000060982	38.4246	-0.303953	0.999991	68.7473	0.0952724	0.999957	25.2372	-1.04791	0.52266	42.5014	-0.614063	0.353213	30.0707	-0.814015	0.147022	39.1337	-1.23225	0.0375862
CD63_NM_001257390	CD63	NM_001257390	ENSG00000135404	29.8939	-0.339548	0.999991	24.4227	-0.298824	0.999957	20.671	-1.00976	0.579591	17.6387	-0.701641	NA	24.622	-0.915512	0.147022	17.5888	-1.10202	NA
SELPLG_NM_003006	SELPLG	NM_003006	ENSG00000110876	47.333	0.0718738	0.999991	55.1211	0.0453128	0.999957	23.2872	-1.54335	0.295772	27.0303	-1.45347	0.0612627	30.3449	-0.862835	0.147022	32.2066	-1.20419	0.04722
RTP3_NM_031440	RTP3	NM_031440	ENSG00000163825	31.4067	-0.308757	0.999991	28.2067	-0.271938	0.999957	24.381	-1.21559	0.517807	21.2363	-1.1656	0.175882	24.3347	-1.14581	0.147022	25.7387	-0.551197	0.501312
HSPB1_NM_001540	HSPB1	NM_001540	ENSG00000106211	27.0626	-0.268959	0.999991	30.3908	-0.353377	0.999957	20.2624	-0.65718	0.753572	24.3659	-0.517641	0.464684	19.616	-0.930624	0.147022	27.7081	-0.473841	0.470854
TDP2_NM_016614	TDP2	NM_016614	ENSG00000111802	35.8001	-0.0697709	0.999991	32.2361	-0.00460153	0.999957	22.9415	-0.753622	0.698264	16.5701	-1.12734	NA	24.5097	-0.863675	0.147043	24.9817	-0.307013	0.627253
LINC01023_NR_046368	LINC01023	NR_046368	ENSG00000272523	39.353	-0.0977919	0.999991	46.315	0.186419	0.999957	24.3735	-0.980573	0.592256	23.4953	-0.948429	0.215019	28.0339	-0.852878	0.14708	28.709	-0.732983	0.237122
LINC00339_NR_023918	LINC00339	NR_023918	ENSG00000218510	47.5583	-0.082018	0.999991	43.9192	-0.373138	0.999957	32.2582	-0.646673	0.740986	32.9668	-0.701432	0.298116	33.6629	-0.793122	0.14732	31.6724	-1.1527	0.0618948
ITPRIP_NM_001272013	ITPRIP	NM_001272013	ENSG00000148841	43.6313	-0.00341692	0.999991	26.3954	0.0925706	0.999957	25.0724	-1.05092	0.524497	18.5366	-0.178336	NA	30.0886	-0.821795	0.14732	15.7513	-0.792112	NA
CD63_NM_001257391	CD63	NM_001257391	ENSG00000135404	28.5256	-0.342473	0.999991	21.4823	-0.276907	0.999957	22.6694	-0.684494	0.744678	15.7217	-0.577516	NA	23.8319	-0.902543	0.14732	15.6945	-0.934428	NA
TUBGCP3_NM_001286277	TUBGCP3	NM_001286277	ENSG00000126216	25.8943	-0.0839774	0.999991	20.8483	0.211733	0.999957	15.9535	-0.82614	0.694352	9.45381	-0.78803	NA	17.257	-0.951319	0.14732	13.548	-0.259802	NA
PPP1R16B_NM_001172735	PPP1R16B	NM_001172735	ENSG00000101445	29.6342	-0.170113	0.999991	18.9987	0.0204133	0.999957	19.9634	-0.676222	0.738836	12.1057	-0.441686	NA	20.817	-0.906985	0.14732	11.3784	-0.853114	NA
LOC284865_NR_038460	LOC284865	NR_038460	ENSG00000249923	54.5536	-0.178861	0.999991	40.5154	-0.0850994	0.999957	41.7235	-0.399056	0.828874	29.1245	-0.427706	0.499673	41.2005	-0.77404	0.14732	33.4279	-0.239201	0.700998
NRROS_NM_198565	NRROS	NM_198565	ENSG00000174004	33.4097	-0.207472	0.999991	42.7879	0.0129906	0.999957	21.1693	-0.993055	0.579591	24.5749	-0.98575	0.178351	24.5814	-0.866096	0.14732	26.07	-1.08958	0.0822721
SLC25A51_NM_033412	SLC25A51	NM_033412	ENSG00000122696	29.648	-0.237647	0.999991	19.4794	-0.164855	0.999957	19.8538	-0.820855	0.678624	12.5881	-0.638138	NA	22.0532	-0.894675	0.14732	18.101	-0.187647	NA
VMA21_NM_001017980	VMA21	NM_001017980	ENSG00000160131	24.9656	-0.289824	0.999991	20.6041	-0.298937	0.999957	18.7679	-0.647201	0.75621	13.9766	-0.788379	NA	18.6029	-0.936752	0.14732	13.936	-1.19809	NA
MCMBP_NM_001256379	MCMBP	NM_001256379	ENSG00000197771	23.124	-0.398187	0.999991	23.5571	-0.331137	0.999957	15.9592	-0.836159	0.718349	19.6954	-0.4353	NA	18.3454	-0.981682	0.147379	16.7991	-0.946111	NA
ZNF830_NM_052857	ZNF830	NM_052857	ENSG00000198783	38.9977	-0.122559	0.999991	19.4984	-0.203817	0.999957	27.7482	-0.634683	0.751136	16.0925	-0.304464	NA	29.1295	-0.830826	0.147379	18.7531	-0.0800603	NA
EDEM1_NM_014674	EDEM1	NM_014674	ENSG00000134109	30.8887	-0.0756506	0.999991	31.1774	-0.242912	0.999957	22.5193	-0.415009	0.858349	25.3509	-0.362309	0.586343	20.6888	-0.989241	0.147379	22.1464	-0.989713	0.136956
TRAPPC12_NM_016030	TRAPPC12	NM_016030	ENSG00000171853	23.0553	-0.639623	0.999991	17.7657	-0.00214767	0.999957	21.0834	-0.559824	0.788122	15.4247	0.0825303	NA	21.7238	-0.906886	0.147467	15.4494	-0.144401	NA
SGMS1_NM_147156	SGMS1	NM_147156	ENSG00000198964	33.242	-0.196475	0.999991	25.1241	-0.0236759	0.999957	22.6973	-0.876958	0.659301	16.1832	-0.6374	NA	24.8958	-0.878844	0.147739	16.5851	-0.847845	NA
ZC3H11A_NM_014827	ZC3H11A	NM_014827	ENSG00000058673	35.0165	0.160963	0.999991	61.5634	-0.148938	0.999957	18.4355	-0.900511	0.631219	41.1971	-0.695637	0.278795	21.0552	-0.903627	0.148095	46.4901	-0.712358	0.195453
MRPL49_NR_037567	MRPL49	NR_037567	ENSG00000149792	25.7176	-0.12895	0.999991	19.9724	-0.0923106	0.999957	17.0723	-0.757633	0.731905	14.0781	-0.279475	NA	17.5583	-0.970186	0.148095	18.0198	-0.0757742	NA
SNX33_NM_153271	SNX33	NM_153271	ENSG00000173548	29.7071	-0.255765	0.999991	14.9165	0.363246	0.999957	19.1686	-0.977522	0.593475	8.21011	-0.0326393	NA	21.8128	-0.906026	0.148095	11.1651	0.370785	NA
UQCRQ_NM_014402	UQCRQ	NM_014402	ENSG00000164405	35.0404	-0.0982087	0.999991	19.3092	-0.26344	0.999957	22.487	-0.830717	0.65707	15.5434	-0.292745	NA	23.4866	-0.881187	0.148095	13.6239	-0.821407	NA
GMNN_NM_001251989	GMNN	NM_001251989	ENSG00000112312	34.5102	-0.165809	0.999991	21.8054	0.123599	0.999957	22.3546	-0.850577	0.641953	17.012	0.0570344	NA	25.0485	-0.857422	0.148095	19.8935	0.245217	0.714415
HIST1H1E_NM_005321	HIST1H1E	NM_005321	ENSG00000168298	46.4174	-0.0835031	0.999991	34.8939	0.21284	0.999957	28.3897	-0.862079	0.59962	30.3291	0.429131	0.486017	32.6686	-0.79516	0.148095	31.6202	0.309554	0.599454
MGAM_NM_004668	MGAM	NM_004668	ENSG00000257335	11.3099	0.0640179	0.999991	10.3607	0.155692	0.999957	12.2956	0.673454	0.780976	10.6475	0.620262	NA	17.626	0.964562	0.148095	12.0615	0.524643	NA
POGK_NM_017542	POGK	NM_017542	ENSG00000143157	37.8475	-0.400604	0.999991	22.5027	-0.0583226	0.999957	26.639	-0.976952	0.570429	17.7477	-0.216636	NA	31.017	-0.822151	0.148397	17.4331	-0.466423	NA
TMEM206_NM_018252	TMEM206	NM_018252	ENSG00000065600	40.3378	-0.39058	0.999991	10.0652	0.0782681	0.999957	24.0412	-1.53959	0.247298	9.45635	0.289615	NA	33.8912	-0.805628	0.148416	10.8723	0.311098	NA
PARP10_NM_032789	PARP10	NM_032789	ENSG00000178685	26.6421	-0.106414	0.999991	19.1435	-0.395594	0.999957	19.5304	-0.48691	0.819235	12.3639	-1.22538	NA	17.854	-0.947328	0.148605	17.0002	-0.76728	NA
C20orf24_NM_001199534	C20orf24	NM_001199534	ENSG00000101084	32.8136	-0.0382175	0.999991	17.3872	-0.223442	0.999957	19.3851	-1.02972	0.599614	10.6209	-0.803545	NA	21.1535	-0.936168	0.149101	15.1606	-0.418855	NA
VWA8_NM_001009814	VWA8	NM_001009814	ENSG00000102763	27.881	-0.180665	0.999991	18.7501	-0.169035	0.999957	17.457	-0.928469	0.624786	13.5414	-0.650107	NA	19.5255	-0.923671	0.149371	18.9113	-0.0847013	NA
TOP2A_NM_001067	TOP2A	NM_001067	ENSG00000131747	27.2694	-0.0625461	0.999991	27.9557	-0.0265236	0.999957	15.3467	-1.11706	0.552687	18.2557	-0.448489	NA	18.7184	-0.932828	0.149371	18.9243	-0.625704	NA
MKNK2_NM_017572	MKNK2	NM_017572	ENSG00000099875	37.1482	-0.0695396	0.999991	11.3937	-0.141903	0.999957	18.0663	-1.56343	0.289673	11.0922	0.117206	NA	26.1463	-0.85289	0.149371	11.6575	0.112047	NA
ZCCHC11_NM_001009881	ZCCHC11	NM_001009881	ENSG00000134744	31.9922	-0.322783	0.999991	37.751	0.0505623	0.999957	19.2402	-1.27313	0.489431	23.0432	-0.66157	0.361351	25.5826	-0.906089	0.149978	28.0377	-0.42456	0.510917
C14orf93_NM_001130706	C14orf93	NM_001130706	ENSG00000100802	35.1474	-0.149832	0.999991	53.8305	-0.219903	0.999957	22.1739	-0.958919	0.59962	37.4338	-0.694341	0.298144	25.5602	-0.883029	0.149978	43.3949	-0.632815	0.295634
TRPM7_NM_001301212	TRPM7	NM_001301212	ENSG00000092439	38.5528	-0.0535825	0.999991	22.3817	-0.0530853	0.999957	22.0779	-1.01333	0.559921	14.2558	-0.516174	NA	26.149	-0.846646	0.149978	18.4326	-0.21968	NA
C21orf59_NR_036552	C21orf59	NR_036552	ENSG00000159079	33.8545	-0.250703	0.999991	26.6974	0.127382	0.999957	22.2876	-0.985004	0.590017	19.0864	-0.0579732	NA	25.3671	-0.868078	0.150085	22.4693	0.0865432	0.902361
HMMR_NM_001142556	HMMR	NM_001142556	ENSG00000072571	34.3668	-0.276819	0.999991	54.16	-0.371986	0.999957	24.178	-0.875619	0.628295	34.7774	-1.26587	0.0869496	26.1153	-0.845299	0.150085	39.5755	-1.02984	0.0688993
CBR1_NM_001286789	CBR1	NM_001286789	ENSG00000159228	13.8996	0.0563124	0.999991	13.1223	0.1742	0.999957	13.7742	0.501412	0.826027	10.5021	0.342086	NA	20.8781	0.924553	0.150097	9.99229	0.0454021	NA
CLASP2_NM_015097	CLASP2	NM_015097	ENSG00000163539	43.1463	-0.32152	0.999991	26.9673	0.045101	0.999957	29.7541	-0.951218	0.590017	20.3405	-0.104286	0.887149	34.9124	-0.83008	0.150097	23.6382	-0.0606983	0.931139
C10orf128_NM_001010863	C10orf128	NM_001010863	ENSG00000204161	39.9716	0.134891	0.999991	55.8655	0.295052	0.999957	24.8024	-0.468126	0.828008	30.7144	-0.627423	0.378535	24.3649	-0.915334	0.15036	32.0769	-0.852744	0.184951
FOXJ2_NM_018416	FOXJ2	NM_018416	ENSG00000065970	22.5329	-0.432875	0.999991	20.8168	-0.0989941	0.999957	16.8695	-0.915366	0.64409	13.7267	-0.576608	NA	19.3476	-0.928347	0.15036	16.9911	-0.336667	NA
NOSIP_NM_001270960	NOSIP	NM_001270960	ENSG00000142546	30.7697	-0.193363	0.999991	13.7367	-0.202665	0.999957	17.7287	-1.17815	0.517807	8.54424	-0.871722	NA	22.9923	-0.889488	0.15036	13.4135	-0.0553381	NA
CALM2_NM_001305624	CALM2	NM_001305624	ENSG00000143933	35.7135	-0.0945192	0.999991	32.2018	0.110636	0.999957	21.721	-0.943052	0.592256	22.1632	-0.206027	0.755665	25.4833	-0.850643	0.15036	20.752	-0.642644	0.329066
NR1H3_NM_001130102	NR1H3	NM_001130102	ENSG00000025434	27.6193	-0.323145	0.999991	27.5945	-0.0955427	0.999957	24.4461	-0.29161	0.891074	19.353	-0.497486	NA	21.1678	-0.916482	0.150384	18.5539	-0.808435	NA
ERAL1_NM_005702	ERAL1	NM_005702	ENSG00000132591	29.7156	-0.264611	0.999991	29.4318	-0.234198	0.999957	19.1606	-0.953239	0.609997	19.2699	-0.827779	NA	21.9692	-0.909283	0.150384	28.6982	-0.151898	0.816437
ZBTB17_NM_001242884	ZBTB17	NM_001242884	ENSG00000116809	26.5814	-0.461562	0.999991	28.6532	0.0366364	0.999957	23.833	-0.402899	0.840656	21.4414	-0.112204	0.886014	22.7117	-0.877403	0.150612	21.7606	-0.325099	0.64308
LINC00167_NR_024233	LINC00167	NR_024233	N/A	29.0769	-0.212437	0.999991	33.5269	-0.159883	0.999957	23.1586	-0.468266	0.824347	23.9757	-0.639242	0.354403	22.3789	-0.8818	0.150612	23.9661	-1.03823	0.110368
NARF_NM_001083608	NARF	NM_001083608	ENSG00000141562	31.1242	-0.285607	0.999991	27.803	0.147179	0.999957	21.9239	-0.824471	0.659301	16.1774	-0.484191	NA	24.4193	-0.856187	0.150612	20.3899	-0.335012	0.619454
NBEAL2_NM_015175	NBEAL2	NM_015175	ENSG00000160796	42.0034	0.156051	0.999991	24.7246	-0.337569	0.999957	23.6337	-0.832445	0.659301	17.7607	-0.77586	NA	25.5198	-0.845939	0.150612	21.6242	-0.594655	0.384972
MLLT6_NM_005937	MLLT6	NM_005937	ENSG00000275023	33.5	0.00279643	0.999991	30.0842	0.143708	0.999957	19.6066	-0.91155	0.612063	19.6771	-0.355019	NA	22.589	-0.875665	0.151004	19.0288	-0.774775	NA
KAT5_NM_001206833	KAT5	NM_001206833	ENSG00000172977	26.5797	-0.2818	0.999991	14.906	-0.0994031	0.999957	17.9264	-0.978483	0.593475	8.13945	-0.758309	NA	19.9251	-0.905824	0.151099	11.4223	-0.382998	NA
SRP14-AS1_NR_040059	SRP14-AS1	NR_040059	N/A	27.1415	-0.209728	0.999991	15.8201	0.150178	0.999957	19.5316	-0.553088	0.792127	11.4727	0.102895	NA	18.6761	-0.946025	0.151099	13.2518	0.185518	NA
ASIC4_NM_182847	ASIC4	NM_182847	ENSG00000072182	21.5691	-0.378236	0.999991	20.7656	-0.499366	0.999957	14.308	-1.38141	0.45882	12.9878	-1.33372	NA	17.5489	-0.933284	0.151099	16.0814	-1.16853	NA
TTC13_NM_001122835	TTC13	NM_001122835	ENSG00000143643	34.1398	-0.00782896	0.999991	26.3826	-0.0243421	0.999957	21.5636	-0.693986	0.731788	18.1698	-0.310952	NA	22.3831	-0.876921	0.151332	18.7798	-0.59804	NA
RIPK2_NM_003821	RIPK2	NM_003821	ENSG00000104312	30.6108	-0.131028	0.999991	29.8122	0.0297249	0.999957	19.3168	-0.826353	0.67504	21.2881	-0.273724	0.688325	21.5265	-0.887282	0.151332	22.9506	-0.412738	0.526007
EXOC3_NM_007277	EXOC3	NM_007277	ENSG00000180104	22.5214	-0.436033	0.999991	11.6001	0.148104	0.999957	19.331	-0.477993	0.825854	8.20717	-0.00713023	NA	18.9638	-0.933163	0.151562	8.24981	-0.154793	NA
ARHGEF11_NM_014784	ARHGEF11	NM_014784	ENSG00000132694	32.2218	0.0454542	0.999991	26.876	-0.306981	0.999957	18.4225	-0.953173	0.624409	16.1316	-1.27002	NA	20.2739	-0.910941	0.151632	20.4719	-0.733278	0.277882
NUCB2_NM_005013	NUCB2	NM_005013	ENSG00000070081	35.7526	-0.154503	0.999991	24.0548	-0.0177272	0.999957	22.1165	-1.02157	0.552687	18.4343	-0.227548	NA	24.8993	-0.863468	0.151632	20.1727	-0.253757	0.706934
KIAA2013_NM_138346	KIAA2013	NM_138346	ENSG00000116685	38.4364	-0.179384	0.999991	5.86813	-0.128039	0.999957	21.5182	-1.40208	0.335257	4.3227	-0.213555	NA	28.8496	-0.8308	0.151642	4.87495	-0.454004	NA
NR2F2_NM_001145157	NR2F2	NM_001145157	ENSG00000185551	55.0197	-0.0427785	0.999991	36.5645	0.186435	0.999957	30.5644	-1.16186	0.449795	21.1206	-0.522891	0.444642	37.7975	-0.772673	0.15177	24.7849	-0.355609	0.578871
EEA1_NM_003566	EEA1	NM_003566	ENSG00000102189	28.7991	-0.0601427	0.999991	19.2413	0.0411097	0.999957	23.3801	-0.140257	0.956804	10.5025	-0.824217	NA	19.4703	-0.928121	0.151778	15.6389	-0.250671	NA
PIGQ_NM_004204	PIGQ	NM_004204	ENSG00000007541	26.6496	-0.176955	0.999991	10.6326	-0.150117	0.999957	18.4185	-0.791977	0.701242	8.64276	-0.118363	NA	19.5018	-0.907227	0.151778	11.4424	0.150251	NA
POLE3_NR_027261	POLE3	NR_027261	ENSG00000148229	30.6943	-0.138609	0.999991	28.2281	-0.198045	0.999957	23.041	-0.436688	0.832844	17.3837	-0.858869	NA	21.2316	-0.889691	0.151778	22.3722	-0.560393	0.387736
UQCRH_NM_001297565	UQCRH	NM_001297565	ENSG00000173660	70.8235	-0.033924	0.999991	42.2135	0.0668376	0.999957	50.6214	-0.379427	0.835297	25.8707	-0.572982	0.386622	51.0678	-0.732107	0.151951	36.9555	0.0178256	0.977317
TRIM25_NM_005082	TRIM25	NM_005082	ENSG00000121060	42.6466	-0.282623	0.999991	28.3047	0.0204161	0.999957	32.598	-0.605659	0.773768	17.0065	-0.783684	NA	34.2736	-0.796709	0.151951	18.9406	-0.723174	NA
EXOC7_NM_001282313	EXOC7	NM_001282313	ENSG00000182473	33.3933	-0.0794261	0.999991	19.1051	0.0635506	0.999957	22.6108	-0.664809	0.748263	11.0878	-0.603283	NA	23.5641	-0.869284	0.152306	16.8708	-0.0618588	NA
LOC102467080_NR_104658	LOC102467080	NR_104658	N/A	29.8655	-0.152298	0.999991	30.6159	0.041032	0.999957	16.6866	-1.30134	0.483153	16.1988	-0.928691	NA	19.8508	-0.943134	0.152345	21.521	-0.652366	0.32118
AMPD2_NM_001257360	AMPD2	NM_001257360	ENSG00000116337	42.9546	0.223968	0.999991	34.6022	0.00127841	0.999957	26.0549	-0.525392	0.80921	19.3427	-0.909586	NA	25.8341	-0.856142	0.152911	21.5012	-1.12681	0.0924169
SAMD8_NM_001174156	SAMD8	NM_001174156	ENSG00000156671	39.166	-0.325624	0.999991	30.1308	-0.426924	0.999957	29.8472	-0.739739	0.694552	23.7957	-0.476387	0.464684	33.0772	-0.824231	0.152911	27.7976	-0.427809	0.478682
SSR1_NM_001292008	SSR1	NM_001292008	ENSG00000124783	41.1722	-0.30793	0.999991	23.8212	-0.582133	0.999957	27.0499	-1.09051	0.52266	21.9919	-0.49515	0.462972	32.7282	-0.824406	0.152911	24.0019	-0.486552	0.444711
C6orf223_NM_001171992	C6orf223	NM_001171992	ENSG00000181577	27.2074	-0.284743	0.999991	24.1079	-0.595389	0.999957	20.5356	-0.471146	0.834758	17.2135	-0.995582	NA	21.1207	-0.961999	0.152911	20.8103	-0.80789	0.239712
MIR5188_NR_049820	MIR5188	NR_049820	ENSG00000265345	49.0739	-0.200459	0.999991	37.8741	-0.203468	0.999957	33.5174	-0.774154	0.652454	24.9475	-0.872702	0.23337	37.6341	-0.757574	0.15295	24.0837	-1.25958	0.0490732
PNN_NM_002687	PNN	NM_002687	ENSG00000100941	24.8703	-0.197098	0.999991	18.7734	0.284756	0.999957	16.3229	-1.04373	0.603464	15.7056	0.464206	NA	18.5255	-0.929765	0.15295	10.9503	-0.478166	NA
ANKRD37_NM_181726	ANKRD37	NM_181726	ENSG00000186352	33.9617	0.164537	0.999991	17.4615	0.289836	0.999957	18.7469	-0.835371	0.697708	11.0177	0.0855242	NA	19.5098	-0.933	0.15295	17.9461	0.668846	NA
NSD1_NM_022455	NSD1	NM_022455	ENSG00000165671	31.4111	0.0285321	0.999991	53.4246	0.103478	0.999957	20.197	-0.542244	0.793878	31.8026	-0.700385	0.298116	20.2695	-0.895019	0.15295	29.2448	-1.20565	0.0639987
MTX1_NM_002455	MTX1	NM_002455	ENSG00000173171	29.9801	-0.251958	0.999991	22.6174	0.10097	0.999957	21.2534	-0.776249	0.695861	16.3208	-0.102032	NA	22.7275	-0.866172	0.152974	18.1741	-0.178735	NA
ANGEL2_NM_001300753	ANGEL2	NM_001300753	ENSG00000174606	38.2718	-0.213296	0.999991	33.5115	-0.247999	0.999957	26.0043	-0.742752	0.691772	28.4761	-0.144362	0.82205	29.2478	-0.814763	0.152974	28.3636	-0.428746	0.475202
COPS6_NM_006833	COPS6	NM_006833	ENSG00000168090	46.856	-0.0566707	0.999991	24.0123	0.111364	0.999957	33.8496	-0.336605	0.855871	23.9897	0.548031	0.424992	32.5989	-0.793539	0.152974	18.3954	-0.185204	NA
ALKBH5_NM_017758	ALKBH5	NM_017758	ENSG00000091542	27.5156	-0.183826	0.999991	10.218	0.0330789	0.999957	16.4974	-1.14386	0.530865	6.12414	-0.50745	NA	19.5735	-0.906841	0.153325	8.03429	-0.165879	NA
STOM_NM_001270526	STOM	NM_001270526	ENSG00000148175	37.5818	0.0459088	0.999991	14.8636	0.255409	0.999957	23.6973	-0.656602	0.740505	9.72169	-0.00500459	NA	24.2851	-0.860418	0.153535	12.9109	0.324968	NA
MRPS21_NM_018997	MRPS21	NM_018997	ENSG00000266472	26.6485	-0.219302	0.999991	18.2781	-0.313421	0.999957	16.3365	-1.14549	0.550664	16.908	-0.241662	NA	18.7084	-0.940374	0.154199	15.1143	-0.665453	NA
SIRT1_NM_012238	SIRT1	NM_012238	ENSG00000096717	25.5898	-0.129492	0.999991	27.5582	-0.0531322	0.999957	20.9362	-0.177092	0.939198	21.0535	-0.247197	0.735207	17.5196	-0.940037	0.154199	21.3117	-0.321206	0.627066
SLC16A3_NM_001206952	SLC16A3	NM_001206952	ENSG00000141526	30.4467	-0.0430271	0.999991	31.9339	-0.508165	0.999957	16.0007	-1.33127	0.51357	20.116	-1.59519	0.0616237	20.5871	-0.997071	0.154491	24.2716	-1.25358	0.062246
MRPL49_NM_004927	MRPL49	NM_004927	ENSG00000149792	24.8383	-0.168686	0.999991	20.9334	-0.171622	0.999957	16.8138	-0.782161	0.721071	15.4955	-0.313162	NA	17.4341	-0.955658	0.154772	19.0134	-0.160815	NA
SLC25A21-AS1_NR_033240	SLC25A21-AS1	NR_033240	ENSG00000258708	32.7654	-0.0172413	0.999991	35.5632	0.14209	0.999957	23.1921	-0.448306	0.840656	20.9733	-0.536008	0.430368	21.5422	-0.874993	0.154772	28.2866	-0.203409	0.753019
UBE2Q2_NM_001284382	UBE2Q2	NM_001284382	ENSG00000140367	32.8472	0.0835672	0.999991	26.5189	0.116992	0.999957	17.9855	-0.927257	0.648704	15.8204	-0.669531	NA	21.2069	-0.958962	0.154772	17.8665	-0.552111	NA
TLCD1_NM_001160407	TLCD1	NM_001160407	ENSG00000160606	46.3217	-0.108234	0.999991	27.8858	0.0704663	0.999957	31.2927	-0.637317	0.753572	16.8639	-0.600552	NA	33.7353	-0.860463	0.154831	21.3159	-0.317364	0.643487
CLDN7_NM_001185022	CLDN7	NM_001185022	ENSG00000181885	27.7705	-0.00141486	0.999991	16.4944	-0.157091	0.999957	17.6479	-0.602445	0.781108	11.1937	-0.605053	NA	17.81	-0.921146	0.154877	14.8047	-0.275886	NA
SLC39A10_NM_001127257	SLC39A10	NM_001127257	ENSG00000196950	23.9923	-0.266564	0.999991	21.4907	0.0289883	0.999957	16.6144	-0.82886	0.691417	17.3446	-0.097206	NA	18.054	-0.918294	0.154877	14.2047	-0.806569	NA
ZBTB47_NM_145166	ZBTB47	NM_145166	ENSG00000114853	32.4967	-0.11186	0.999991	31.0218	0.163921	0.999957	19.3691	-0.860354	0.672558	16.0474	-0.886931	NA	22.5238	-0.888823	0.155283	17.0249	-0.934559	NA
VPS29_NM_001282150	VPS29	NM_001282150	ENSG00000111237	35.4225	-0.179097	0.999991	28.0835	-0.13121	0.999957	28.1458	-0.277588	0.884869	17.2581	-0.81194	NA	26.7194	-0.821282	0.155716	29.4459	0.134732	0.83902
SCAF4_NM_001145444	SCAF4	NM_001145444	ENSG00000156304	42.2489	-0.0443942	0.999991	17.8912	0.044192	0.999957	25.956	-0.95965	0.585223	12.8956	-0.32166	NA	30.2593	-0.80596	0.155716	13.6976	-0.260082	NA
HIST2H2AB_NM_175065	HIST2H2AB	NM_175065	ENSG00000184270	38.0646	-0.279541	0.999991	33.6246	-0.365061	0.999957	27.1533	-0.830876	0.655285	26.1032	-0.624734	0.352031	29.2326	-0.80311	0.155781	36.0273	-0.0861746	0.889764
TOR1AIP1_NM_001267578	TOR1AIP1	NM_001267578	ENSG00000143337	67.1707	-0.0668352	0.999991	52.8634	-0.307653	0.999957	40.5299	-0.981706	0.524497	38.6989	-0.694486	0.2918	48.616	-0.710961	0.155781	43.6353	-0.661478	0.230463
USPL1_NM_005800	USPL1	NM_005800	ENSG00000132952	32.7379	-0.13784	0.999991	13.4049	-0.0329598	0.999957	22.1307	-0.710951	0.721895	5.65919	-1.38466	NA	23.9465	-0.857049	0.155781	9.80666	-0.46597	NA
IRF2BPL_NM_024496	IRF2BPL	NM_024496	ENSG00000119669	25.05	-0.274572	0.999991	33.811	-0.0808764	0.999957	20.6175	-0.529206	0.807118	20.9781	-0.850256	0.259854	19.763	-0.896102	0.155781	20.6732	-1.27725	0.0596679
FOXK2_NM_004514	FOXK2	NM_004514	ENSG00000141568	35.1284	-0.0831357	0.999991	10.5562	-0.134549	0.999957	19.5413	-1.0866	0.548531	7.58716	-0.390639	NA	24.2298	-0.860274	0.155781	9.1782	-0.327192	NA
DAG1_NM_001165928	DAG1	NM_001165928	ENSG00000173402	25.385	-0.389841	0.999991	12.2527	-0.301214	0.999957	17.2957	-1.22933	0.499182	9.18982	-0.735196	NA	21.3658	-0.88334	0.155781	11.9447	-0.305183	NA
COX7C_NM_001867	COX7C	NM_001867	ENSG00000127184	25.4558	-0.143429	0.999991	23.672	-0.108302	0.999957	15.0177	-1.07291	0.585223	16.1744	-0.59163	NA	17.6206	-0.929232	0.155781	16.583	-0.80416	NA
LILRA2_NM_001130917	LILRA2	NM_001130917	ENSG00000239998	28.2918	-0.489968	0.999991	15.4867	-0.425993	0.999957	22.1733	-0.849053	0.664058	13.3692	-0.493183	NA	25.0028	-0.891723	0.156056	12.0994	-1.00187	NA
TTC32_NM_001008237	TTC32	NM_001008237	ENSG00000183891	52.245	-0.219031	0.999991	30.3206	-0.342539	0.999957	34.6925	-0.891967	0.585223	23.914	-0.55844	0.405644	41.0676	-0.786228	0.156122	31.0459	-0.221419	0.714649
ADPGK_NM_031284	ADPGK	NM_031284	ENSG00000159322	18.951	-0.597408	0.999991	17.0066	0.157278	0.999957	14.2392	-1.03259	0.593576	12.6178	0.141555	NA	17.5811	-0.927603	0.156503	13.1547	0.00206616	NA
APOE_NM_001302690	APOE	NM_001302690	ENSG00000130203	25.4965	-0.0869047	0.999991	14.7742	-0.0991202	0.999957	17.0831	-0.711693	0.746838	11.1728	-0.298341	NA	17.3065	-0.934112	0.156503	10.5143	-0.710265	NA
ZBTB45_NM_032792	ZBTB45	NM_032792	ENSG00000119574	33.9106	-0.37684	0.999991	27.063	-0.321637	0.999957	24.686	-0.782324	0.672558	20.5495	-0.512226	0.459457	27.9921	-0.808555	0.156503	23.648	-0.540195	0.40731
NDUFB2_NM_004546	NDUFB2	NM_004546	ENSG00000090266	33.0934	-0.299021	0.999991	32.7356	0.1372	0.999957	22.8694	-0.826834	0.651293	17.7783	-0.856064	NA	26.7531	-0.821859	0.156836	22.2189	-0.428831	0.505722
PDIK1L_NM_001243532	PDIK1L	NM_001243532	ENSG00000175087	38.1914	-0.497766	0.999991	40.7553	-0.193799	0.999957	32.8622	-0.551426	0.784442	23.07	-1.34605	0.0785621	32.9865	-0.792697	0.156952	29.6622	-0.935865	0.124232
CHEK1_NM_001274	CHEK1	NM_001274	ENSG00000149554	31.4126	-0.163323	0.999991	21.3377	-0.307716	0.999957	23.8859	-0.472142	0.828008	13.0447	-0.57533	NA	22.5381	-0.871479	0.156952	20.0735	-0.353663	0.603137
PNMT_NR_073461	PNMT	NR_073461	ENSG00000141744	28.9071	0.0193363	0.999991	25.2431	-0.220775	0.999957	15.112	-1.21127	0.517807	14.6312	-1.09551	NA	18.8741	-0.909309	0.156952	17.2357	-1.03234	NA
DPY19L3_NM_207325	DPY19L3	NM_207325	ENSG00000178904	24.1418	-0.328634	0.999991	21.8668	0.342748	0.999957	16.7598	-0.901102	0.653779	12.17	-0.278111	NA	19.2234	-0.913898	0.156952	14.7812	-0.129459	NA
PPIL1_NM_016059	PPIL1	NM_016059	ENSG00000137168	40.8294	-0.10977	0.999991	47.0446	-0.148974	0.999957	30.35	-0.426164	0.835297	32.1713	-0.696217	0.298116	29.2843	-0.81036	0.156952	33.2033	-0.904508	0.132391
PCBD1_NM_001289797	PCBD1	NM_001289797	ENSG00000166228	26.0267	-0.447329	0.999991	19.9111	-0.324704	0.999957	21.3198	-0.65915	0.747781	14.6281	-0.593808	NA	21.614	-0.87522	0.15723	17.0309	-0.560368	NA
PRDM10_NM_020228	PRDM10	NM_020228	ENSG00000170325	34.0201	-0.124864	0.999991	30.599	-0.270194	0.999957	21.4699	-1.01804	0.574044	25.1993	-0.407088	0.541497	25.5873	-0.844342	0.15723	21.9633	-1.13107	0.0851254
GPD2_NM_000408	GPD2	NM_000408	ENSG00000115159	23.1723	-0.383242	0.999991	30.841	0.278871	0.999957	20.8203	-0.395026	0.855028	13.5541	-0.461248	NA	18.9938	-0.900259	0.15723	22.0234	-0.115243	0.866668
SMIM15_NM_001048249	SMIM15	NM_001048249	ENSG00000188725	34.461	-0.0269399	0.999991	30.9751	-0.145833	0.999957	20.338	-0.960753	0.597437	25.3278	-0.146857	0.83418	21.7296	-0.912818	0.15723	21.1485	-0.797417	0.24683
MIR4477A_NR_039688	MIR4477A	NR_039688	ENSG00000276029	61.1703	0.199049	0.999991	67.6849	0.157393	0.999957	66.5802	0.864348	0.536799	68.7394	0.709683	0.23337	69.0834	0.678985	0.15723	68.1451	0.439552	0.381602
SP2_NM_003110	SP2	NM_003110	ENSG00000167182	27.4103	-0.291936	0.999991	16.8749	-0.726034	0.999957	21.2772	-0.518202	0.797832	15.7056	-0.630461	NA	20.7408	-0.878327	0.157442	17.0627	-0.662009	NA
C5orf28_NM_022483	C5orf28	NM_022483	ENSG00000151881	37.4335	-0.184072	0.999991	47.059	0.0396812	0.999957	21.5466	-1.20928	0.483153	24.9498	-1.09859	0.148466	28.3064	-0.817575	0.157442	34.3452	-0.520173	0.39476
ZFX_NM_001178086	ZFX	NM_001178086	ENSG00000005889	41.0341	-0.167659	0.999991	32.6165	0.0652618	0.999957	26.5203	-0.901973	0.594796	17.5536	-1.07149	NA	30.6575	-0.790519	0.157442	21.6941	-0.786826	0.245609
RASSF5_NM_182665	RASSF5	NM_182665	ENSG00000266094	41.6187	0.157598	0.999991	80.8046	0.0586016	0.999957	25.4184	-0.592069	0.777552	47.9377	-0.762297	0.248626	25.829	-0.824325	0.157483	50.7624	-1.07616	0.0688993
SSR3_NM_001308204	SSR3	NM_001308204	ENSG00000114850	33.1014	-0.183994	0.999991	33.6583	-0.0658855	0.999957	22.2722	-0.763914	0.701242	17.6893	-1.34248	NA	23.3452	-0.872976	0.157483	24.7191	-0.710513	0.283414
FNDC3A_NM_001278438	FNDC3A	NM_001278438	ENSG00000102531	29.0002	-0.0592822	0.999991	17.1452	-0.20495	0.999957	21.6124	-0.369964	0.856195	13.9728	-0.332254	NA	19.2944	-0.895553	0.157697	16.433	-0.175198	NA
RBM18_NM_033117	RBM18	NM_033117	ENSG00000119446	35.1609	0.110692	0.999991	17.0875	0.170931	0.999957	22.1449	-0.540425	0.797015	12.1202	0.00515549	NA	21.5408	-0.866173	0.158415	13.2766	0.000936833	NA
UBE3A_NM_000462	UBE3A	NM_000462	ENSG00000114062	25.3621	-0.165889	0.999991	19.5687	-0.103658	0.999957	15.1006	-1.0947	0.579591	15.1055	-0.340445	NA	18.8396	-0.918301	0.158451	16.7667	-0.322594	NA
CCND3_NM_001136125	CCND3	NM_001136125	ENSG00000112576	53.0345	-0.0561818	0.999991	29.6742	-0.388779	0.999957	37.6625	-0.441361	0.818313	25.3112	-0.310571	0.628692	38.2145	-0.771858	0.158451	28.0845	-0.435241	0.471157
CD63_NM_001257400	CD63	NM_001257400	ENSG00000135404	26.2367	-0.18945	0.999991	11.0301	0.229362	0.999957	17.6247	-0.846468	0.680354	11.5949	0.80152	NA	19.9022	-0.903524	0.158509	10.0362	0.464908	NA
NFKBIA_NM_020529	NFKBIA	NM_020529	ENSG00000100906	20.8608	-0.512115	0.999991	16.1222	-0.404483	0.999957	15.9842	-0.99177	0.60515	11.6571	-0.861276	NA	19.0342	-0.942529	0.158509	14.8777	-0.664242	NA
TAB2_NM_015093	TAB2	NM_015093	ENSG00000055208	26.3326	-0.25937	0.999991	24.1886	-0.0133079	0.999957	19.8936	-0.690402	0.747983	16.1916	-0.31322	NA	20.4417	-0.885218	0.158509	19.4017	-0.209915	NA
MIR3154_NR_036110	MIR3154	NR_036110	ENSG00000264823	58.1447	-0.0887559	0.999991	29.6593	-0.0961731	0.999957	33.2521	-1.21502	0.504722	19.5705	-0.595604	NA	41.2599	-0.851985	0.158953	19.7784	-1.00476	0.157637
KLF3-AS1_NR_026804	KLF3-AS1	NR_026804	ENSG00000231160	31.2706	-0.288126	0.999991	18.6418	-0.274708	0.999957	20.0533	-1.11339	0.550664	15.1936	-0.500735	NA	24.4609	-0.877119	0.159339	17.5015	-0.353182	NA
ZEB2-AS1_NR_040248	ZEB2-AS1	NR_040248	ENSG00000238057	72.2275	0.058708	0.999991	44.0526	0.0422706	0.999957	42.518	-0.780674	0.605275	30.1846	-0.305192	0.634151	49.8185	-0.702405	0.15938	32.429	-0.432263	0.47089
LOC105616981_NR_131227	LOC105616981	NR_131227	ENSG00000235335	39.3447	-0.239232	0.999991	21.6543	-0.215001	0.999957	24.4882	-0.942236	0.593558	16.2424	-0.305178	NA	31.0831	-0.816648	0.15938	21.6348	-0.0977426	0.893937
MIR148A_NR_029597	MIR148A	NR_029597	ENSG00000199085	46.7404	-0.0248293	0.999991	25.6769	0.0248566	0.999957	29.7188	-0.774429	0.668184	16.5815	-0.458409	NA	33.2539	-0.768285	0.159635	18.3823	-0.502404	NA
CUL2_NM_001198777	CUL2	NM_001198777	ENSG00000108094	29.662	-0.322213	0.999991	15.7736	0.0938207	0.999957	21.6875	-0.812409	0.698947	12.2202	-0.0573299	NA	23.9021	-0.888469	0.159757	11.915	-0.242338	NA
LOC100505938_NR_125740	LOC100505938	NR_125740	ENSG00000229970	26.2038	-0.368026	0.999991	17.398	-0.213916	0.999957	16.3695	-1.29614	0.483153	12.1975	-0.522434	NA	21.2638	-0.880892	0.159757	15.3601	-0.385013	NA
MEAF6_NM_001270875	MEAF6	NM_001270875	ENSG00000163875	42.6528	0.0938067	0.999991	24.3587	-0.0270394	0.999957	24.8417	-0.69689	0.72097	13.9737	-0.642655	NA	27.2086	-0.819776	0.159891	19.4621	-0.356956	NA
THAP7-AS1_NR_027051	THAP7-AS1	NR_027051	ENSG00000230513	62.3518	-0.155138	0.999991	68.127	-0.207104	0.999957	39.7616	-0.914032	0.550664	51.804	-0.428375	0.486827	48.057	-0.710047	0.159891	56.255	-0.523545	0.336155
ABHD11_NR_026912	ABHD11	NR_026912	ENSG00000106077	27.2088	-0.59318	0.999991	13.8092	-0.339775	0.999957	19.2118	-1.26892	0.501981	13.5565	-0.241039	NA	23.2671	-0.922519	0.159905	12.8528	-0.417501	NA
BCL7C_NM_001286526	BCL7C	NM_001286526	ENSG00000099385	33.8544	-0.287101	0.999991	16.1477	-0.545107	0.999957	25.9117	-0.643318	0.75153	16.3855	-0.190277	NA	27.2933	-0.818908	0.159952	14.1456	-0.784338	NA
ATE1-AS1_NR_120495	ATE1-AS1	NR_120495	ENSG00000226864	30.1082	-0.296716	0.999991	25.2708	0.177786	0.999957	20.4527	-0.896794	0.614133	12.3627	-0.780344	NA	24.2061	-0.842427	0.160048	16.7639	-0.507603	NA
CSNK2A1_NM_001895	CSNK2A1	NM_001895	ENSG00000101266	29.9575	-0.0961635	0.999991	18.5733	0.120191	0.999957	19.4919	-0.810878	0.692354	12.7677	-0.200224	NA	21.2109	-0.877926	0.160127	13.9775	-0.217508	NA
MANF_NM_006010	MANF	NM_006010	ENSG00000145050	27.1627	-0.287243	0.999991	18.2738	-0.232076	0.999957	19.3009	-0.777444	0.712106	11.2537	-0.806933	NA	21.5444	-0.89243	0.160406	12.7519	-0.881518	NA
NADK_NM_001198993	NADK	NM_001198993	ENSG00000008130	31.259	0.109426	0.999991	25.6725	-0.00498877	0.999957	16.7718	-0.940909	0.614977	17.5994	-0.441843	NA	19.4989	-0.887117	0.16067	17.2792	-0.746679	NA
CBX3_NM_007276	CBX3	NM_007276	ENSG00000122565	55.8382	-0.053522	0.999991	34.8615	0.104761	0.999957	35.6118	-0.753467	0.693515	18.7945	-0.895892	NA	39.2656	-0.783315	0.16067	25.0848	-0.382597	0.539365
ZNF271P_NR_024565	ZNF271P	NR_024565	ENSG00000257267	46.8053	-0.314989	0.999991	32.0317	0.0268798	0.999957	35.7028	-0.613278	0.77478	19.101	-0.481329	NA	37.6937	-0.781024	0.160683	22.0282	-0.570205	0.379962
CREB3L4_NM_001255978	CREB3L4	NM_001255978	ENSG00000143578	38.9412	0.108807	0.999991	23.2678	0.103444	0.999957	21.0352	-0.98373	0.585223	14.8154	-0.488524	NA	24.6617	-0.840362	0.160865	16.1959	-0.472023	NA
CRLF3_NM_015986	CRLF3	NM_015986	ENSG00000176390	32.5658	-0.110788	0.999991	22.2156	-0.00372303	0.999957	21.7715	-0.658939	0.744748	15.586	-0.292394	NA	23.5814	-0.855635	0.160865	18.405	-0.278662	NA
BRCA2_NM_000059	BRCA2	NM_000059	ENSG00000139618	26.3254	-0.493596	0.999991	14.4449	-0.0813189	0.999957	18.193	-1.34873	0.444732	11.0278	-0.371484	NA	23.6696	-0.865799	0.161026	11.1658	-0.449015	NA
HMGA1_NM_002131	HMGA1	NM_002131	ENSG00000137309	68.2114	0.211002	0.999991	23.0767	0.166853	0.999957	36.088	-0.876736	0.579591	14.4402	-0.307147	NA	43.3852	-0.725361	0.16114	18.3228	-0.100545	NA
DDX6_NM_001257191	DDX6	NM_001257191	ENSG00000110367	57.2939	0.0335625	0.999991	68.7153	0.0784149	0.999957	36.8232	-0.543935	0.763775	41.1942	-0.69061	0.285125	39.7038	-0.732221	0.161234	43.7873	-0.885331	0.110774
GSPT1_NM_001130006	GSPT1	NM_001130006	ENSG00000103342	28.6394	-0.228254	0.999991	20.4509	0.166977	0.999957	19.5038	-0.821939	0.690318	13.1039	-0.142392	NA	21.3865	-0.881495	0.161234	12.2229	-0.538893	NA
RPL22_NM_000983	RPL22	NM_000983	ENSG00000116251	41.6142	-0.030012	0.999991	21.006	-0.069654	0.999957	24.748	-0.981832	0.575169	17.5116	-0.0621311	NA	29.9467	-0.804815	0.161248	19.1924	-0.135362	NA
TMEM183A_NM_138391	TMEM183A	NM_138391	ENSG00000163444	34.2238	-0.0399176	0.999991	20.4979	-0.0153145	0.999957	18.0657	-1.23265	0.489431	16.2221	-0.199032	NA	23.9098	-0.839111	0.161248	19.8781	0.031704	0.966229
TMEM183B_NM_001079809	TMEM183B	NM_001079809	N/A	34.2238	-0.0399176	0.999991	20.4979	-0.0153145	0.999957	18.0657	-1.23265	0.489431	16.2221	-0.199032	NA	23.9098	-0.839111	0.161248	20.4516	0.0859874	0.907059
FANCC_NM_001243743	FANCC	NM_001243743	ENSG00000158169	27.8713	-0.109098	0.999991	13.7687	0.216423	0.999957	20.1413	-0.43312	0.832742	8.74872	-0.121719	NA	19.0813	-0.886888	0.16168	11.2924	0.0886251	NA
RRP1B_NM_015056	RRP1B	NM_015056	ENSG00000160208	35.9097	-0.0192006	0.999991	23.5299	-0.248892	0.999957	23.1098	-0.792345	0.679461	18.0482	-0.372226	NA	25.1488	-0.822468	0.161908	17.7768	-0.834567	NA
CLCN2_NM_001171087	CLCN2	NM_001171087	ENSG00000114859	27.1184	-0.122721	0.999991	15.2399	0.146659	0.999957	18.0497	-0.794629	0.72453	8.54528	-0.459811	NA	19.5264	-0.947467	0.161951	9.34103	-0.6199	NA
ANGEL2_NM_001300755	ANGEL2	NM_001300755	ENSG00000174606	34.0447	-0.269948	0.999991	34.7255	-0.148202	0.999957	25.1928	-0.607083	0.757525	27.8085	-0.187739	0.769232	26.6289	-0.811336	0.162111	26.7	-0.539339	0.379962
EPB41_NM_001166005	EPB41	NM_001166005	ENSG00000159023	43.2541	-0.0494422	0.999991	31.3363	0.109713	0.999957	24.0064	-1.07482	0.524497	17.7374	-0.658993	NA	31.3204	-0.78745	0.162381	20.5335	-0.542127	0.408886
TMEM206_NM_001198862	TMEM206	NM_001198862	ENSG00000065600	39.783	-0.378378	0.999991	10.4798	0.094604	0.999957	23.7122	-1.51314	0.276425	10.3742	0.383394	NA	33.5187	-0.778759	0.162381	11.1309	0.309343	NA
LTBP3_NM_001130144	LTBP3	NM_001130144	ENSG00000168056	19.4153	-0.679135	0.999991	17.3617	-0.329488	0.999957	15.0296	-1.11204	0.552687	11.2625	-1.09597	NA	18.1909	-0.895289	0.162381	14.0503	-0.669692	NA
RNF41_NM_005785	RNF41	NM_005785	ENSG00000181852	33.6412	-0.0844323	0.999991	13.0373	-0.439586	0.999957	21.7477	-0.767838	0.694352	9.33903	-0.741903	NA	24.5025	-0.841495	0.162381	13.4538	-0.256851	NA
PRR14_NM_024031	PRR14	NM_024031	ENSG00000156858	39.2542	0.0597283	0.999991	30.9113	-0.146872	0.999957	23.6263	-0.778744	0.693515	20.5758	-0.642751	0.355062	25.8814	-0.823202	0.162381	20.1978	-0.911454	0.184951
SEPT9_NM_001293698	SEPT9	NM_001293698	ENSG00000184640	24.4348	-0.483867	0.999991	18.2292	-0.0321321	0.999957	20.5527	-0.678204	0.748182	13.4814	-0.308314	NA	20.9195	-0.8917	0.162381	19.0348	0.189694	NA
LPIN2_NM_014646	LPIN2	NM_014646	ENSG00000101577	36.1379	-0.373548	0.999991	20.6762	0.0644946	0.999957	27.135	-0.715631	0.716318	14.1011	-0.138979	NA	29.8245	-0.806052	0.162381	15.3724	-0.243015	NA
EIF3K_NM_001308393	EIF3K	NM_001308393	ENSG00000178982	30.9537	-0.0286889	0.999991	8.99583	0.00452956	0.999957	16.7297	-1.05999	0.579591	7.22245	-0.0245394	NA	20.408	-0.877566	0.162381	7.58033	-0.0848702	NA
EIF3K_NM_001300992	EIF3K	NM_001300992	ENSG00000178982	30.9537	-0.0286889	0.999991	8.99583	0.00452956	0.999957	16.7297	-1.05999	0.579591	7.37335	0.0220525	NA	20.408	-0.877566	0.162381	7.58033	-0.0848702	NA
HRC_NM_002152	HRC	NM_002152	ENSG00000130528	35.1785	0.250622	0.999991	22.9599	-0.248853	0.999957	16.8189	-0.905944	0.639123	18.1829	-0.456121	NA	18.493	-0.89842	0.162381	16.5922	-0.871989	NA
MLC1_NM_139202	MLC1	NM_139202	ENSG00000100427	20.5077	-0.532964	0.999991	17.9485	0.0156366	0.999957	14.6256	-1.25142	0.52266	9.10119	-0.948371	NA	17.7275	-0.937434	0.162381	12.9888	-0.383379	NA
ZFAND2A_NM_182491	ZFAND2A	NM_182491	ENSG00000178381	28.3605	-0.0477283	0.999991	8.02395	-0.204278	0.999957	19.9532	-0.505682	0.80921	6.71893	-0.182204	NA	17.8905	-0.934003	0.162381	9.17937	0.111402	NA
ABHD11_NM_001301058	ABHD11	NM_001301058	ENSG00000106077	27.8925	-0.60641	0.999991	13.8092	-0.339775	0.999957	19.6465	-1.30277	0.489431	13.5565	-0.241039	NA	24.3282	-0.900081	0.162381	12.8528	-0.417501	NA
BRAF_NM_004333	BRAF	NM_004333	ENSG00000157764	27.3028	-0.0150082	0.999991	44.0228	0.472901	0.999957	17.8866	-0.520539	0.809243	23.6222	-0.393376	0.563448	17.4964	-0.914521	0.162381	26.6438	-0.382191	0.551109
POLE3_NM_001278255	POLE3	NM_001278255	ENSG00000148229	31.069	-0.143619	0.999991	27.5945	-0.140183	0.999957	22.9125	-0.478166	0.816507	16.5824	-0.830912	NA	21.7509	-0.857336	0.162381	20.2479	-0.706794	0.290247
PHTF1_NM_006608	PHTF1	NM_006608	ENSG00000116793	44.6184	0.0546471	0.999991	41.682	0.24616	0.999957	26.3629	-0.935116	0.593475	28.5447	-0.100267	0.887093	30.2542	-0.777468	0.162747	31.0849	-0.161816	0.799466
CDK6_NM_001145306	CDK6	NM_001145306	ENSG00000105810	43.7177	-0.0094009	0.999991	46.8187	-0.0723317	0.999957	33.6065	-0.190047	0.933581	30.7711	-0.599668	0.361414	30.3663	-0.809119	0.162747	29.7563	-1.06003	0.0867462
TBC1D2_NM_001267571	TBC1D2	NM_001267571	ENSG00000095383	33.6666	-0.155175	0.999991	12.893	0.0406546	0.999957	21.7073	-0.750246	0.707983	8.07134	-0.381643	NA	24.7837	-0.826861	0.162747	11.8888	0.0218708	NA
ZFX_NM_001178084	ZFX	NM_001178084	ENSG00000005889	40.4155	-0.118142	0.999991	35.1634	0.128941	0.999957	25.7645	-0.857195	0.620285	18.7952	-0.97215	NA	29.5217	-0.786899	0.163087	22.0479	-0.854033	0.211784
GABPB1_NM_002041	GABPB1	NM_002041	ENSG00000104064	45.1933	-0.258057	0.999991	50.8032	-0.175388	0.999957	33.0776	-0.681411	0.717969	32.9459	-0.821829	0.232048	36.5581	-0.777413	0.163154	38.5181	-0.618488	0.285988
HSPA5_NM_005347	HSPA5	NM_005347	ENSG00000044574	37.2564	-0.245714	0.999991	18.2991	-0.411024	0.999957	22.9217	-1.00438	0.568454	20.2431	0.223824	0.743118	26.8873	-0.844238	0.163419	21.309	0.225798	0.732757
TLE3_NM_001105192	TLE3	NM_001105192	ENSG00000140332	31.3404	-0.0704142	0.999991	18.1974	-0.143439	0.999957	17.4099	-1.17465	0.51733	13.0638	-0.636979	NA	22.0273	-0.870739	0.163572	14.7708	-0.367135	NA
CPSF1_NM_013291	CPSF1	NM_013291	ENSG00000071894	28.3545	-0.186791	0.999991	14.0175	-0.104636	0.999957	18.1503	-0.9408	0.611913	11.7219	-0.0605943	NA	21.7309	-0.868959	0.163625	10.3955	-0.234471	NA
ESRRA_NM_001282451	ESRRA	NM_001282451	ENSG00000173153	20.36	-0.397487	0.999991	12.8884	-0.05611	0.999957	16.9859	-0.505014	0.815448	11.3762	-0.0715773	NA	17.2468	-0.919983	0.16369	7.97975	-0.945978	NA
SF3B5_NM_031287	SF3B5	NM_031287	ENSG00000169976	30.0635	-0.203473	0.999991	26.2105	-0.154414	0.999957	19.8612	-0.876307	0.63869	16.8107	-0.723761	NA	21.9626	-0.858854	0.163803	20.1369	-0.545432	0.408886
GALNT7_NM_017423	GALNT7	NM_017423	ENSG00000109586	34.5201	-0.116277	0.999991	27.8756	-0.520103	0.999957	22.2359	-0.875725	0.655316	19.7647	-1.22542	NA	25.2244	-0.86058	0.163902	21.2603	-1.23541	0.0680629
CRAT_NM_000755	CRAT	NM_000755	ENSG00000095321	33.1341	-0.150427	0.999991	11.6108	-0.183078	0.999957	26.5224	-0.241592	0.906928	8.08964	-0.61133	NA	23.9973	-0.830644	0.163902	11.9065	-0.14422	NA
BBS4_NM_001252678	BBS4	NM_001252678	ENSG00000140463	30.5724	-0.268395	0.999991	28.6662	-0.336911	0.999957	19.3055	-1.09423	0.536804	21.1534	-0.727173	0.310949	23.894	-0.844911	0.164027	26.0272	-0.4371	0.485458
C16orf46_NM_001100873	C16orf46	NM_001100873	ENSG00000166455	29.3	-0.256469	0.999991	11.0661	0.757086	0.999957	18.01	-1.12686	0.52716	4.09642	0.332232	NA	21.7014	-0.864661	0.164105	7.15297	0.84233	NA
MYBBP1A_NM_001105538	MYBBP1A	NM_001105538	ENSG00000132382	24.4259	-0.417958	0.999991	7.87506	0.173224	0.999957	18.0514	-0.857609	0.682328	4.16228	-0.279342	NA	19.6453	-0.901817	0.164811	6.29163	0.140517	NA
MEIS2_NM_172315	MEIS2	NM_172315	ENSG00000134138	44.0431	0.109812	0.999991	29.1678	0.150278	0.999957	28.2771	-0.517668	0.793879	23.3406	0.105468	0.888504	28.269	-0.791684	0.164867	19.2946	-0.455015	NA
TAGLN2_NM_001277223	TAGLN2	NM_001277223	ENSG00000158710	29.761	-0.0800058	0.999991	19.2411	-0.235751	0.999957	20.6482	-0.622446	0.785591	16.3486	-0.292227	NA	20.791	-0.88205	0.165432	15.446	-0.618971	NA
SPI1_NM_001080547	SPI1	NM_001080547	ENSG00000066336	32.4305	-0.103543	0.999991	38.9604	0.182295	0.999957	17.5361	-1.3628	0.419395	18.2401	-1.01948	NA	23.7348	-0.846179	0.165617	20.9926	-0.983137	0.147219
SFSWAP_NM_001261411	SFSWAP	NM_001261411	ENSG00000061936	32.6451	-0.120369	0.999991	22.1538	0.0818818	0.999957	22.1767	-0.747658	0.716318	17.2203	0.0201968	NA	23.4907	-0.831711	0.165617	12.7819	-0.842319	NA
TGIF1_NM_003244	TGIF1	NM_003244	ENSG00000177426	45.4456	-0.0111438	0.999991	45.1222	-0.276596	0.999957	28.5573	-0.692447	0.70861	30.7633	-0.777416	0.247306	30.6408	-0.774264	0.165617	37.8126	-0.469194	0.408614
ABHD11_NM_001145364	ABHD11	NM_001145364	ENSG00000106077	27.0706	-0.583036	0.999991	13.9474	-0.318811	0.999957	19.1021	-1.25638	0.509259	13.5565	-0.241039	NA	23.143	-0.91177	0.165617	12.8528	-0.417501	NA
CDC7_NM_001134419	CDC7	NM_001134419	ENSG00000097046	26.3388	-0.221217	0.999991	25.2263	0.273424	0.999957	19.2214	-0.644344	0.760033	17.798	0.0263898	NA	19.5864	-0.873485	0.166	19.023	0.0112982	NA
RUFY2_NM_017987	RUFY2	NM_017987	ENSG00000204130	35.1649	-0.0412914	0.999991	26.5482	0.0490419	0.999957	20.1243	-0.972648	0.592256	16.0134	-0.45587	NA	24.4148	-0.827729	0.166	19.0901	-0.322572	NA
RHOG_NM_001665	RHOG	NM_001665	ENSG00000177105	25.8796	-0.0188076	0.999991	23.0235	-0.231897	0.999957	15.5058	-0.854626	0.691417	19.5889	-0.248899	NA	17.5146	-0.946748	0.166	19.2161	-0.53728	NA
MIF4GD_NM_001242500	MIF4GD	NM_001242500	ENSG00000125457	31.2746	-0.120614	0.999991	14.4807	0.0802677	0.999957	16.9094	-1.43802	0.36433	11.9703	0.149188	NA	23.1152	-0.88394	0.166	14.0183	0.304828	NA
DNAJC27_NM_001198559	DNAJC27	NM_001198559	ENSG00000115137	45.4124	-0.181852	0.999991	26.9332	-0.201371	0.999957	37.6443	-0.222497	0.913094	13.9708	-1.44818	NA	34.1599	-0.749421	0.166	22.6367	-0.409665	0.526496
DGUOK_NM_080916	DGUOK	NM_080916	ENSG00000114956	25.0171	-0.369668	0.999991	29.5741	0.124801	0.999957	20.1556	-0.70087	0.747781	17.9126	-0.61418	NA	20.3383	-0.874066	0.166	19.3028	-0.578005	NA
ADGRG3_NM_001308360	ADGRG3	NM_001308360	ENSG00000182885	30.3351	0.0323017	0.999991	26.9145	-0.635782	0.999957	16.9172	-0.828846	0.694552	18.8623	-1.53432	NA	19.1367	-0.89547	0.16607	25.4415	-0.818544	0.211829
C19orf24_NM_017914	C19orf24	NM_017914	ENSG00000228300	22.4552	-0.393184	0.999991	14.4238	-0.365229	0.999957	16.5535	-0.806229	0.698722	10.4973	-0.710025	NA	18.8359	-0.879445	0.16607	18.5056	0.0586964	NA
SLC16A5_NM_001271765	SLC16A5	NM_001271765	ENSG00000170190	45.5458	0.132609	0.999991	34.0302	-0.0142243	0.999957	24.9406	-0.891351	0.597106	18.4815	-1.16759	NA	29.4513	-0.774865	0.166408	21.9525	-0.947372	0.151261
RPS8_NM_001012	RPS8	NM_001012	ENSG00000142937	38.5001	-0.0872433	0.999991	42.1522	-0.108614	0.999957	27.3464	-0.496698	0.797832	30.2726	-0.39651	0.524195	27.4489	-0.79243	0.166584	32.6346	-0.49386	0.402869
ACBD5_NM_001042473	ACBD5	NM_001042473	ENSG00000107897	38.1541	-0.175034	0.999991	47.9157	-0.284647	0.999957	24.3945	-0.934096	0.608504	29.8671	-1.04595	0.134818	28.842	-0.855388	0.166584	39.3936	-0.666298	0.264519
VMP1_NM_030938	VMP1	NM_030938	ENSG00000062716	33.1932	-0.243062	0.999991	15.9117	-0.0585667	0.999957	26.7315	-0.287721	0.884076	12.505	-0.0803809	NA	23.5231	-0.87789	0.166584	15.638	0.0953609	NA
ZNF619_NM_001145082	ZNF619	NM_001145082	ENSG00000177873	42.145	0.034065	0.999991	33.3607	-0.183024	0.999957	25.1219	-0.850847	0.643259	26.3327	-0.328672	0.624297	28.4419	-0.795446	0.166584	26.2269	-0.634539	0.314372
STK26_NM_001042452	STK26	NM_001042452	ENSG00000134602	26.6981	-0.220257	0.999991	27.7686	0.105895	0.999957	18.619	-0.681789	0.740986	17.1438	-0.521563	NA	19.4637	-0.871249	0.166584	18.4851	-0.65108	NA
MARC2_NM_017898	MARC2	NM_017898	ENSG00000117791	12.0915	0.00509193	0.999991	6.21462	0.0208236	0.999957	12.3991	0.407439	0.858047	4.80133	0.136875	NA	18.3761	0.8913	0.16674	9.39994	0.820192	NA
PCBP1-AS1_NR_033872	PCBP1-AS1	NR_033872	ENSG00000179818	40.5322	-0.0765092	0.999991	122.138	-0.095735	0.999957	28.6999	-0.534007	0.786376	78.6902	-0.750804	0.23337	29.485	-0.77474	0.167036	77.7329	-1.24591	0.0202552
FBXO5_NM_012177	FBXO5	NM_012177	ENSG00000112029	29.779	-0.284631	0.999991	33.9029	0.108148	0.999957	22.7222	-0.584914	0.778943	20.545	-0.440652	0.515518	23.7856	-0.82741	0.167036	24.2083	-0.412719	0.515714
CD63_NM_001257392	CD63	NM_001257392	ENSG00000135404	26.5509	-0.297969	0.999991	19.522	-0.163713	0.999957	21.08	-0.623495	0.777703	14.2634	-0.357132	NA	22.0497	-0.889384	0.167505	14.1032	-0.780604	NA
PIAS1_NM_016166	PIAS1	NM_016166	ENSG00000033800	29.2177	-0.479838	0.999991	13.4114	0.166414	0.999957	24.0893	-0.56462	0.778943	8.999	-0.110834	NA	25.4932	-0.808886	0.167505	8.46836	-0.34462	NA
PFN4_NM_199346	PFN4	NM_199346	ENSG00000176732	30.2228	0.0132606	0.999991	22.5855	-0.0182204	0.999957	18.9787	-0.704387	0.737342	14.3942	-0.618518	NA	19.8985	-0.865411	0.167505	17.0068	-0.413123	NA
DLG1_NM_001290983	DLG1	NM_001290983	ENSG00000075711	28.3837	-0.314001	0.999991	31.1795	-0.160189	0.999957	22.7364	-0.567129	0.786376	19.4942	-0.94589	NA	22.1506	-0.841078	0.167505	24.8671	-0.624887	0.347945
AFF4_NM_014423	AFF4	NM_014423	ENSG00000072364	36.2883	-0.102208	0.999991	30.0735	0.214828	0.999957	21.7995	-1.0042	0.576878	15.5957	-0.741489	NA	26.1411	-0.809866	0.167505	18.4925	-0.660681	NA
VTRNA2-1_NR_030583	VTRNA2-1	NR_030583	ENSG00000278815	28.246	-0.0216306	0.999991	9.60799	0.158785	0.999957	19.0184	-0.427058	0.840656	9.2652	0.594442	NA	18.8381	-0.902418	0.168075	9.85447	0.552183	NA
LINC01049_NR_120414	LINC01049	NR_120414	ENSG00000234384	29.7965	0.306468	0.999991	46.7252	0.193979	0.999957	30.7632	0.902387	0.585223	40.8772	0.541066	0.398427	32.4911	0.761079	0.168079	38.7673	0.138502	0.815427
SP3_NM_001017371	SP3	NM_001017371	ENSG00000172845	28.5119	-0.017907	0.999991	32.9394	0.0916832	0.999957	20.9681	-0.384837	0.864514	22.5355	-0.253618	0.706316	18.5238	-0.884646	0.168079	29.904	0.141925	0.82459
MIR4519_NR_039744	MIR4519	NR_039744	ENSG00000265991	30.8158	-0.282348	0.999991	30.7817	0.128509	0.999957	22.1824	-0.803355	0.673221	18.5831	-0.443659	NA	25.1093	-0.81155	0.168423	21.8289	-0.419726	0.526261
THRB_NM_000461	THRB	NM_000461	ENSG00000151090	28.127	-0.0515295	0.999991	28.039	-0.112214	0.999957	18.1997	-0.699467	0.740986	20.4857	-0.343773	0.617754	19.0641	-0.88492	0.168479	20.5987	-0.643467	0.333948
MED23_NM_001270521	MED23	NM_001270521	ENSG00000112282	21.7498	-0.386287	0.999991	18.0167	0.115065	0.999957	17.9702	-0.622679	0.786376	16.4148	0.335378	NA	17.5445	-0.896421	0.168479	18.1027	0.355794	NA
MAP4K1_NM_001042600	MAP4K1	NM_001042600	ENSG00000104814	31.833	0.00361877	0.999991	16.6859	-0.376642	0.999957	16.8394	-1.07115	0.57226	14.0131	-0.623777	NA	20.6676	-0.860168	0.168497	17.3915	-0.273631	NA
MANBAL_NM_001003897	MANBAL	NM_001003897	ENSG00000101363	22.9914	-0.382164	0.999991	24.3056	-0.0493124	0.999957	17.8678	-0.567935	0.789342	17.3897	-0.396068	NA	18.14	-0.889511	0.168497	19.9964	-0.324987	0.628713
LOC101928402_NR_130770	LOC101928402	NR_130770	ENSG00000232412	38.2115	-0.198454	0.999991	59.4516	-0.0517371	0.999957	30.2659	-0.312567	0.871826	32.8693	-1.18539	0.090566	29.0854	-0.782835	0.168497	41.0347	-0.841173	0.13687
C7orf49_NM_001243752	C7orf49	NM_001243752	ENSG00000122783	41.717	0.0239866	0.999991	44.8098	-0.0925045	0.999957	25.5264	-0.73995	0.694552	29.5405	-0.695125	0.296047	28.8752	-0.784919	0.168688	37.7534	-0.29638	0.598672
ZNF436_NM_001077195	ZNF436	NM_001077195	ENSG00000125945	42.6005	-0.194669	0.999991	45.511	-0.152948	0.999957	30.4285	-0.659947	0.76282	30.0762	-0.720114	0.285431	31.814	-0.794099	0.168928	29.3955	-1.19376	0.0479736
BTN3A3_NM_001242803	BTN3A3	NM_001242803	ENSG00000111801	32.1244	-0.226875	0.999991	17.3874	0.0860389	0.999957	19.1544	-1.11842	0.543096	9.88817	-0.617784	NA	24.3183	-0.844339	0.169053	11.9121	-0.450056	NA
MIR6125_NR_106740	MIR6125	NR_106740	ENSG00000284360	53.9748	-0.119467	0.999991	25.7833	0.0362309	0.999957	32.4469	-1.0602	0.497411	20.3332	-0.126306	0.864989	41.2206	-0.722989	0.169219	23.3642	0.00627085	0.992224
ZC3H7A_NM_014153	ZC3H7A	NM_014153	ENSG00000122299	35.5158	-0.0304603	0.999991	22.7241	-0.266562	0.999957	26.8293	-0.296331	0.889424	18.6989	-0.27738	NA	24.7255	-0.81418	0.169219	24.7801	-0.0339715	0.961642
E2F7_NM_203394	E2F7	NM_203394	ENSG00000165891	24.9216	-0.403886	0.999991	15.7864	0.263057	0.999957	14.3063	-0.980188	0.694616	10.1478	0.00574617	NA	20.7354	-0.94301	0.169227	12.4637	0.0466901	NA
S100A13_NM_001024213	S100A13	NM_001024213	ENSG00000189171	25.9289	-0.0866613	0.999991	22.6961	-0.409975	0.999957	15.4206	-1.06473	0.581371	14.9236	-0.859568	NA	17.4785	-0.893122	0.169229	16.6761	-1.06628	NA
MTHFR_NM_005957	MTHFR	NM_005957	ENSG00000177000	34.3626	-0.151446	0.999991	36.2374	-0.256519	0.999957	20.751	-0.93501	0.59797	27.1579	-0.538518	0.420262	24.1737	-0.822984	0.169508	33.0799	-0.306424	0.609331
KLHDC4_NM_001184854	KLHDC4	NM_001184854	ENSG00000104731	26.1765	-0.233237	0.999991	7.89017	-0.111198	0.999957	15.5325	-1.0033	0.605275	8.93676	0.272791	NA	19.915	-0.871217	0.169508	7.59367	-0.0190905	NA
MIR5571_NR_049835	MIR5571	NR_049835	ENSG00000264824	49.6889	0.148202	0.999991	50.9847	-0.209246	0.999957	51.2372	0.755767	0.624089	49.4405	0.248821	0.669538	56.5244	0.669656	0.169508	54.5235	0.175821	0.741089
GATA1_NM_002049	GATA1	NM_002049	ENSG00000102145	24.3764	-0.489382	0.999991	50.6375	-0.340207	0.999957	16.1025	-1.42235	0.406744	28.8034	-1.68297	0.0164944	21.0313	-0.847629	0.16983	37.1039	-1.12852	0.0479736
LOC100996437_NR_110037	LOC100996437	NR_110037	ENSG00000226824	35.5906	-0.129463	0.999991	16.0968	-0.175254	0.999957	23.2285	-0.741498	0.706176	16.6112	0.125382	NA	25.1323	-0.813158	0.169994	13.8103	-0.412305	NA
USP15_NM_001252078	USP15	NM_001252078	ENSG00000135655	53.3844	-0.134281	0.999991	25.7833	0.0588803	0.999957	32.4901	-1.03348	0.503608	19.5662	-0.184686	NA	41.0979	-0.720887	0.170309	23.5433	0.0304835	0.965968
GALC_NM_001201402	GALC	NM_001201402	ENSG00000054983	24.8873	-0.268333	0.999991	25.2515	0.0121412	0.999957	13.3131	-0.714781	0.781108	13.1273	-0.966535	NA	17.6936	-0.961127	0.170309	15.9911	-0.930712	NA
PPIB_NM_000942	PPIB	NM_000942	ENSG00000166794	29.3238	-0.267938	0.999991	22.235	-0.394122	0.999957	21.2068	-0.742056	0.720926	17.3605	-0.696875	NA	23.249	-0.849252	0.170466	17.8697	-0.79063	NA
BCRP2_NR_037566	BCRP2	NR_037566	ENSG00000169668	34.6263	0.638463	0.999991	25.7173	0.29529	0.999957	23.0144	0.565905	0.785101	20.5976	0.533097	0.437304	30.2046	0.756952	0.170466	25.7271	0.664401	0.283643
DNMT3B_NM_001207055	DNMT3B	NM_001207055	ENSG00000088305	29.3727	-0.0579263	0.999991	23.4657	0.0242176	0.999957	20.6231	-0.453442	0.828008	14.7085	-0.67202	NA	20.6109	-0.858479	0.170485	18.4422	-0.327005	NA
ACBD3_NM_022735	ACBD3	NM_022735	ENSG00000182827	35.7588	-0.294921	0.999991	28.809	-0.0312152	0.999957	26.4686	-0.813664	0.658361	17.3073	-0.691339	NA	29.6062	-0.769087	0.170696	23.6663	-0.30586	0.630842
CXCL3_NM_002090	CXCL3	NM_002090	ENSG00000163734	26.9168	-0.0380059	0.999991	25.4151	-0.0838103	0.999957	16.7394	-0.726741	0.739782	17.0591	-0.584171	NA	17.4435	-0.902583	0.170696	16.7709	-0.745457	NA
HSPA4_NM_002154	HSPA4	NM_002154	ENSG00000170606	38.8585	-0.130107	0.999991	21.6736	0.124103	0.999957	25.6901	-0.8045	0.65707	13.5194	-0.387588	NA	28.0924	-0.779068	0.170696	19.2574	0.142362	NA
RPL34-AS1_NR_026968	RPL34-AS1	NR_026968	ENSG00000234492	29.9198	-0.142884	0.999991	20.5996	-0.262509	0.999957	21.5908	-0.46184	0.828874	16.9844	-0.24047	NA	20.918	-0.880937	0.170715	18.7305	-0.358437	NA
ALDOA_NM_001243177	ALDOA	NM_001243177	ENSG00000149925	38.458	0.223625	0.999991	22.6816	-0.0738476	0.999957	22.975	-0.504984	0.80921	17.3721	-0.323209	NA	23.3352	-0.852527	0.171117	18.9514	-0.293143	NA
CCND3_NM_001136017	CCND3	NM_001136017	ENSG00000112576	38.597	-0.0352855	0.999991	39.5006	0.130156	0.999957	21.9801	-1.0287	0.550664	19.2452	-1.12322	NA	27.6392	-0.802782	0.171358	22.9646	-0.943803	0.152506
MECR_NM_001024732	MECR	NM_001024732	ENSG00000116353	27.4937	-0.0174257	0.999991	19.6517	0.309245	0.999957	18.3371	-0.437073	0.834848	11.6931	-0.182559	NA	17.3386	-0.894133	0.171389	14.1589	0.0228907	NA
RHBDD1_NM_001167608	RHBDD1	NM_001167608	ENSG00000144468	22.3003	-0.289845	0.999991	20.7742	-0.154104	0.999957	17.4042	-0.565169	0.794391	13.6818	-0.619906	NA	17.4713	-0.886709	0.171635	15.5409	-0.826308	NA
MYH7B_NM_020884	MYH7B	NM_020884	ENSG00000078814	32.6598	0.109072	0.999991	21.3418	0.0479752	0.999957	17.9468	-0.771719	0.709094	15.1534	-0.332056	NA	20.2636	-0.85496	0.171635	14.8951	-0.507073	NA
TRIM59_NM_173084	TRIM59	NM_173084	ENSG00000213186	40.5629	0.0560652	0.999991	29.6973	-0.256056	0.999957	23.4836	-0.820357	0.651293	24.6844	-0.254962	0.701768	26.9918	-0.783428	0.171635	28.5189	-0.133779	0.834419
LOC646762_NR_024278	LOC646762	NR_024278	N/A	27.5052	-0.118964	0.999991	24.6586	0.046578	0.999957	17.8133	-0.723661	0.733322	19.8888	0.0118384	0.986549	18.8037	-0.876486	0.171635	17.8153	-0.569994	NA
ZNF398_NM_020781	ZNF398	NM_020781	ENSG00000197024	39.7768	-0.25696	0.999991	59.9708	-0.00499659	0.999957	30.3812	-0.481879	0.797832	45.3929	-0.177915	0.77076	31.5749	-0.752082	0.171635	41.9718	-0.601038	0.284065
NDUFA13_NM_015965	NDUFA13	NM_015965	ENSG00000186010	31.1811	-0.450707	0.999991	26.0553	-0.079515	0.999957	24.0541	-0.734979	0.708404	18.0328	-0.353199	NA	26.8198	-0.799235	0.171956	20.7471	-0.317868	0.647609
BATF2_NM_138456	BATF2	NM_138456	ENSG00000168062	26.5152	-0.11936	0.999991	26.4571	-0.0531432	0.999957	15.0881	-1.15542	0.536799	14.6513	-0.907996	NA	19.0246	-0.877882	0.171979	16.5505	-0.877534	NA
PJA2_NM_014819	PJA2	NM_014819	ENSG00000198961	30.922	-0.234708	0.999991	31.0455	-0.153594	0.999957	18.4577	-1.07313	0.552687	23.5884	-0.353629	0.590265	24.0977	-0.816975	0.171979	30.6078	-0.0303993	0.962972
TAF12_NM_001135218	TAF12	NM_001135218	ENSG00000120656	46.5936	-0.0700444	0.999991	37.6062	-0.0342337	0.999957	30.6268	-0.706876	0.706176	28.8897	-0.168597	0.795998	33.1963	-0.738386	0.17225	33.1652	-0.0591472	0.92501
C21orf2_NM_001271440	C21orf2	NM_001271440	ENSG00000160226	36.2605	-0.0872127	0.999991	8.37681	-0.0379844	0.999957	20.5954	-1.02327	0.562381	8.10587	0.285301	NA	26.5909	-0.800721	0.17225	6.41073	-0.191199	NA
RIC8B_NM_018157	RIC8B	NM_018157	ENSG00000111785	27.0986	-0.283545	0.999991	12.3994	0.148362	0.999957	15.8609	-1.29686	0.503323	11.0476	0.39554	NA	20.829	-0.878485	0.172251	10.7439	0.238281	NA
SLC22A4_NM_003059	SLC22A4	NM_003059	ENSG00000197208	27.2861	-0.136215	0.999991	17.4235	-0.39352	0.999957	21.1903	-0.174051	0.957142	11.1372	-1.2309	NA	20.0729	-0.878246	0.172309	13.8152	-0.849258	NA
APIP_NM_015957	APIP	NM_015957	ENSG00000149089	42.029	-0.131139	0.999991	26.0851	-0.0932492	0.999957	31.3063	-0.423971	0.834981	16.6828	-0.61847	NA	31.2904	-0.798233	0.172324	18.5601	-0.737062	NA
AXL_NM_001278599	AXL	NM_001278599	ENSG00000167601	33.9286	0.186975	0.999991	18.5332	0.0465803	0.999957	15.9928	-1.15869	0.536799	12.7933	-0.160575	NA	20.1603	-0.871193	0.172324	11.1332	-0.810843	NA
RPS11_NM_001015	RPS11	NM_001015	ENSG00000142534	30.1792	-0.0349727	0.999991	24.0931	0.0447444	0.999957	18.3582	-0.725004	0.727323	15.9223	-0.245378	NA	20.8196	-0.845497	0.172324	19.6244	-0.198382	0.775452
GAS8_NM_001286205	GAS8	NM_001286205	ENSG00000141013	34.4746	-0.122372	0.999991	10.5561	-0.220198	0.999957	21.7324	-0.832687	0.671869	9.5193	0.00225635	NA	23.3085	-0.856486	0.172399	9.1218	-0.392902	NA
GEMIN7_NM_001007270	GEMIN7	NM_001007270	ENSG00000142252	37.3041	-0.0538046	0.999991	20.9061	-0.0708076	0.999957	21.9938	-1.06932	0.550664	15.9423	-0.284751	NA	25.4802	-0.809826	0.172567	16.1576	-0.378878	NA
MIR4257_NR_036211	MIR4257	NR_036211	ENSG00000264553	23.2741	-0.453688	0.999991	21.7456	0.109745	0.999957	20.7436	-0.398199	0.846933	12.9063	-0.574655	NA	19.3395	-0.857929	0.172614	14.3776	-0.440927	NA
SEPHS1_NM_001195602	SEPHS1	NM_001195602	ENSG00000086475	30.1412	-0.227574	0.999991	19.1241	0.0785088	0.999957	21.4181	-0.73966	0.729532	10.6734	-0.559304	NA	23.6538	-0.862386	0.172614	12.4173	-0.506743	NA
TWF1_NM_001242397	TWF1	NM_001242397	ENSG00000151239	25.4484	-0.515727	0.999991	22.2623	0.316375	0.999957	17.2566	-1.47005	0.418678	12.0352	-0.274977	NA	21.8421	-0.874741	0.172614	15.6776	-0.0747462	NA
LOC101928731_NR_110092	LOC101928731	NR_110092	ENSG00000258274	43.901	-0.156067	0.999991	24.7862	0.369619	0.999957	32.1161	-0.587361	0.781108	15.7314	-0.0452194	NA	33.4454	-0.757762	0.172614	13.8338	-0.572638	NA
IL27RA_NM_004843	IL27RA	NM_004843	ENSG00000104998	27.2682	-0.237053	0.999991	45.2366	0.00325651	0.999957	15.2024	-1.59496	0.295772	25.9371	-0.946522	0.196278	20.3188	-0.850068	0.172614	27.1993	-1.00244	0.110368
ZNF175_NM_007147	ZNF175	NM_007147	ENSG00000105497	34.9993	0.153001	0.999991	49.6873	-0.0534602	0.999957	19.8232	-0.762881	0.735362	31.3159	-0.800734	0.296047	21.1591	-0.879653	0.172614	30.3778	-1.28157	0.054662
NCR1_NM_001145457	NCR1	NM_001145457	ENSG00000189430	29.0534	-0.0751266	0.999991	49.9932	-0.26719	0.999957	20.3419	-0.50378	0.807118	32.819	-0.988461	0.164666	20.9933	-0.84611	0.172614	34.1245	-1.38993	0.0271349
EIF6_NM_001267810	EIF6	NM_001267810	ENSG00000242372	28.9596	-0.197365	0.999991	15.2568	-0.344752	0.999957	20.2436	-0.703432	0.733322	11.1422	-0.52637	NA	22.0049	-0.835086	0.172614	14.9414	-0.264898	NA
PTTG1IP_NM_001286822	PTTG1IP	NM_001286822	ENSG00000183255	34.5894	-0.277125	0.999991	10.8026	-0.216231	0.999957	24.9439	-0.672684	0.728093	10.1802	-0.0517084	NA	26.7859	-0.788069	0.172614	10.4486	-0.194945	NA
HNRNPH3_NM_012207	HNRNPH3	NM_012207	ENSG00000096746	57.2393	-0.164689	0.999991	61.4653	-0.197108	0.999957	35.5898	-1.06927	0.503323	49.3121	-0.244928	0.701768	44.5246	-0.731933	0.172693	49.1658	-0.607811	0.287523
SLC25A45_NM_001278251	SLC25A45	NM_001278251	ENSG00000162241	26.6604	-0.405437	0.999991	23.3085	-0.635401	0.999957	20.2237	-0.819889	0.683161	18.6341	-0.958606	NA	22.792	-0.842124	0.172697	18.65	-1.2032	NA
PPM1A_NM_021003	PPM1A	NM_021003	ENSG00000100614	23.5767	-0.137296	0.999991	9.57795	-0.0953606	0.999957	15.016	-1.04779	0.596787	7.28931	-0.298875	NA	17.6134	-0.905809	0.173284	7.79208	-0.341929	NA
TBC1D13_NM_001286772	TBC1D13	NM_001286772	ENSG00000107021	31.1503	-0.363145	0.999991	16.0841	-0.347806	0.999957	19.33	-1.27273	0.458344	12.5573	-0.613494	NA	25.4565	-0.79249	0.173411	13.9257	-0.596455	NA
RPL10_NM_001303626	RPL10	NM_001303626	ENSG00000147403	32.483	-0.0420013	0.999991	21.1974	-0.422338	0.999957	17.2804	-1.585	0.293761	17.2959	-0.704899	NA	23.7557	-0.853738	0.17354	19.5112	-0.526988	NA
TYMS_NM_001071	TYMS	NM_001071	ENSG00000176890	41.9302	-0.186504	0.999991	42.33	0.0897691	0.999957	28.8471	-0.633174	0.737342	23.0194	-0.839737	0.242552	31.5225	-0.748031	0.173783	29.763	-0.493274	0.417537
PSMD5-AS1_NR_024408	PSMD5-AS1	NR_024408	ENSG00000226752	72.2457	-0.102197	0.999991	63.3086	0.0412478	0.999957	51.2038	-0.468409	0.787118	40.3432	-0.560007	0.378535	54.1644	-0.662148	0.173783	43.4795	-0.610362	0.284065
PAN2_NM_001166279	PAN2	NM_001166279	ENSG00000135473	63.7395	-0.389162	0.999991	59.9131	0.108446	0.999957	44.636	-0.972024	0.580283	34.5842	-0.815752	0.235622	43.321	-1.05191	0.173941	36.2692	-0.937971	0.101296
NCBP1_NM_002486	NCBP1	NM_002486	ENSG00000136937	27.3192	-0.158687	0.999991	19.7769	-0.141035	0.999957	23.0989	-0.194708	0.935041	13.7438	-0.528301	NA	20.283	-0.870945	0.173941	17.9924	-0.143601	NA
SPC24_NM_182513	SPC24	NM_182513	ENSG00000161888	23.5804	-0.226797	0.999991	18.325	0.224196	0.999957	14.0949	-1.0023	0.630988	12.0333	0.0102844	NA	17.5287	-0.901435	0.174072	15.0034	0.19767	NA
LYPLAL1_NM_001300772	LYPLAL1	NM_001300772	ENSG00000143353	39.7911	-0.112952	0.999991	20.081	0.329818	0.999957	26.3168	-0.779179	0.672558	11.7351	-0.120825	NA	28.7359	-0.766388	0.174212	14.6395	0.0680229	NA
LPCAT4_NM_153613	LPCAT4	NM_153613	ENSG00000176454	21.609	-0.466805	0.999991	11.2874	0.0573501	0.999957	16.915	-0.854228	0.682796	8.26161	-0.0930498	NA	18.3107	-0.87295	0.174212	8.27953	-0.226421	NA
LMNB1_NM_001198557	LMNB1	NM_001198557	ENSG00000113368	34.2533	0.0390044	0.999991	45.154	0.0799555	0.999957	21.9386	-0.611747	0.774257	30.0931	-0.41181	0.515894	22.2545	-0.835918	0.17427	26.8578	-0.991371	0.111237
DDX19A_NM_018332	DDX19A	NM_018332	ENSG00000168872	28.0547	0.0430571	0.999991	16.6071	-0.144438	0.999957	15.2989	-1.01311	0.597028	14.8953	-0.110835	NA	17.8041	-0.876348	0.174599	13.2203	-0.558046	NA
LOC153684_NR_015447	LOC153684	NR_015447	ENSG00000215068	89.5031	-0.258815	0.999991	84.7998	-0.134466	0.999957	61.2286	-0.803931	0.593475	56.2454	-0.738211	0.245386	72.3815	-0.675864	0.174599	62.2834	-0.805698	0.132997
ACP2_NM_001302490	ACP2	NM_001302490	ENSG00000134575	28.6701	-0.0580897	0.999991	27.5969	-0.24714	0.999957	19.8981	-0.498765	0.815448	23.2706	-0.2713	0.696963	19.0289	-0.870018	0.174664	20.8524	-0.721859	0.284689
DSCAS_NR_110785	DSCAS	NR_110785	ENSG00000265888	46.1529	0.0976122	0.999991	61.1741	-0.205964	0.999957	26.7179	-0.753727	0.680354	33.9954	-1.34647	0.0634907	30.9285	-0.750552	0.174694	39.8383	-1.3286	0.0215569
YARS_NM_003680	YARS	NM_003680	ENSG00000134684	41.4149	-0.0942717	0.999991	38.2441	0.276864	0.999957	33.6621	-0.179734	0.935913	20.0017	-0.621683	0.372345	30.1702	-0.783306	0.174997	24.9488	-0.402777	0.520055
TFB1M_NM_016020	TFB1M	NM_016020	ENSG00000029639	26.1286	-0.177192	0.999991	22.0033	-0.238715	0.999957	15.7069	-1.06627	0.585223	21.2016	-0.0401595	0.96322	18.9399	-0.87066	0.175304	17.1764	-0.697929	NA
TMED1_NM_006858	TMED1	NM_006858	ENSG00000099203	43.7229	-0.0787994	0.999991	15.6162	-0.111049	0.999957	25.9719	-0.86317	0.631219	8.06564	-1.02734	NA	31.0397	-0.765245	0.175928	12.9072	-0.306423	NA
THRA_NM_001190918	THRA	NM_001190918	ENSG00000126351	17.7363	-0.669423	0.999991	26.2149	-0.282781	0.999957	16.7234	-0.708114	0.739919	14.7457	-1.37284	NA	18.1867	-0.886291	0.176841	16.8738	-1.29478	NA
MRPS15_NM_031280	MRPS15	NM_031280	ENSG00000116898	61.7447	-0.106173	0.999991	32.6164	0.00659232	0.999957	36.9086	-1.08571	0.509259	19.0331	-0.720518	NA	46.0904	-0.753666	0.177126	22.215	-0.594384	0.3662
ANP32E_NM_001136479	ANP32E	NM_001136479	ENSG00000143401	44.4035	0.0427037	0.999991	17.7808	-0.15816	0.999957	25.7582	-0.875124	0.600443	17.5126	0.078845	NA	30.0919	-0.748902	0.177467	20.1764	0.186934	0.784628
NTPCR_NM_032324	NTPCR	NM_032324	ENSG00000135778	30.4254	-0.058484	0.999991	14.2578	0.123355	0.999957	19.5077	-0.651431	0.766305	9.99983	-0.0567631	NA	20.9123	-0.866907	0.178091	13.3864	0.261782	NA
ZSCAN12P1_NR_024063	ZSCAN12P1	NR_024063	N/A	12.24	0.0451304	0.999991	10.7091	0.220705	0.999957	12.9713	0.612174	0.788122	9.6657	0.596714	NA	17.7356	0.877861	0.178091	12.4804	0.754178	NA
MIR3190_NR_036158	MIR3190	NR_036158	ENSG00000265134	37.7517	-0.0469292	0.999991	68.6044	0.0468815	0.999957	26.2753	-0.531982	0.796795	37.1678	-1.07409	0.107819	26.6402	-0.777576	0.178506	38.3243	-1.49138	0.0129941
MAP1LC3B_NM_022818	MAP1LC3B	NM_022818	ENSG00000140941	35.5495	-0.14478	0.999991	9.60793	0.0316092	0.999957	20.575	-1.20725	0.486904	8.59002	0.1384	NA	26.659	-0.779808	0.178769	8.3783	-0.125673	NA
STX10_NM_001271609	STX10	NM_001271609	ENSG00000104915	40.2846	-0.121863	0.999991	18.227	0.332583	0.999957	23.7962	-1.15153	0.499182	12.1461	0.0441318	NA	29.8501	-0.763057	0.178769	12.5296	0.0239276	NA
ZMYND12_NM_001146192	ZMYND12	NM_001146192	ENSG00000066185	35.2109	0.0292613	0.999991	14.3002	-0.24797	0.999957	19.0071	-0.868917	0.679461	11.5569	-0.199548	NA	23.0552	-0.81507	0.179003	14.6631	0.0164983	NA
DHRS3_NM_004753	DHRS3	NM_004753	ENSG00000162496	52.0176	-0.000759693	0.999991	60.6897	-0.0326429	0.999957	34.1708	-0.637596	0.731885	38.2196	-0.743791	0.247306	37.7271	-0.713986	0.179299	38.752	-1.11358	0.0479736
ZKSCAN4_NM_019110	ZKSCAN4	NM_019110	ENSG00000187626	49.34	-0.00920712	0.999991	24.8585	0.0202016	0.999957	31.4194	-0.625311	0.747191	17.6791	-0.241609	NA	34.1803	-0.749373	0.179299	20.2816	-0.24396	0.716337
NAPEPLD_NM_001122838	NAPEPLD	NM_001122838	ENSG00000161048	60.4943	-0.116422	0.999991	34.617	0.104423	0.999957	41.197	-0.660044	0.731905	18.8277	-0.692033	NA	45.7461	-0.68295	0.179299	25.7923	-0.284173	0.655289
TIPRL_NM_001031800	TIPRL	NM_001031800	ENSG00000143155	29.323	-0.0610455	0.999991	24.0738	-0.122301	0.999957	22.2124	-0.232999	0.913798	19.4698	-0.128226	NA	19.9672	-0.846117	0.179376	25.3732	0.11909	0.863463
ROM1_NM_000327	ROM1	NM_000327	ENSG00000149489	34.0991	-0.0503407	0.999991	9.97787	-0.0732479	0.999957	20.8892	-0.912728	0.651293	10.6464	0.25719	NA	23.5819	-0.84246	0.179376	7.96455	-0.305878	NA
SNORD30_NR_002561	SNORD30	NR_002561	ENSG00000277846	19.1807	0.152282	0.999991	15.9692	0.180877	0.999957	13.6157	0.070296	0.980337	13.3931	0.495507	NA	23.7949	0.804896	0.179376	19.429	0.811021	NA
METTL3_NM_019852	METTL3	NM_019852	ENSG00000165819	25.6455	-0.230686	0.999991	17.085	0.248319	0.999957	17.0604	-0.925552	0.651293	12.5319	0.224736	NA	18.8904	-0.876923	0.179376	9.7182	-0.275926	NA
SLC38A10_NM_001037984	SLC38A10	NM_001037984	ENSG00000157637	27.6856	-0.202593	0.999991	24.1587	0.155915	0.999957	20.0009	-0.597254	0.778943	13.4022	-0.596573	NA	20.3668	-0.832707	0.179376	14.4482	-0.680636	NA
GEMIN7_NM_001007269	GEMIN7	NM_001007269	ENSG00000142252	37.026	-0.0542205	0.999991	21.7225	-0.150943	0.999957	21.8841	-1.05764	0.552687	16.1915	-0.414852	NA	25.356	-0.799084	0.179376	16.8786	-0.493901	NA
ATP5O_NM_001697	ATP5O	NM_001697	ENSG00000241837	26.7685	-0.378551	0.999991	27.7415	-0.19912	0.999957	21.2971	-0.527652	0.801916	23.3576	-0.211957	0.753819	22.3939	-0.854334	0.179376	23.3099	-0.424841	0.509562
SCAF8_NM_001286188	SCAF8	NM_001286188	ENSG00000213079	48.1408	-0.197088	0.999991	50.3159	0.0563252	0.999957	33.2179	-0.743923	0.711783	29.2135	-0.802146	0.242552	36.9373	-0.756283	0.179376	34.618	-0.669912	0.25635
LOC101929897_NR_125823	LOC101929897	NR_125823	ENSG00000253408	27.433	0.0654536	0.999991	20.6486	-0.249777	0.999957	17.6911	-0.387913	0.85336	14.6179	-0.681274	NA	17.3471	-0.871843	0.179376	18.5364	-0.330017	NA
ZFX_NM_001178085	ZFX	NM_001178085	ENSG00000005889	40.0007	-0.0964405	0.999991	35.1634	0.128941	0.999957	25.4355	-0.829377	0.644551	18.7952	-0.97215	NA	29.1492	-0.758223	0.179376	22.0479	-0.854033	0.211784
TMEM128_NM_001297551	TMEM128	NM_001297551	ENSG00000132406	28.8619	0.0396056	0.999991	16.4625	-0.0891803	0.999957	13.8557	-1.40482	0.461809	9.40887	-0.852869	NA	18.3839	-0.879131	0.179555	14.4686	-0.319492	NA
TP53RK_NM_033550	TP53RK	NM_033550	ENSG00000172315	33.2043	0.0117481	0.999991	23.7782	-0.219573	0.999957	18.51	-0.97658	0.592256	15.0974	-0.819647	NA	22.1418	-0.817302	0.180016	22.6157	-0.220035	0.743418
BCL2L1_NM_001191	BCL2L1	NM_001191	ENSG00000171552	51.5094	0.0706643	0.999991	62.0696	0.061847	0.999957	31.3273	-0.587346	0.751916	36.9493	-0.71713	0.2918	33.8763	-0.728876	0.18037	44.1146	-0.563704	0.332608
DSCC1_NM_024094	DSCC1	NM_024094	ENSG00000136982	27.5688	-0.20516	0.999991	14.464	-0.192622	0.999957	19.2487	-0.741424	0.720926	11.0504	-0.447012	NA	21.2724	-0.844644	0.180393	11.066	-0.589227	NA
OR8G2_NM_001291438	OR8G2	NM_001291438	ENSG00000181214	26.1957	-0.276325	0.999991	27.1631	-0.276285	0.999957	19.4407	-0.671146	0.746838	17.9121	-0.988038	NA	19.8108	-0.841243	0.180733	23.0704	-0.554054	0.386021
WDR1_NM_005112	WDR1	NM_005112	ENSG00000071127	32.7351	-0.230901	0.999991	13.135	0.0945453	0.999957	25.719	-0.457144	0.828008	7.18822	-0.57159	NA	25.4744	-0.796665	0.180733	8.75666	-0.408642	NA
PTPMT1_NM_001143984	PTPMT1	NM_001143984	ENSG00000110536	27.7514	-0.376414	0.999991	39.6643	0.22824	0.999957	18.4253	-1.0742	0.550664	18.8929	-0.893037	NA	23.4146	-0.801871	0.180855	23.1669	-0.657349	0.313133
CCDC174_NM_016474	CCDC174	NM_016474	ENSG00000154781	29.7366	-0.258085	0.999991	15.7098	0.023183	0.999957	19.2197	-0.959308	0.593558	12.129	-0.0508826	NA	23.4146	-0.801871	0.180855	13.9881	0.0291639	NA
SNORA9_NR_002952	SNORA9	NR_002952	ENSG00000277184	35.0581	0.394383	0.999991	24.0505	0.145053	0.999957	20.956	-0.0403589	0.987455	16.6489	-0.14121	NA	17.4935	-0.886273	0.180883	17.1838	-0.34004	NA
DEAF1_NM_001293634	DEAF1	NM_001293634	ENSG00000177030	39.7123	-0.132233	0.999991	11.8424	-0.443023	0.999957	24.3655	-0.861213	0.617588	9.62179	-0.702909	NA	29.6543	-0.751756	0.180939	10.0501	-0.911281	NA
SETD2_NM_014159	SETD2	NM_014159	ENSG00000181555	33.7572	0.189228	0.999991	52.5146	0.192666	0.999957	23.2568	-0.167731	0.939198	31.3498	-0.41074	0.514387	20.5728	-0.830069	0.180939	36.5468	-0.389406	0.503518
SIRT5_NM_012241	SIRT5	NM_012241	ENSG00000124523	28.1661	-0.121679	0.999991	37.0173	0.121753	0.999957	17.7508	-0.835476	0.685102	21.9204	-0.578	0.4009	20.3848	-0.84335	0.181046	22.0919	-0.803797	0.222734
TMEM64_NM_001008495	TMEM64	NM_001008495	ENSG00000180694	27.0486	0.00562975	0.999991	35.8711	0.0840069	0.999957	17.5832	-0.706599	0.751916	19.858	-0.821136	0.307182	18.3939	-0.865914	0.181151	22.395	-0.658429	0.326052
ZNF444_NM_001253792	ZNF444	NM_001253792	ENSG00000167685	19.8454	-0.515397	0.999991	13.7941	0.0231036	0.999957	17.8667	-0.639893	0.778943	9.55368	-0.29992	NA	19.0088	-0.878117	0.181385	10.4868	-0.371056	NA
PKNOX1_NM_001286258	PKNOX1	NM_001286258	ENSG00000160199	45.9728	-0.119363	0.999991	17.5084	0.0750048	0.999957	32.4434	-0.570045	0.765117	9.02116	-0.721899	NA	34.7087	-0.719656	0.181607	11.5627	-0.568608	NA
AIF1L_NM_001185095	AIF1L	NM_001185095	ENSG00000126878	39.8633	0.154552	0.999991	32.7719	0.271177	0.999957	34.3419	0.37608	0.840656	27.5357	0.542197	0.435148	46.3877	0.671416	0.181607	31.947	0.563067	0.359013
S100A1_NM_006271	S100A1	NM_006271	ENSG00000160678	22.5313	-0.457103	0.999991	14.1047	-0.268889	0.999957	15.6394	-1.39421	0.449795	9.55025	-0.837552	NA	19.2885	-0.852712	0.181988	15.6134	-0.0588688	NA
ITGB1_NM_002211	ITGB1	NM_002211	ENSG00000150093	45.6722	-0.0775926	0.999991	21.2888	-0.00112132	0.999957	30.1824	-0.671267	0.720926	13.1011	-0.62485	NA	33.423	-0.735101	0.181988	15.9441	-0.438262	NA
UBAC2_NM_001144072	UBAC2	NM_001144072	ENSG00000134882	27.3235	-0.262276	0.999991	29.4486	0.0324072	0.999957	21.4619	-0.549137	0.815448	16.422	-0.901209	NA	20.9997	-0.858581	0.181988	19.1578	-0.816272	NA
KIF22_NM_001256269	KIF22	NM_001256269	ENSG00000079616	36.0288	-0.0419438	0.999991	22.492	0.0228826	0.999957	21.3488	-0.950594	0.592256	15.4351	-0.327153	NA	24.6199	-0.78606	0.181988	24.4296	0.397673	0.545954
RCC2_NM_018715	RCC2	NM_018715	ENSG00000179051	34.4839	-0.129263	0.999991	43.8379	-0.139544	0.999957	27.7447	-0.251554	0.913094	31.3425	-0.485413	0.439002	24.7605	-0.79622	0.182098	32.9169	-0.718155	0.225455
S100A13_NM_001024212	S100A13	NM_001024212	ENSG00000189171	23.7587	-0.295915	0.999991	28.9382	-0.18854	0.999957	16.3007	-1.08892	0.570015	16.9943	-0.936767	NA	18.6593	-0.852688	0.182098	18.4054	-1.18766	NA
CKS1B_NM_001826	CKS1B	NM_001826	ENSG00000173207	22.3818	-0.400071	0.999991	30.5306	-0.123943	0.999957	18.9191	-0.577764	0.786376	16.8057	-1.07929	NA	19.0037	-0.843507	0.182098	23.964	-0.457304	0.480104
PDE3B_NM_000922	PDE3B	NM_000922	ENSG00000152270	35.9926	-0.0911691	0.999991	34.8574	-0.149165	0.999957	20.2607	-1.29696	0.474665	19.2759	-1.26326	NA	24.9974	-0.833191	0.182098	25.1607	-0.7605	0.226118
CHCHD5_NM_001304353	CHCHD5	NM_001304353	ENSG00000125611	42.5898	0.132426	0.999991	30.2266	-0.148563	0.999957	23.1359	-0.821978	0.65251	19.7573	-0.859182	NA	27.1273	-0.761515	0.182581	20.3276	-0.975653	0.146447
MIR6132_NR_106748	MIR6132	NR_106748	ENSG00000283923	15.7682	-0.0578063	0.999991	20.9551	-0.190913	0.999957	14.6698	0.214386	0.931532	20.979	0.256961	0.728117	22.9013	0.835375	0.18285	19.1271	-0.210514	NA
RSG1_NM_030907	RSG1	NM_030907	ENSG00000132881	43.2745	-0.331156	0.999991	25.6281	-0.396831	0.999957	28.0449	-1.19189	0.45882	19.6933	-0.811618	NA	36.4071	-0.734338	0.183761	23.7666	-0.514476	0.417917
CD58_NM_001144822	CD58	NM_001144822	ENSG00000116815	47.3138	0.331527	0.999991	31.0901	-0.305578	0.999957	23.3183	-0.86387	0.623298	22.0856	-0.853249	0.252157	25.8604	-0.781024	0.183761	25.2595	-0.73206	0.24753
UBAC2_NM_177967	UBAC2	NM_177967	ENSG00000134882	33.4157	0.0026209	0.999991	17.2702	0.0312378	0.999957	21.4824	-0.750122	0.736721	9.48041	-0.724334	NA	21.8355	-0.828437	0.183761	12.2575	-0.474634	NA
MFSD1_NM_001167903	MFSD1	NM_001167903	ENSG00000118855	27.1928	-0.0908149	0.999991	17.6	-0.116246	0.999957	16.4417	-1.00622	0.59962	12.6311	-0.43368	NA	17.5007	-0.903198	0.183761	14.4631	-0.439671	NA
TRAM2_NM_012288	TRAM2	NM_012288	ENSG00000065308	39.2266	-0.152223	0.999991	21.9013	-0.398035	0.999957	26.2134	-0.829481	0.683895	15.7397	-0.943334	NA	28.6886	-0.788552	0.183761	20.7071	-0.42832	0.53097
ACAA1_NM_001130410	ACAA1	NM_001130410	ENSG00000060971	35.6843	-0.223933	0.999991	19.5068	-0.0983114	0.999957	22.8558	-1.08948	0.52266	14.6817	-0.251319	NA	28.2588	-0.758205	0.184026	16.3719	-0.298441	NA
NMT1_NM_021079	NMT1	NM_021079	ENSG00000136448	24.5178	-0.239085	0.999991	21.8033	-0.247305	0.999957	16.9269	-0.894408	0.653779	15.7732	-0.635831	NA	18.881	-0.840612	0.184165	20.6307	-0.220948	0.746698
ZYX_NM_001010972	ZYX	NM_001010972	ENSG00000159840	28.5479	-0.128835	0.999991	24.3057	-0.0962986	0.999957	20.3908	-0.613877	0.778943	14.9768	-0.753395	NA	21.113	-0.827386	0.184165	19.185	-0.460769	NA
DIXDC1_NM_001037954	DIXDC1	NM_001037954	ENSG00000150764	24.4248	-0.257259	0.999991	26.7253	0.089709	0.999957	17.3849	-0.824407	0.697708	18.6196	-0.300771	NA	18.8157	-0.856251	0.184169	18.8987	-0.4665	NA
SCAND1_NM_033630	SCAND1	NM_033630	ENSG00000171222	23.5373	-0.205431	0.999991	19.5793	-0.190433	0.999957	17.7644	-0.533309	0.803842	14.7314	-0.510861	NA	17.2624	-0.861709	0.184451	17.6514	-0.298037	NA
SLC43A3_NM_017611	SLC43A3	NM_017611	ENSG00000134802	26.8517	-0.230011	0.999991	41.4293	-0.132737	0.999957	20.9902	-0.509572	0.807118	31.8992	-0.357716	0.58896	20.6602	-0.819868	0.18473	28.3891	-0.999261	0.100167
ALG9_NM_001077690	ALG9	NM_001077690	ENSG00000086848	28.6753	-0.551648	0.999991	17.4829	0.0763493	0.999957	18.0578	-1.59164	0.322577	14.2317	0.11836	NA	25.189	-0.836245	0.18473	12.7569	-0.287025	NA
ASXL2_NM_018263	ASXL2	NM_018263	ENSG00000143970	25.1697	-0.147937	0.999991	27.9602	0.0594441	0.999957	18.136	-0.529475	0.818313	19.1995	-0.34272	NA	17.8968	-0.898635	0.18473	17.9982	-0.634525	NA
CRELD1_NM_001031717	CRELD1	NM_001031717	ENSG00000163703	26.4375	0.00275603	0.999991	36.5647	-0.298335	0.999957	14.0267	-1.17673	0.536799	29.4587	-0.403703	0.535859	17.2961	-0.865739	0.18473	27.5294	-0.913121	0.147219
WASH2P_NR_024077	WASH2P	NR_024077	ENSG00000146556	31.8558	-0.0571226	0.999991	21.6881	-0.0800439	0.999957	17.6412	-1.2288	0.493614	16.2014	-0.321144	NA	22.3678	-0.800837	0.184831	19.9463	-0.0838237	0.906961
ANKIB1_NM_019004	ANKIB1	NM_019004	ENSG00000001629	40.0399	-0.0832235	0.999991	22.4772	-0.169011	0.999957	22.6024	-1.17558	0.499182	18.4438	-0.294281	NA	28.3685	-0.765555	0.184831	19.2835	-0.342227	NA
SCO2_NM_001169110	SCO2	NM_001169110	ENSG00000284194	23.708	-0.214788	0.999991	13.8814	0.0576462	0.999957	14.196	-1.08533	0.585223	9.40278	-0.351412	NA	17.9748	-0.857511	0.185101	8.52391	-0.910447	NA
SFT2D1_NM_145169	SFT2D1	NM_145169	ENSG00000198818	30.1962	-0.0682822	0.999991	20.4914	-0.199995	0.999957	20.5612	-0.528587	0.797583	17.8324	-0.0817026	NA	21.5126	-0.813733	0.185811	20.9482	0.0264051	0.971083
TCAF1_NM_014719	TCAF1	NM_014719	ENSG00000198420	25.5617	-0.155359	0.999991	24.6371	0.12281	0.999957	15.2802	-1.05118	0.585223	13.7238	-0.561903	NA	19.0374	-0.844079	0.186361	16.9733	-0.539358	NA
CCDC90B_NM_001286116	CCDC90B	NM_001286116	ENSG00000137500	26.8731	-0.0481209	0.999991	16.7815	-0.403008	0.999957	20.4873	-0.344809	0.873028	12.845	-0.762796	NA	18.9147	-0.842349	0.186875	15.0201	-0.677096	NA
YES1_NM_005433	YES1	NM_005433	ENSG00000176105	54.9756	0.000461435	0.999991	40.1365	-0.101916	0.999957	33.0788	-0.954762	0.559921	31.7347	-0.215582	0.744218	40.2127	-0.725989	0.186875	34.4886	-0.293657	0.629208
ZFX_NM_003410	ZFX	NM_003410	ENSG00000005889	40.0832	-0.142252	0.999991	35.0252	0.138207	0.999957	25.8702	-0.860368	0.618434	18.6863	-0.958289	NA	30.2103	-0.741309	0.186875	22.0613	-0.812966	0.231086
GIT2_NM_001135213	GIT2	NM_001135213	ENSG00000139436	26.9344	-0.0222432	0.999991	21.7838	0.0724138	0.999957	17.8752	-0.475015	0.825453	10.9932	-0.937434	NA	18.287	-0.849899	0.187013	14.2433	-0.608963	NA
MTFR1L_NM_019557	MTFR1L	NM_019557	ENSG00000117640	32.3811	-0.0724805	0.999991	33.3392	0.0514545	0.999957	25.1672	-0.264025	0.897518	21.4077	-0.4382	0.506733	22.4058	-0.800905	0.18724	27.7087	-0.158799	0.80398
PAX8-AS1_NR_015377	PAX8-AS1	NR_015377	ENSG00000189223	21.7113	-0.340617	0.999991	11.315	0.391539	0.999957	13.0835	-1.42108	0.458344	10.6072	0.82444	NA	17.591	-0.861404	0.18724	7.33997	0.190727	NA
C1orf174_NM_207356	C1orf174	NM_207356	ENSG00000198912	36.8094	-0.000651773	0.999991	20.7633	-0.102594	0.999957	24.0132	-0.599932	0.772413	19.2767	0.0818113	NA	25.417	-0.776907	0.187485	15.5509	-0.509386	NA
SIRT5_NM_001193267	SIRT5	NM_001193267	ENSG00000124523	28.6227	-0.156913	0.999991	36.9664	0.109833	0.999957	17.2854	-0.994687	0.593653	22.0293	-0.589745	0.393417	21.3232	-0.819795	0.187631	21.9129	-0.81866	0.220576
RASSF7_NM_001143993	RASSF7	NM_001143993	ENSG00000099849	30.4092	0.0739311	0.999991	8.59595	0.0923275	0.999957	15.4723	-1.17365	0.52266	5.86902	-0.0400518	NA	19.526	-0.827511	0.187659	8.88328	0.274166	NA
C1orf43_NM_001098616	C1orf43	NM_001098616	ENSG00000143612	36.3049	-0.11744	0.999991	53.8752	0.282822	0.999957	25.7196	-0.553227	0.791427	29.5017	-0.567574	0.395757	26.486	-0.784946	0.187852	36.4307	-0.3625	0.546086
LOC101929541_NR_125984	LOC101929541	NR_125984	ENSG00000226251	28.1777	-0.100162	0.999991	27.769	-0.146118	0.999957	17.6724	-0.745275	0.735518	20.7904	-0.302506	0.657115	19.2728	-0.861113	0.187852	25.3409	-0.0823168	0.903134
VRK2_NM_001130481	VRK2	NM_001130481	ENSG00000028116	32.7334	-0.0762058	0.999991	34.2557	-0.00674525	0.999957	21.4011	-0.799522	0.698722	22.5276	-0.521542	0.444642	23.4131	-0.791574	0.187852	23.2831	-0.792767	0.230463
ANTXR2_NM_001286780	ANTXR2	NM_001286780	ENSG00000163297	30.6578	0.0775706	0.999991	50.2501	0.0385178	0.999957	19.7015	-0.602156	0.785101	26.3575	-1.19853	0.0948322	19.7699	-0.824406	0.187852	35.5752	-0.604541	0.294652
FBXO4_NM_001297437	FBXO4	NM_001297437	ENSG00000151876	32.585	-0.272906	0.999991	61.5145	-0.0845368	0.999957	27.0429	-0.352919	0.860848	36.5476	-0.990761	0.152	25.3545	-0.790147	0.187852	37.5108	-1.27535	0.0354979
FBXO4_NM_012176	FBXO4	NM_012176	ENSG00000151876	32.585	-0.272906	0.999991	61.2381	-0.0849399	0.999957	27.0429	-0.352919	0.860848	36.4387	-0.984099	0.155437	25.3545	-0.790147	0.187852	37.3882	-1.26888	0.0369449
LDB1_NM_001113407	LDB1	NM_001113407	ENSG00000198728	23.2111	-0.292177	0.999991	15.5206	-0.236609	0.999957	14.1216	-1.23841	0.51357	9.61491	-0.828843	NA	18.9499	-0.849538	0.188355	11.9028	-0.86528	NA
ANKRD45_NM_198493	ANKRD45	NM_198493	ENSG00000183831	41.0747	-0.0618339	0.999991	28.3027	-0.180287	0.999957	21.4841	-1.33892	0.382658	17.2814	-0.814317	NA	29.6685	-0.736472	0.188841	23.4452	-0.392524	0.544188
USP4_NM_001251877	USP4	NM_001251877	ENSG00000114316	29.8389	-0.159313	0.999991	9.61415	-0.246689	0.999957	18.7645	-0.938314	0.603464	8.23206	-0.185867	NA	21.8103	-0.80067	0.188841	10.0961	-0.122162	NA
CDC42_NM_001039802	CDC42	NM_001039802	ENSG00000070831	25.5993	-0.251251	0.999991	23.1723	0.186599	0.999957	18.5162	-0.772895	0.711783	14.6846	-0.268775	NA	19.3028	-0.831783	0.189087	14.38	-0.589787	NA
CDKN2AIP_NM_017632	CDKN2AIP	NM_017632	ENSG00000168564	28.8555	-0.128888	0.999991	17.3318	-0.120641	0.999957	17.6218	-0.931387	0.612063	12.2037	-0.321955	NA	20.5038	-0.813434	0.1891	13.1155	-0.481845	NA
ARHGEF1_NM_199002	ARHGEF1	NM_199002	ENSG00000076928	30.3048	-0.197882	0.999991	11.5255	-0.000531461	0.999957	21.3818	-0.735066	0.722418	9.33625	0.129551	NA	22.7502	-0.789429	0.189105	13.0551	0.375625	NA
FAM13A_NM_001015045	FAM13A	NM_001015045	ENSG00000138640	25.9474	-0.0988553	0.999991	22.5663	-0.217826	0.999957	16.7849	-0.827138	0.708532	15.1601	-0.679194	NA	18.5518	-0.867594	0.189156	16.9909	-0.702182	NA
NUDT4P1_NR_002212	NUDT4P1	NR_002212	N/A	33.3711	-0.0427378	0.999991	31.5387	-0.0673213	0.999957	20.8431	-0.743147	0.711783	24.4216	-0.293441	0.676481	23.3429	-0.793014	0.189211	24.5129	-0.511193	0.418696
POLE2_NM_001197330	POLE2	NM_001197330	ENSG00000100479	33.1303	-0.075338	0.999991	27.2908	-0.0185061	0.999957	22.9904	-0.539442	0.803842	20.24	-0.282347	0.695256	23.0882	-0.817038	0.189228	22.5644	-0.258992	0.699772
LIG3_NM_002311	LIG3	NM_002311	ENSG00000005156	28.4615	-0.0283335	0.999991	46.2256	-0.0397494	0.999957	19.2526	-0.569969	0.788406	26.2591	-1.0827	0.138914	19.4592	-0.835649	0.189228	26.7776	-1.3018	0.0421994
SYPL1_NM_182715	SYPL1	NM_182715	ENSG00000008282	51.0194	-0.0876255	0.999991	44.2592	-0.332526	0.999957	34.5901	-0.616525	0.740986	32.6991	-0.652244	0.306357	35.939	-0.744416	0.189228	40.532	-0.391087	0.477682
LOC100507634_NR_038320	LOC100507634	NR_038320	N/A	47.6765	0.129448	0.999991	54.6451	-0.180723	0.999957	31.4007	-0.406452	0.834981	36.0213	-0.795759	0.235622	31.1357	-0.732971	0.189386	33.2998	-1.37634	0.0341245
ZNF644_NM_032186	ZNF644	NM_032186	ENSG00000122482	32.7731	-0.0404823	0.999991	30.1777	-0.113307	0.999957	25.1422	-0.249472	0.911861	18.5193	-0.922897	NA	22.959	-0.796044	0.189386	20.3529	-0.867271	0.195742
MPG_NM_001015054	MPG	NM_001015054	ENSG00000103152	22.6586	-0.356215	0.999991	39.2563	-0.0136161	0.999957	14.6546	-1.1878	0.524497	20.0985	-1.4521	0.0664519	19.0209	-0.833848	0.189386	21.2789	-1.69168	0.0165125
TNFAIP3_NM_001270507	TNFAIP3	NM_001270507	ENSG00000118503	38.3519	-0.392843	0.999991	34.2045	-0.00633489	0.999957	31.2121	-0.548152	0.797015	21.0158	-0.63441	0.387335	32.5744	-0.760516	0.189386	23.845	-0.56243	0.402869
BUD31_NM_003910	BUD31	NM_003910	ENSG00000106245	18.8277	0.187924	0.999991	15.4588	-0.0954709	0.999957	11.6463	-0.158509	0.954487	13.2109	0.0130372	NA	23.6438	0.81453	0.189386	14.204	-0.0307889	NA
ANLN_NM_001284301	ANLN	NM_001284301	ENSG00000011426	30.1954	-0.290747	0.999991	25.628	0.0644039	0.999957	21.0062	-1.0137	0.585223	17.6615	-0.0938299	NA	24.4405	-0.774326	0.189686	23.8883	0.205397	0.750485
LRRC2-AS1_NR_073385	LRRC2-AS1	NR_073385	ENSG00000268324	21.4078	-0.649814	0.999991	30.1521	-0.490556	0.999957	17.5917	-0.87981	0.668875	21.9197	-0.977613	0.227739	21.3959	-0.824992	0.189716	24.8285	-0.907396	0.186166
FER_NM_001308028	FER	NM_001308028	ENSG00000151422	44.1187	-0.109688	0.999991	17.9931	0.111061	0.999957	25.1105	-1.07784	0.51733	10.1841	-0.479371	NA	33.0679	-0.717494	0.189716	12.9219	-0.291666	NA
DLG5-AS1_NR_024585	DLG5-AS1	NR_024585	ENSG00000233871	31.08	0.167231	0.999991	24.5565	-0.15194	0.999957	18.1639	-0.641832	0.765117	18.2912	-0.425144	NA	18.8795	-0.829491	0.190356	17.109	-0.729415	NA
LOC105377348_NR_131185	LOC105377348	NR_131185	N/A	27.5666	-0.327764	0.999991	9.155	-0.139522	0.999957	21.3243	-0.611793	0.778943	9.06105	0.176399	NA	21.4021	-0.841807	0.190356	11.4332	0.289129	NA
RACGAP1_NM_001126103	RACGAP1	NM_001126103	ENSG00000161800	21.0026	-0.414096	0.999991	19.6366	-0.274	0.999957	19.0867	-0.48745	0.823804	18.6406	-0.0348066	NA	18.2008	-0.836445	0.190385	17.1878	-0.434289	NA
ERI2_NM_001142725	ERI2	NM_001142725	ENSG00000196678	43.8927	-0.440295	0.999991	33.2776	-0.427718	0.999957	31.2434	-1.01344	0.536799	20.9715	-1.20256	0.108556	38.0593	-0.703123	0.190385	24.8325	-1.05189	0.0955116
S100A4_NM_002961	S100A4	NM_002961	ENSG00000196154	27.9087	-0.0110795	0.999991	27.0015	-0.15858	0.999957	16.3678	-0.888355	0.656047	16.8415	-0.863356	NA	18.6356	-0.832126	0.190416	17.2899	-1.14324	NA
MIR21_NR_029493	MIR21	NR_029493	ENSG00000284190	38.4694	0.251955	0.999991	23.5828	-0.0846412	0.999957	28.5037	0.0994739	0.9666	19.609	-0.12255	NA	41.6526	0.692572	0.190416	22.0488	-0.0176051	0.978467
TBCCD1_NM_018138	TBCCD1	NM_018138	ENSG00000113838	30.5862	-0.342527	0.999991	24.5287	0.00469311	0.999957	20.3868	-0.95739	0.592256	16.6501	-0.344501	NA	25.2419	-0.769304	0.190416	19.4758	-0.278009	NA
CMTR1_NM_015050	CMTR1	NM_015050	ENSG00000137200	28.2705	-0.426519	0.999991	20.3811	-0.212902	0.999957	21.6585	-0.750917	0.700018	17.8182	-0.315126	NA	24.284	-0.771344	0.190416	18.6147	-0.315006	NA
LOC283788_NR_027436	LOC283788	NR_027436	N/A	90.9681	0.0153894	0.999991	74.4516	0.0162745	0.999957	63.5013	-0.365556	0.832092	62.4904	0.104197	0.879482	66.0938	-0.632785	0.190416	55.2344	-0.503658	0.344067
TPM3_NM_001043351	TPM3	NM_001043351	ENSG00000143549	23.9989	-0.131565	0.999991	16.5963	-0.088998	0.999957	20.6788	-0.1664	0.946484	10.9215	-0.646228	NA	17.7804	-0.849194	0.190863	13.9696	-0.199687	NA
CROCCP2_NR_026752	CROCCP2	NR_026752	ENSG00000215908	33.2229	0.189449	0.999991	35.8675	0.0729548	0.999957	25.2902	0.205115	0.930209	29.103	0.145635	0.821641	38.3208	0.713412	0.191422	37.0908	0.389971	0.49313
RCC2_NM_001136204	RCC2	NM_001136204	ENSG00000179051	46.4467	-0.213449	0.999991	24.8392	-0.183003	0.999957	33.9247	-0.548875	0.771827	19.3208	-0.365561	NA	37.0777	-0.700163	0.191422	17.6566	-0.763481	NA
TAL1_NM_001290403	TAL1	NM_001290403	ENSG00000162367	29.4235	-0.315761	0.999991	64.2254	-0.168218	0.999957	23.4313	-0.499263	0.800992	42.927	-0.809845	0.233229	23.4331	-0.782791	0.191422	45.6243	-0.915837	0.0918583
SWT1_NM_001105518	SWT1	NM_001105518	ENSG00000116668	35.6064	-0.231863	0.999991	16.3223	-0.290297	0.999957	21.0653	-1.1629	0.499182	13.1668	-0.61097	NA	28.4325	-0.751403	0.191422	13.2308	-0.694052	NA
CEP170_NM_001042404	CEP170	NM_001042404	ENSG00000143702	30.1383	-0.229654	0.999991	30.2864	-0.200123	0.999957	27.4804	-0.0956427	0.968457	22.3665	-0.513481	0.440414	23.6233	-0.785202	0.191422	26.0286	-0.459328	0.460046
OXA1L_NM_005015	OXA1L	NM_005015	ENSG00000155463	46.6133	0.0171152	0.999991	35.3592	-0.158342	0.999957	30.9767	-0.504535	0.789342	22.784	-0.786136	0.269736	32.9115	-0.71571	0.191422	26.2678	-0.761947	0.220576
HIST1H2AJ_NM_021066	HIST1H2AJ	NM_021066	ENSG00000276368	17.2579	0.21079	0.999991	15.1145	0.26373	0.999957	12.7878	0.109206	0.968457	14.2728	0.614048	NA	20.9985	0.811373	0.191422	14.1209	0.516411	NA
MAP3K5_NM_005923	MAP3K5	NM_005923	ENSG00000197442	30.6266	-0.242673	0.999991	30.9879	0.0171907	0.999957	22.4665	-0.666265	0.747423	19.6508	-0.539587	NA	23.6233	-0.785202	0.191422	24.7706	-0.26473	0.686325
DKFZp686K1684_NR_033971	DKFZp686K1684	NR_033971	ENSG00000049449	28.4579	-0.233346	0.999991	25.3666	-0.21203	0.999957	19.6026	-0.722024	0.733322	16.1651	-0.944481	NA	22.2473	-0.812002	0.191708	17.3152	-1.0206	NA
MKRN2_NM_001271707	MKRN2	NM_001271707	ENSG00000075975	54.03	0.272876	0.999991	27.9222	-0.551647	0.999957	32.2587	-0.43857	0.8196	20.4016	-0.851622	0.268773	33.347	-0.717658	0.192355	25.1372	-0.780746	0.239712
SLC22A5_NM_001308122	SLC22A5	NM_001308122	ENSG00000197375	27.5124	-0.223188	0.999991	27.2737	0.0379081	0.999957	16.7167	-1.17124	0.521925	15.3579	-0.8883	NA	21.4079	-0.816583	0.192355	21.2735	-0.336051	0.616155
NIFK-AS1_NR_037856	NIFK-AS1	NR_037856	ENSG00000236859	36.1966	0.0261559	0.999991	45.1585	-0.391252	0.999957	21.5085	-0.860648	0.644504	36.0368	-0.522375	0.405644	24.858	-0.770613	0.192509	39.4107	-0.584581	0.296037
CRYBB1_NM_001887	CRYBB1	NM_001887	ENSG00000100122	31.8876	-0.0319138	0.999991	23.7272	-0.283792	0.999957	16.8156	-1.23475	0.497951	12.6955	-1.38407	NA	21.27	-0.798098	0.192784	15.5571	-1.125	NA
ZNF672_NM_024836	ZNF672	NM_024836	ENSG00000171161	37.2182	0.276246	0.999991	16.2708	-0.0767586	0.999957	19.7237	-0.657901	0.747781	15.2903	0.244248	NA	20.8862	-0.80108	0.193087	15.8204	0.0329955	NA
GTSF1_NM_144594	GTSF1	NM_144594	ENSG00000170627	33.7652	-0.17432	0.999991	30.5351	-0.0234131	0.999957	19.6158	-1.15958	0.510592	22.7416	-0.233562	0.732894	24.5674	-0.778077	0.193087	24.0328	-0.32234	0.616
PPCDC_NM_001301104	PPCDC	NM_001301104	ENSG00000138621	24.2631	-0.400603	0.999991	25.3111	-0.299822	0.999957	16.4053	-0.97021	0.603464	15.4253	-1.03096	NA	20.4134	-0.804523	0.193672	18.0742	-1.14709	NA
EIF4G2_NM_001042559	EIF4G2	NM_001042559	ENSG00000110321	43.5348	-0.00047488	0.999991	34.4257	-0.0371066	0.999957	28.6369	-0.63378	0.748263	23.4601	-0.555472	0.425882	30.8013	-0.725144	0.19369	26.9997	-0.470274	0.456692
MRPL27_NM_016504	MRPL27	NM_016504	ENSG00000108826	24.7527	-0.459311	0.999991	21.6437	0.103677	0.999957	20.5805	-0.595246	0.778943	11.3849	-0.345732	NA	22.0162	-0.794339	0.193692	13.761	-0.501415	NA
VWA1_NM_022834	VWA1	NM_022834	ENSG00000179403	28.2156	-0.156554	0.999991	9.80986	0.159381	0.999957	16.2757	-1.10806	0.552687	5.47372	-0.172146	NA	20.1917	-0.817107	0.193695	5.73093	-0.431476	NA
SLC39A13_NM_001128225	SLC39A13	NM_001128225	ENSG00000165915	35.7372	0.0845128	0.999991	15.9183	-0.466365	0.999957	25.4053	-0.236837	0.913094	14.1213	-0.565979	NA	22.2816	-0.78918	0.193695	16.8207	-0.397823	NA
MCFD2_NM_001171508	MCFD2	NM_001171508	ENSG00000180398	29.859	-0.271043	0.999991	22.5514	0.337281	0.999957	18.5373	-1.22081	0.52266	11.8357	-0.410082	NA	23.4786	-0.844148	0.193695	11.057	-0.914713	NA
C2orf68_NM_001013649	C2orf68	NM_001013649	ENSG00000168887	45.1654	-0.075753	0.999991	14.1449	-0.0588789	0.999957	30.5245	-0.607645	0.76282	11.5034	-0.072242	NA	32.689	-0.731009	0.193695	14.1945	0.133731	NA
TGFBRAP1_NM_001142621	TGFBRAP1	NM_001142621	ENSG00000135966	41.1669	0.234698	0.999991	28.4111	-0.00808985	0.999957	22.9728	-0.698377	0.724681	16.8659	-0.737642	NA	25.084	-0.759695	0.193695	20.0607	-0.738264	0.293022
NOP16_NM_001256539	NOP16	NM_001256539	ENSG00000048162	31.1226	-0.0033128	0.999991	12.5357	0.10385	0.999957	16.0161	-1.27458	0.502043	9.51633	-0.0993119	NA	20.506	-0.830275	0.193695	12.2444	0.241795	NA
DGCR8_NM_001190326	DGCR8	NM_001190326	ENSG00000128191	85.8548	0.0103319	0.999991	65.5304	0.0783144	0.999957	56.3946	-0.548195	0.778943	49.3444	-0.0557425	0.932597	61.3765	-0.672481	0.193724	55.8295	-0.0261419	0.965662
DECR2_NM_020664	DECR2	NM_020664	ENSG00000242612	23.6541	-0.200009	0.999991	18.193	0.0739162	0.999957	15.5381	-0.880374	0.667313	12.2789	-0.298284	NA	18.6042	-0.862597	0.193756	14.0287	-0.225119	NA
BROX_NM_001288580	BROX	NM_001288580	ENSG00000162819	24.7658	-0.209539	0.999991	21.4652	-0.162773	0.999957	15.1217	-1.30659	0.499182	23.7701	0.389581	0.57326	18.9132	-0.829389	0.193909	19.3969	-0.275909	NA
EIF4A2_NM_001967	EIF4A2	NM_001967	ENSG00000156976	43.146	-0.0372009	0.999991	22.0242	-0.276427	0.999957	26.1105	-0.834914	0.634521	16.0229	-0.444771	NA	30.924	-0.726255	0.193909	17.5078	-0.577951	NA
NDUFA4_NM_002489	NDUFA4	NM_002489	ENSG00000189043	32.9977	-0.00693355	0.999991	24.2335	-0.375935	0.999957	23.358	-0.436763	0.836218	19.7341	-0.499433	NA	22.8908	-0.796306	0.193909	24.3423	-0.32076	0.623022
PROSER2-AS1_NR_038222	PROSER2-AS1	NR_038222	ENSG00000225778	26.6	-0.378161	0.999991	18.3122	0.10511	0.999957	21.0101	-0.679715	0.748787	11.57	-0.397234	NA	22.789	-0.814027	0.194067	16.656	0.186637	NA
XKR9_NM_001011720	XKR9	NM_001011720	ENSG00000221947	23.0295	-0.295955	0.999991	18.3631	0.000703615	0.999957	17.9946	-0.668231	0.761774	14.1182	-0.0617987	NA	18.7905	-0.827843	0.194166	14.1858	-0.21057	NA
PLS1_NM_001145319	PLS1	NM_001145319	ENSG00000120756	27.8822	-0.00475633	0.999991	16.9601	0.0708356	0.999957	19.489	-0.45684	0.840656	12.6109	-0.08192	NA	18.0128	-0.848988	0.194231	13.0282	-0.205215	NA
SWT1_NM_017673	SWT1	NM_017673	ENSG00000116668	34.4938	-0.239334	0.999991	18.8247	-0.171143	0.999957	20.3289	-1.20253	0.489431	13.6024	-0.691016	NA	27.6648	-0.753572	0.194993	13.8573	-0.729666	NA
LOC102031319_NR_104163	LOC102031319	NR_104163	ENSG00000229327	50.6534	0.0540854	0.999991	25.0752	0.113329	0.999957	30.2023	-0.814763	0.621982	18.3491	-0.0452747	NA	34.8785	-0.692621	0.194993	16.7997	-0.496484	NA
UBE2M_NM_003969	UBE2M	NM_003969	ENSG00000130725	33.3635	-0.139372	0.999991	15.5461	0.00531301	0.999957	21.383	-0.977596	0.592256	8.49569	-0.769713	NA	25.0682	-0.765901	0.19501	11.9959	-0.306112	NA
SGMS1-AS1_NR_126411	SGMS1-AS1	NR_126411	ENSG00000226200	32.0144	-0.151542	0.999991	52.013	-0.0430296	0.999957	21.1824	-0.897942	0.6451	36.4167	-0.429726	0.483231	24.0408	-0.780938	0.195092	34.9071	-0.880691	0.133807
RUFY2_NM_001042417	RUFY2	NM_001042417	ENSG00000204130	33.8847	1.51621e-05	0.999991	28.1939	-0.0191378	0.999957	20.5027	-0.793469	0.69158	16.9455	-0.607905	NA	23.4116	-0.780549	0.195142	21.0245	-0.36779	0.574623
DCAF7_NM_005828	DCAF7	NM_005828	ENSG00000136485	31.0982	-0.0887088	0.999991	21.231	0.0734171	0.999957	22.4812	-0.436348	0.840656	11.9406	-0.739924	NA	21.6418	-0.828436	0.195327	17.516	-0.0425171	NA
FTH1_NM_002032	FTH1	NM_002032	ENSG00000167996	68.6913	0.24213	0.999991	24.3206	-0.448074	0.999957	41.1588	-0.518003	0.781108	18.9081	-0.756447	NA	44.1853	-0.659693	0.195503	23.2184	-0.473382	0.456692
LAMTOR5_NM_006402	LAMTOR5	NM_006402	ENSG00000134248	42.1467	-0.0947042	0.999991	28.9319	-0.114728	0.999957	23.1837	-1.17259	0.499182	16.5682	-1.02114	NA	30.1606	-0.736324	0.195675	24.5882	-0.35996	0.578863
NAA25_NM_024953	NAA25	NM_024953	ENSG00000111300	39.186	0.0706161	0.999991	32.2102	0.149798	0.999957	24.2644	-0.670748	0.737342	18.5978	-0.499894	NA	26.0956	-0.751537	0.195699	21.3649	-0.469283	0.468382
MED1_NM_004774	MED1	NM_004774	ENSG00000125686	21.4463	-0.425865	0.999991	20.4404	-0.273136	0.999957	16.8075	-0.649731	0.764365	16.3903	-0.361438	NA	17.9232	-0.831944	0.195737	17.7388	-0.364339	NA
SS18_NM_001007559	SS18	NM_001007559	ENSG00000141380	30.9475	-0.411814	0.999991	40.6294	-0.129635	0.999957	21.604	-1.02665	0.552687	25.7342	-0.861014	0.23337	26.7743	-0.745776	0.195737	31.065	-0.61412	0.308662
PIGZ_NM_025163	PIGZ	NM_025163	ENSG00000119227	33.1073	0.114466	0.999991	21.7243	-0.204037	0.999957	17.4621	-0.838643	0.679461	15.2245	-0.412131	NA	20.9694	-0.794564	0.195737	14.3729	-0.859728	NA
TBRG4_NM_001261834	TBRG4	NM_001261834	ENSG00000136270	25.7812	-0.405517	0.999991	24.9772	0.211913	0.999957	19.5533	-0.935149	0.629414	20.0129	0.334006	0.622798	22.7316	-0.7964	0.195791	16.3951	-0.357906	NA
ZNF181_NM_001029997	ZNF181	NM_001029997	ENSG00000197841	22.6457	-0.240555	0.999991	20.5294	0.423162	0.999957	16.7126	-0.584347	0.786376	12.2557	0.177555	NA	17.4489	-0.831654	0.196071	12.0953	-0.256417	NA
PSMG3-AS1_NR_021487	PSMG3-AS1	NR_021487	ENSG00000230487	29.2945	-0.228338	0.999991	26.6719	0.160935	0.999957	26.2542	-0.159989	0.947093	18.7715	-0.0674558	NA	22.6834	-0.794363	0.196092	18.8582	-0.254365	NA
SF3B1_NM_001005526	SF3B1	NM_001005526	ENSG00000115524	28.8964	-0.365795	0.999991	18.5694	-0.0331473	0.999957	18.86	-1.11049	0.524497	17.2736	0.260126	NA	24.3163	-0.762804	0.196265	17.8139	0.107705	NA
ACVR2B-AS1_NR_028389	ACVR2B-AS1	NR_028389	ENSG00000229589	25.5136	-0.135121	0.999991	24.4674	-0.200193	0.999957	20.235	-0.230842	0.923326	20.7377	-0.177776	0.803315	18.5883	-0.855466	0.196265	18.5167	-0.807203	NA
SNORD4B_NR_000009	SNORD4B	NR_000009	ENSG00000238597	15.2397	0.169498	0.999991	16.4263	0.0887861	0.999957	12.6156	0.403049	0.858924	15.4199	0.359596	NA	18.4794	0.823793	0.196529	18.2158	0.479255	NA
LIN28B_NM_001004317	LIN28B	NM_001004317	ENSG00000187772	68.4396	0.0475695	0.999991	74.6451	0.303997	0.999957	47.7905	-0.370732	0.840656	55.6183	0.143888	0.834203	49.087	-0.654455	0.196783	46.4797	-0.5363	0.332608
TAF1A_NM_001201536	TAF1A	NM_001201536	ENSG00000143498	35.7107	-0.183116	0.999991	29.5848	-0.0678598	0.999957	25.7559	-0.610115	0.758967	22.7452	-0.264871	0.714233	27.1229	-0.73796	0.196903	20.0322	-0.735843	0.293022
SNORD43_NR_002439	SNORD43	NR_002439	ENSG00000263764	38.5594	0.039165	0.999991	15.0741	-0.185688	0.999957	27.731	-0.306133	0.877113	13.5346	-0.0317085	NA	26.4414	-0.745965	0.196903	14.8728	-0.0667455	NA
VEGFA_NM_001287044	VEGFA	NM_001287044	ENSG00000112715	28.837	-0.115003	0.999991	43.0943	0.128363	0.999957	19.4515	-0.774054	0.712282	27.1964	-0.403008	0.524195	21.5449	-0.800625	0.196903	30.6354	-0.449941	0.447415
SEC61G_NM_001012456	SEC61G	NM_001012456	ENSG00000132432	34.5586	-0.155051	0.999991	25.2069	-0.0569384	0.999957	22.4052	-0.849747	0.659301	17.8048	-0.371585	NA	26.3334	-0.801155	0.196903	16.9345	-0.737205	NA
ZFX-AS1_NR_046657	ZFX-AS1	NR_046657	ENSG00000234230	32.5421	0.0665	0.999991	41.2758	-0.171088	0.999957	17.5304	-1.11913	0.551643	26.5834	-0.86114	0.230545	21.776	-0.81585	0.196903	30.5317	-0.761838	0.204071
THBS3_NM_001252607	THBS3	NM_001252607	ENSG00000169231	29.9849	-0.194401	0.999991	24.4096	0.105586	0.999957	20.6266	-0.806617	0.689177	15.4564	-0.495589	NA	22.9209	-0.7731	0.19736	17.4888	-0.413277	NA
LINC01126_NR_027251	LINC01126	NR_027251	ENSG00000279873	29.4583	-0.0741224	0.999991	27.9731	-0.284858	0.999957	19.8452	-0.537179	0.797015	21.7366	-0.498595	0.464684	20.0848	-0.803439	0.197721	20.302	-0.951241	0.160332
ZNF425_NM_001001661	ZNF425	NM_001001661	ENSG00000204947	59.8188	0.0274054	0.999991	37.8594	-0.192987	0.999957	43.8703	-0.242843	0.897518	28.9378	-0.370009	0.555419	41.118	-0.669897	0.198063	30.9998	-0.539054	0.365327
SUSD1_NM_001282640	SUSD1	NM_001282640	ENSG00000106868	40.1686	-0.0343998	0.999991	43.8277	-0.174527	0.999957	24.6854	-0.816256	0.653779	26.9347	-1.02379	0.160659	28.8829	-0.727785	0.198153	30.3603	-1.06239	0.0824135
RLF_NM_012421	RLF	NM_012421	ENSG00000117000	30.4608	-0.130116	0.999991	29.4912	-0.138839	0.999957	20.4931	-0.714698	0.739782	19.7243	-0.576557	NA	21.9509	-0.805785	0.19842	23.7048	-0.454302	0.49185
THAP6_NM_144721	THAP6	NM_144721	ENSG00000174796	30.2257	0.0173931	0.999991	25.9869	-0.270512	0.999957	21.0078	-0.29244	0.888226	18.8583	-0.540105	NA	19.2676	-0.818486	0.198479	23.2516	-0.387891	0.556435
MIR3686_NR_037457	MIR3686	NR_037457	ENSG00000263763	23.9172	-0.29749	0.999991	19.9708	0.349552	0.999957	19.3861	-0.485186	0.815919	14.63	0.180763	NA	19.8179	-0.803993	0.198479	11.9248	-0.374147	NA
ZNF436_NM_030634	ZNF436	NM_030634	ENSG00000125945	28.8274	-0.235021	0.999991	27.9479	-0.226201	0.999957	22.6891	-0.248034	0.906406	21.6594	-0.43346	0.528773	22.537	-0.775296	0.198662	22.5153	-0.567984	0.392724
SLMAP_NM_001304420	SLMAP	NM_001304420	ENSG00000163681	27.3196	-0.398632	0.999991	16.8834	-0.17359	0.999957	19.122	-0.97281	0.592256	18.2386	0.285454	NA	22.6812	-0.775836	0.198662	13.3453	-0.540721	NA
ZNF746_NM_001163474	ZNF746	NM_001163474	ENSG00000181220	24.9353	-0.299682	0.999991	27.8922	0.295053	0.999957	16.3217	-0.97152	0.629025	17.8891	-0.110471	NA	19.7383	-0.834556	0.198662	14.7153	-0.724275	NA
BIRC6_NM_016252	BIRC6	NM_016252	ENSG00000115760	25.7038	-0.144652	0.999991	20.9487	-0.126753	0.999957	18.5241	-0.608405	0.780078	16.8755	-0.22363	NA	19.7146	-0.81873	0.198697	16.0417	-0.679018	NA
RPL15_NM_001253380	RPL15	NM_001253380	ENSG00000174748	35.941	-0.134608	0.999991	22.2181	-0.04962	0.999957	25.3934	-0.531829	0.787118	19.261	0.0516204	NA	26.8618	-0.740524	0.198813	18.7479	-0.233759	NA
MIR3613_NR_037407	MIR3613	NR_037407	ENSG00000264864	25.5502	-0.140794	0.999991	23.8548	-0.168162	0.999957	14.912	-1.07265	0.585223	13.7151	-1.02998	NA	17.9044	-0.826302	0.198816	16.5423	-0.947853	NA
RBBP5_NM_001193272	RBBP5	NM_001193272	ENSG00000117222	33.3511	-0.338587	0.999991	14.8953	0.0961664	0.999957	25.1327	-0.773596	0.706176	11.1614	0.129214	NA	27.7716	-0.750546	0.198918	16.8133	0.585804	NA
TMEM98_NM_001033504	TMEM98	NM_001033504	ENSG00000006042	35.4459	-0.116802	0.999991	30.9329	-0.104065	0.999957	18.5425	-1.58006	0.276425	18.9703	-0.970923	NA	26.7587	-0.760426	0.198918	20.4392	-1.18628	0.0787295
BAHCC1_NM_001291324	BAHCC1	NM_001291324	ENSG00000266074	40.5126	0.00237334	0.999991	59.1528	-0.1135	0.999957	27.2322	-0.507026	0.797015	37.6357	-0.795795	0.229758	28.5328	-0.728833	0.198918	37.3253	-1.27327	0.0307375
UGP2_NM_006759	UGP2	NM_006759	ENSG00000169764	41.0556	0.216498	0.999991	16.5754	0.0148088	0.999957	20.9767	-0.956305	0.592256	14.3348	0.212115	NA	24.6649	-0.752541	0.198918	19.6583	0.49481	0.470852
GMDS_NM_001500	GMDS	NM_001500	ENSG00000112699	33.9471	0.343631	0.999991	13.7433	0.215422	0.999957	15.7427	-0.753554	0.726851	8.80386	-0.125897	NA	17.9539	-0.819637	0.198918	12.0788	0.257536	NA
FRG1JP_NR_033907	FRG1JP	NR_033907	N/A	27.6492	-0.154439	0.999991	8.95945	-0.206543	0.999957	19.7981	-0.559095	0.786376	9.37237	0.247727	NA	20.5009	-0.794052	0.198918	11.4059	0.19835	NA
GPC6_NM_005708	GPC6	NM_005708	ENSG00000183098	38.7106	0.150975	0.999991	30.0402	0.141061	0.999957	42.2338	0.845555	0.589419	25.6291	0.40272	0.557262	44.9935	0.661356	0.199082	29.5335	0.396851	0.512162
MIR1469_NR_031715	MIR1469	NR_031715	ENSG00000283888	52.2699	-0.0513177	0.999991	37.8529	0.192992	0.999957	29.9331	-1.10462	0.483153	20.8952	-0.622868	0.378018	37.2488	-0.681559	0.199178	25.1387	-0.410568	0.518241
NCAPG_NM_022346	NCAPG	NM_022346	ENSG00000109805	24.2158	-0.594093	0.999991	16.5962	-0.31948	0.999957	18.4179	-0.985177	0.613017	11.7802	-0.634606	NA	23.0867	-0.804776	0.199288	17.891	-0.0749694	NA
HAT1_NM_003642	HAT1	NM_003642	ENSG00000128708	24.0885	-0.193311	0.999991	20.1641	-0.1038	0.999957	15.887	-0.766203	0.721556	20.3308	0.276552	0.699154	17.4166	-0.831318	0.199352	19.145	0.00864126	NA
VPS26A_NM_001035260	VPS26A	NM_001035260	ENSG00000122958	35.0534	-0.288651	0.999991	20.7825	-0.00171888	0.999957	23.9121	-0.980087	0.591276	16.6036	0.0328845	NA	28.4503	-0.743694	0.199596	22.2772	0.348758	0.595131
TOMM70A_NM_014820	TOMM70A	NM_014820	ENSG00000154174	30.091	-0.0807656	0.999991	10.3263	-0.0238076	0.999957	17.2486	-1.27659	0.483153	5.77084	-0.523784	NA	22.1884	-0.78436	0.199596	7.49113	-0.374081	NA
NEK7_NM_133494	NEK7	NM_133494	ENSG00000151414	34.7349	0.018775	0.999991	28.7066	0.0515318	0.999957	21.2926	-0.733076	0.717663	19.0713	-0.332779	NA	23.5996	-0.764735	0.200256	23.4252	-0.173942	0.794308
SRP72_NM_001267722	SRP72	NM_001267722	ENSG00000174780	37.1463	-0.147934	0.999991	19.1796	0.118936	0.999957	24.6439	-0.619559	0.753572	16.4847	0.315819	NA	27.7664	-0.726009	0.200256	15.2253	-0.119177	NA
TK2_NM_001172644	TK2	NM_001172644	ENSG00000166548	37.1992	-0.0347088	0.999991	64.3165	-0.189307	0.999957	22.7353	-0.815237	0.661281	36.4128	-1.46875	0.0410264	26.3552	-0.739741	0.200264	42.0756	-1.31872	0.0215569
CCDC8_NM_032040	CCDC8	NM_032040	ENSG00000169515	42.8354	-0.106724	0.999991	22.3347	0.167306	0.999957	25.9072	-0.978408	0.55473	15.6894	-0.0944671	NA	30.9741	-0.706829	0.200264	15.0738	-0.392664	NA
SAYSD1_NM_001304793	SAYSD1	NM_001304793	ENSG00000112167	29.9952	-0.0674162	0.999991	32.0911	0.0602564	0.999957	17.7604	-0.713509	0.741019	20.6615	-0.492895	0.480597	20.4851	-0.802176	0.200264	25.3261	-0.28499	0.67139
RSPH14_NM_014433	RSPH14	NM_014433	ENSG00000100218	41.8998	0.376327	0.999991	27.8989	0.0800583	0.999957	32.9396	0.481677	0.797015	29.1926	0.665481	0.312141	41.0225	0.654432	0.200784	29.2671	0.444526	0.462036
RSRP1_NM_020317	RSRP1	NM_020317	ENSG00000117616	27.4788	-0.311967	0.999991	19.4941	0.00820986	0.999957	19.156	-0.826003	0.685102	14.4022	-0.218175	NA	22.0879	-0.790957	0.200894	18.3126	0.065992	NA
CHPT1_NM_020244	CHPT1	NM_020244	ENSG00000111666	25.9004	-0.129959	0.999991	32.5487	-0.0576281	0.999957	15.5814	-1.03228	0.592256	21.4191	-0.73064	0.304642	18.4792	-0.818053	0.200894	22.4974	-0.940111	0.153759
UNC13D_NM_199242	UNC13D	NM_199242	ENSG00000092929	29.7095	-0.0384505	0.999991	54.7367	-0.166592	0.999957	18.1185	-0.893353	0.638555	36.0845	-0.843329	0.22204	20.9342	-0.782782	0.200894	35.6257	-1.25482	0.0349629
ERCC1_NM_001166049	ERCC1	NM_001166049	ENSG00000012061	48.8051	-0.0834124	0.999991	12.814	0.0914783	0.999957	28.4443	-1.12117	0.500228	10.9216	0.208669	NA	36.5044	-0.703836	0.200894	12.0463	0.148391	NA
ZFYVE16_NM_001105251	ZFYVE16	NM_001105251	ENSG00000039319	31.1323	0.0534222	0.999991	17.5573	-0.243729	0.999957	14.9461	-0.597464	0.819685	14.4639	-0.111644	NA	20.0453	-0.793806	0.200894	16.1898	-0.1861	NA
KIAA1429_NM_015496	KIAA1429	NM_015496	ENSG00000164944	22.6209	-0.545673	0.999991	13.7923	0.188345	0.999957	17.6991	-0.929399	0.619592	12.5106	0.331474	NA	20.8295	-0.791071	0.200894	12.6403	0.220238	NA
TSEN15_NM_001127394	TSEN15	NM_001127394	ENSG00000198860	44.9909	-0.314593	0.999991	44.3207	-0.0210572	0.999957	30.8701	-0.980573	0.552687	29.2788	-0.552501	0.393417	36.7043	-0.670718	0.201218	33.6935	-0.485813	0.401187
VOPP1_NM_030796	VOPP1	NM_030796	ENSG00000154978	25.1488	-0.264866	0.999991	21.5161	-0.202575	0.999957	18.956	-0.567417	0.786376	13.9664	-0.728234	NA	19.9054	-0.794242	0.201218	17.1191	-0.623652	NA
YWHAG_NM_012479	YWHAG	NM_012479	ENSG00000170027	32.4295	-0.142745	0.999991	24.7949	-0.0418917	0.999957	17.573	-1.27416	0.483153	21.346	0.0614561	0.935617	24.1584	-0.751768	0.201218	20.0158	-0.364667	0.596809
MTHFS_NR_037654	MTHFS	NR_037654	N/A	30.4573	-0.248306	0.999991	32.5781	-0.00389566	0.999957	19.039	-1.09716	0.552687	18.23	-0.846172	NA	23.9024	-0.782982	0.201244	20.8865	-0.934674	0.157919
LYST_NM_000081	LYST	NM_000081	ENSG00000143669	25.6777	-0.362111	0.999991	9.21238	-0.0118978	0.999957	16.9241	-1.15386	0.535036	10.9463	0.718598	NA	20.3129	-0.808703	0.201837	11.7592	0.547062	NA
PKD2L2_NM_001258448	PKD2L2	NM_001258448	ENSG00000078795	36.6478	-0.2208	0.999991	27.7222	0.208078	0.999957	24.7304	-0.932951	0.593475	16.6081	-0.394052	NA	29.0012	-0.713287	0.201859	20.7158	-0.148965	0.831522
FAM83A_NM_001288587	FAM83A	NM_001288587	ENSG00000147689	43.8816	0.012988	0.999991	45.6065	-0.0737905	0.999957	23.4326	-1.28402	0.437761	27.4024	-0.822852	0.235622	31.5234	-0.74322	0.2019	31.0917	-0.853033	0.157637
TGIF1_NM_173211	TGIF1	NM_173211	ENSG00000177426	54.7277	-0.188924	0.999991	41.6352	0.0771366	0.999957	38.0705	-0.625915	0.721556	28.7791	-0.229026	0.71892	42.2838	-0.659701	0.201964	33.2389	-0.102043	0.869081
STAG1_NM_005862	STAG1	NM_005862	ENSG00000118007	28.6485	0.139775	0.999991	26.1278	0.0197896	0.999957	18.6952	-0.409857	0.848806	18.2243	-0.365576	NA	17.7423	-0.817561	0.202122	17.3608	-0.789176	NA
CCAR2_NR_033902	CCAR2	NR_033902	ENSG00000158941	40.9602	-0.135888	0.999991	11.6873	-0.00682298	0.999957	25.7145	-0.937383	0.585223	7.49002	-0.452695	NA	30.3801	-0.706794	0.202365	13.9952	0.407365	NA
FIBP_NM_004214	FIBP	NM_004214	ENSG00000172500	34.8196	0.0393218	0.999991	20.6188	-0.0502196	0.999957	19.1606	-0.953239	0.609997	12.1738	-0.776378	NA	23.3959	-0.783284	0.20237	17.3273	-0.260736	NA
DCLRE1A_NM_001271816	DCLRE1A	NM_001271816	ENSG00000198924	29.2933	-0.183719	0.999991	31.3431	-0.183957	0.999957	23.3699	-0.327606	0.874089	21.3292	-0.795274	0.285431	22.2601	-0.784087	0.202905	24.4025	-0.671555	0.290006
ATP6V0A1_NM_001130020	ATP6V0A1	NM_001130020	ENSG00000033627	43.2084	-0.225191	0.999991	19.3221	-0.0314624	0.999957	27.7982	-0.957524	0.585223	13.9111	-0.238819	NA	34.4512	-0.723903	0.203265	18.937	0.058056	NA
MYL4_NM_001002841	MYL4	NM_001002841	ENSG00000198336	25.6252	-0.134503	0.999991	51.2352	-0.14843	0.999957	17.6008	-0.630717	0.771827	31.1821	-1.0985	0.115294	17.748	-0.819468	0.203557	33.397	-1.31203	0.0298229
UBE2D3_NM_181887	UBE2D3	NM_181887	ENSG00000109332	24.7892	-0.160117	0.999991	42.3072	0.12055	0.999957	15.9416	-0.796608	0.706176	28.5774	-0.253423	0.689086	17.3642	-0.823243	0.203557	30.6402	-0.378576	0.522064
ZNF644_NM_016620	ZNF644	NM_016620	ENSG00000122482	32.6518	-0.0585553	0.999991	20.4338	0.242489	0.999957	21.3272	-0.700672	0.738192	11.2535	-0.378821	NA	22.3484	-0.773025	0.203735	16.5463	0.205029	NA
YWHAZ_NM_001135699	YWHAZ	NM_001135699	ENSG00000164924	43.6225	-0.15081	0.999991	23.7527	-0.303618	0.999957	30.0785	-0.666074	0.727729	17.3569	-0.74114	NA	33.1652	-0.685934	0.203762	17.7625	-0.767755	NA
[truncated: 29,115 more rows]
