# Supplementary material for: BRD4 bimodal binding at promoters and drug-induced displacement at Pol II pause sites associates with I-BET sensitivity
Source: Epigenetics Chromatin. 2019 Jul 2;12:39. doi: 10.1186/s13072-019-0286-5 (PMC6604197; doi:10.1186/s13072-019-0286-5)
Supplement: Supplementary file 7 — Additional file 7: Table S4. Table of DESeq2 differential binding (DB) results for all TSSs in MV4;11. TSSs are represented by their gene name followed by the Refseq ID in the form name_REFSEQ_ID. This nomenclature allows us to differentiate between TSSs belonging to different transcripts of the same gene. Column names contain the information on the protein (BRD4) and the inhibitor concentration, i.e., mb4_50_1 Kb_Up.log2FoldChange corresponds to the log2 fold change of the DB analysis on MV4;11 (m), for the protein BRD4 (b4) at 50 nM of inhibitor (50) for TSS − 1 Kb (1 Kb_UP). [file 13072_2019_286_MOESM7_ESM.xlsx]

## Sheet: Supp 3-DESeq2 DB counts
		TSS with Differential Binding
Cell line	Contrast	TSS -1Kb	TSS +1Kb	TSS -1 & +1Kb	Unaffected	Total	% affected -1Kb	% affected +1Kb	% affected -1Kb & +1Kb
MV411	DMSO vs 5000nM	1537	1038	821	135	3531	0.047895	0.0323455	0.0255835
MV411	DMSO vs 500nM	769	329	200	2233	3531	0.0239631	0.0102521	0.00623228
MV411	DMSO vs 50nM	4	1	0	3526	3531	0.000124646	3.11614e-05	0
K562	DMSO vs 5000nM	293	171	53	2	519	0.00913029	0.0053286	0.00165155
K562	DMSO vs 500nM	1	24	0	494	519	3.11614e-05	0.000747873	0
K562	DMSO vs 50nM	0	0	0	519	519	0	0	0
