# Supplementary material for: BRD4 bimodal binding at promoters and drug-induced displacement at Pol II pause sites associates with I-BET sensitivity
Source: Epigenetics Chromatin. 2019 Jul 2;12:39. doi: 10.1186/s13072-019-0286-5 (PMC6604197; doi:10.1186/s13072-019-0286-5)
Supplement: Supplementary file 9 — Additional file 9: Table S6. List of all clusters and TSSs belonging to each of them (represented by their gene and transcript name) in MV4;11 and K562 as defined in Fig. 3c. [file 13072_2019_286_MOESM9_ESM.xlsx]

## Sheet: Supp 6-Gene Name Clusters
C1, MV411 based DB clustering	C2, MV411 based DB clustering	C3, MV411 based DB clustering	C4, MV411 based DB clustering		C1, K562 based DB clustering	C2, K562 based DB clustering	C3, K562 based DB clustering	C4, K562 based DB clustering
PIWIL4_NM_152431	WIPF1_NM_003387	PPARD_NM_001171818	HDGFRP2_NM_001001520		CBFA2T3_NM_005187	SLC26A1_NM_022042	ZNF32_NM_006973	ACTG1_NM_001199954
FRY-AS1_NR_103839	SRGN_NM_002727	TTN-AS1_NR_038271	ISG15_NM_005101		FAAP20_NM_001282670	C10orf71-AS1_NR_108038	CASC10_NM_001010911	RABGGTB_NM_004582
CLEC2D_NM_001004419	CMTM3_NM_181553	FAM45A_NM_001303111	WSB2_NM_001278558		ZBTB7A_NM_015898	SEPT8_NM_001098811	ZNF32_NM_001005368	BSG_NM_001728
CACNA2D4_NM_172364	CMTM3_NR_037619	FAM45B_NR_027141	EIF2B3_NM_001166588		CD27-AS1_NR_015382	ARHGAP9_NM_001080156	CMPK2_NR_046236	AVPI1_NM_021732
DOCK10_NM_001290263	METTL21A_NM_145280	OSBPL1A_NM_080597	CRIPT_NM_014171		SERF2_NM_001199878	CSNK1E_NM_152221	TET1_NM_030625	FTL_NM_000146
MID1IP1-AS1_NR_046706	PLAU_NM_001145031	OGDH_NM_001003941	KIF22_NM_001256269		SERF2-C15ORF63_NR_037673	LINC00881_NR_034008	HOXB7_NM_004502	ARL5B_NM_178815
PIGBOS1_NM_001308421	MAP1LC3B2_NM_001085481	MED15_NM_001003891	SNHG1_NR_003098		CTF1_NM_001142544	ZSCAN31_NM_001243241	MIR3188_NR_036155	RNF114_NM_018683
KCNE5_NM_012282	MADD_NM_130470	LOC102724511_NR_125878	PQLC3_NM_001282710		SDSL_NM_001304993	LOC100133985_NR_024444	CACTIN-AS1_NR_038865	TMEM41B_NM_001165030
LOC100506844_NR_038269	NKAPP1_NR_027131	ADPGK-AS1_NR_040107	CTNNB1_NM_001098209		ZNF629_NM_001080417	ZBTB25_NM_006977	ZNF428_NM_182498	HILPDA_NM_001098786
VAMP8_NM_003761	EXOC3_NM_007277	GSPT1_NM_001130006	SNRNP27_NM_006857		CTBP1_NM_001012614	MR1_NM_001194999	IFNGR2_NM_005534	PRPF6_NM_012469
COPS5_NM_006837	NRROS_NM_198565	SUMF2_NM_001042469	UBE4A_NM_001204077		ATP2B4_NM_001001396	SPN_NM_001030288	TBL1X_NM_001139466	HIST1H1C_NM_005319
GLRX_NM_001118890	MIR4437_NR_039637	RPL15_NM_001253379	CEACAM21_NM_001288773		SQSTM1_NM_003900	SPN_NM_003123	TPM1_NM_001018008	PPP1CA_NM_001008709
EFCAB2_NM_032328	LMO2_NM_005574	SLC39A8_NM_001135146	ANXA11_NM_001278408		S100A2_NM_005978	C11orf21_NM_001142946	QPRT_NM_014298	RMDN3_NM_001304802
HDDC2_NM_016063	MYO1G_NM_033054	CYBA_NM_000101	DLGAP1-AS2_NR_119377		LOC100288798_NR_125377	MAP1LC3B2_NM_001085481	TRIM8_NM_030912	KDM4C_NM_001146695
UFC1_NM_016406	LPPR3_NM_001270366	RPL6_NM_000970	NCAPG2_NM_001281932		RNF182_NM_001165034	VAMP2_NM_014232	DOCK7_NM_001271999	IFITM1_NM_003641
CXorf21_NM_025159	MRPL52_NM_178336	PPAN_NM_020230	C17orf49_NM_001142798		ARFGAP2_NM_001242832	SLC6A19_NM_001003841	MIR1915_NR_031736	GIPR_NM_000164
ETV6_NM_001987	LOC728743_NR_027237	PHC3_NM_001308116	NQO1_NM_000903		CBX6_NM_001303494	LINC00885_NR_034088	HK1_NM_033496	SKAP2_NM_003930
ZEB2-AS1_NR_040248	IRF5_NM_001098627	MYDGF_NM_019107	NQO1_NM_001286137		CTDSP1_NM_021198	RASSF1_NM_170712	RUNX1_NM_001754	GHITM_NM_014394
SMIM3_NM_032947	CNTRL_NM_007018	DHX15_NM_001358	RALA_NM_005402		ZNF628_NM_033113	ARHGAP4_NM_001164741	IMPDH1_NM_001304521	MAN2A2_NM_006122
FRY_NM_023037	ZSCAN31_NM_001135216	TMEM102_NM_178518	SIRT7_NM_016538		CLN3_NM_001042432	LOC101927053_NR_110209	IMPDH1_NM_000883	NR0B2_NM_021969
LOC339862_NM_001257177	CRADD_NM_003805	NLRX1_NM_001282143	ZFAND4_NM_001282905		CITED2_NM_006079	FAM178B_NM_001172667	PRDX1_NM_001202431	SPG11_NM_001160227
LINC01412_NR_110570	USP32_NM_032582	TAGLN2_NM_003564	ZFAND4_NM_001128324		CLCF1_NM_013246	PTPN7_NM_001199797	LOC100652758_NR_132346	LRRC58_NM_001099678
TMEM209_NM_001301163	HIGD2A_NM_138820	TOPORS-AS1_NR_033991	ZNF226_NM_001032372		C14orf159_NM_001286471	C10orf71_NM_001135196	MATN1-AS1_NR_034182	RBM38_NM_001291780
CDKN1B_NM_004064	CCL23_NM_005064	NDUFB4_NM_001168331	ADAT3_NM_138422		C14orf159_NM_001102367	MIR497HG_NR_038310	TXNDC15_NM_024715	ACTB_NM_001101
DDX17_NM_001098504	ZNF217_NM_006526	TP53I3_NM_001206802	C16orf91_NM_001272051		ITPK1_NM_001142593	LPPR3_NM_001270366	BCAR1_NM_001170716	BIRC2_NM_001256163
CNPY3_NM_006586	NCL_NM_005381	UBA3_NM_003968	ALKBH5_NM_017758		RARRES3_NM_004585	LPAR5_NM_020400	MIR4754_NR_039910	CIC_NM_001304815
CELF2_NM_001025076	RASGRP2_NM_153819	ZNF839_NM_018335	CDKN2D_NM_001800		CCDC26_NR_130918	CD84_NM_001184879	TRAM1_NM_014294	DEDD2_NM_001270615
C15orf39_NM_015492	ZNF516_NM_014643	C14orf169_NM_024644	CDKN2D_NM_079421		NMU_NR_120489	MIR4736_NR_039889	FADS2_NM_001281501	PSD4_NM_012455
KAT7_NM_001199155	P2RY2_NM_176071	NFYC_NM_001142587	POGZ_NM_001194937		HOXB-AS1_NR_102279	TSPAN32_NM_139022	KANSL3_NR_047658	UBE2S_NM_014501
UBA7_NM_003335	P2RY2_NM_002564	CCT5_NM_001306153	SREK1_NM_139168		NUP210_NM_024923	MFSD2B_NM_001080473	HEPH_NM_138737	POU6F1_NR_026893
RCBTB2_NM_001268	AZU1_NM_001700	LYSMD2_NM_153374	SHC1_NM_001130041		NMI_NM_004688	SEPT8_NM_001098813	C11orf65_NM_152587	CCDC57_NM_198082
RNASEH2B-AS1_NR_046552	RCSD1_NM_052862	HOMER3_NM_004838	LOC102031319_NR_104163		MIR4710_NR_039860	FOXH1_NM_003923	ARCN1_NM_001142281	KRT19_NM_002276
MIR155HG_NR_001458	ENO1_NM_001428	XPNPEP1_NM_001167604	STAT1_NM_007315		TMEM238_NM_001190764	APOBR_NM_018690	LOC400684_NR_046201	HS1BP3-IT1_NR_046836
PDE3B_NM_000922	CLN3_NM_001042432	HOTTIP_NR_037843	FAM118B_NM_024556		JADE2_NM_001289984	LINC01232_NR_110731	LOC100288846_NR_038935	NRD1_NM_001101662
PLXNB2_NM_012401	MPG_NM_001015052	ZNF688_NM_001024683	PDCL_NM_005388		KCNH2_NM_001204798	LAPTM5_NM_006762	RNASEH2B-AS1_NR_046552	MIRLET7BHG_NR_027033
BHLHE40_NM_003670	MIR199B_NR_029619	SMIM20_NM_001145432	CASP4_NM_001225		PPBPP2_NR_026769	NHLRC4_NM_001301159	RNASEH2B_NM_001142279	CAST_NR_104285
MAPKAPK3_NM_001243926	MIR3154_NR_036110	FGFBP3_NM_152429	GGH_NM_003878		TK2_NM_001272050	TAPBPL_NM_018009	TFR2_NM_003227	RPL13A_NM_001270491
CDC42EP3_NM_001270436	MIR4767_NR_039924	PCCB_NM_000532	ARHGAP15_NM_018460		FURIN_NM_001289823	SELPLG_NM_001206609	KAZALD1_NM_030929	RPL13AP5_NR_026712
GNB2L1_NM_006098	HOXC10_NM_017409	RNF13_NM_007282	ALDOA_NM_000034		MGAT1_NM_001114619	LINC00963_NR_038955	ZBTB4_NM_020899	MADD_NM_130470
ZNF710_NM_198526	IL23A_NM_016584	TMEM138_NM_016464	HAVCR2_NM_032782		FERMT3_NM_031471	CRADD_NM_003805	C11orf72_NR_130935	ICT1_NM_001303265
XBP1_NM_001079539	LTC4S_NM_145867	PARP9_NM_001146103	HERC1_NM_003922		LCP2_NM_005565	PIGV_NM_017837	KCNN4_NM_002250	POLR2A_NM_000937
MIR27A_NR_029501	MIR619_NR_030350	UBE2G1_NM_003342	LPCAT4_NM_153613		XBP1_NM_001079539	BTBD19_NM_001136537	UCA1_NR_015379	TBXA2R_NM_001060
MIR23A_NR_029495	RPL22_NM_000983	HSD17B12_NM_016142	RHBDF2_NM_024599		REPIN1_NM_001099695	HPS4_NM_152841	STAR_NM_000349	ZKSCAN2_NM_001012981
CLN3_NM_000086	LONRF3_NM_001289109	PIPOX_NM_016518	PDE4A_NM_001111307		GABPB2_NM_144618	ZBTB14_NM_001143823	EVL_NM_016337	C9orf16_NM_024112
PPP1R27_NM_001007533	TMEM238_NM_001190764	ASTE1_NM_001288950	CDKN2AIPNL_NM_080656		ACTR3C_NM_001164458	LOC100996291_NR_073178	CTPS2_NM_175859	UPF3A_NM_023011
GFI1_NM_001127215	GHITM_NM_014394	NIPA2_NM_001008860	KBTBD2_NM_015483		LIN9_NM_001270410	DPH6_NM_001141972	NDUFS2_NM_004550	RPS5_NM_001009
MPDU1_NM_004870	CYB561_NM_001915	AGTRAP_NM_001040194	NFE2L1_NM_003204		NMU_NM_001292045	ADAMTS14_NM_080722	DSC2_NM_004949	SSBP2_NM_001256732
LCP2_NM_005565	DDX3X_NM_001193416	SUPT20H_NM_001014286	LOC284865_NR_038460		ZBTB14_NM_001243702	UBXN10_NM_152376	GSN_NM_001258029	LOC101928525_NR_121579
SPN_NM_003123	ARHGDIA_NM_001185078	SMARCAD1_NM_001128430	HOMER3_NM_001145722		LOC728743_NR_027237	RHOH_NM_001278369	C14orf159_NM_001102366	LINC00933_NR_038273
NLRP3_NM_001079821	S1PR3_NM_005226	ADGRE2_NM_001271052	HOMER3_NM_001145721		C16orf58_NM_022744	FADS1_NM_013402	DSCAS_NR_110785	PSMC4_NM_006503
FES_NM_001143783	GNAI2_NM_001282617	XIAP_NM_001204401	BMP2K_NM_017593		MKLN1_NM_001145354	BTN3A2_NM_001197247	TK2_NM_001172643	KLC1_NM_001130107
ERI2_NM_001142725	EMID1_NM_001267895	KDM8_NM_024773	NRF1_NM_001293163		MIR4738_NR_039892	TMC8_NM_152468	TK2_NM_001172644	EIF2B3_NM_001166588
TRERF1_NM_001297573	RASGRP2_NM_001098670	SNHG11_NR_003239	CD63_NM_001257391		RCSD1_NM_052862	KDM2B_NM_001005366	ELOVL6_NM_024090	TMEM69_NM_016486
SPN_NM_001030288	LIMD2_NM_030576	ADD2_NM_001185055	FOS_NM_005252		NOSTRIN_NM_052946	SERF2_NM_001018108	ELOVL6_NM_001130721	HNRNPH1_NM_005520
KLHL42_NM_020782	P2RX1_NM_002558	SPNS2_NM_001124758	PCMTD2_NM_001104925		NOSTRIN_NM_001039724	ICAM1_NM_000201	BCAT1_NM_001178091	HNRNPH1_NM_001257293
SLC43A3_NM_001278201	CCDC71_NM_022903	PCED1A_NM_001271168	STRIP1_NM_033088		DUSP13_NM_001007271	C5AR2_NM_018485	NBAS_NM_015909	NDRG3_NM_022477
RCC2_NM_001136204	ANKRD18DP_NR_003291	STARD7-AS1_NR_046322	CD63_NM_001257390		TGIF1_NM_173207	MRPL48_NM_016055	TMEM173_NM_198282	UPF2_NM_080599
SAMD13_NM_001134664	FDFT1_NM_001287745	RNF130_NM_001280801	NR4A1_NM_002135		STAT6_NM_001178078	NFE2_NM_001136023	NUDT19_NM_001105570	VPS54_NM_001005739
TTLL3_NM_001025930	C10orf54_NM_022153	C8orf37-AS1_NR_038201	SMIM12_NM_138428		HNRNPUL1_NM_001301016	ST8SIA6_NM_001004470	UNC13D_NM_199242	PCMT1_NM_001252049
TOB2P1_NR_002936	SLC39A10_NM_001127257	TRIM65_NM_001256124	SMIM12_NM_001164825		ZSCAN31_NM_001135216	EFCAB2_NM_032328	MIR4740_NR_039894	HIST1H4J_NM_021968
HOXB4_NM_024015	RPL10_NM_001256577	YARS2_NM_001040436	FAM83C-AS1_NR_109815		DGKZ_NM_001105540	PIGV_NM_001202554	NADK2_NM_001085411	KIAA0141_NM_001142603
HEXIM1_NM_006460	TNFRSF1A_NM_001065	MSRA_NM_001135670	DNAJB1_NM_006145		DPH6-AS1_NR_038251	ARF6_NM_001663	RBM43_NM_198557	WRB_NM_004627
LINC01353_NR_117098	FCER2_NM_001220500	DAZAP1_NM_018959	MBD4_NM_001276270		GALNT5_NM_014568	ENO3_NM_001193503	ARHGAP6_NM_001287242	LTV1_NM_032860
RFX8_NM_001145664	PRR14_NM_024031	PTRH2_NM_001015509	ITPK1_NM_001142593		PHACTR4_NM_001048183	TCTEX1D4_NM_001013632	MIR141_NR_029682	DFFA_NM_004401
SREBF2_NM_004599	GNL3L_NM_001184819	HMG20A_NM_001304504	CCNE1_NM_001238		WSB2_NM_001278557	LINC01132_NR_038856	PIGP_NM_153682	MAT2A_NM_005911
SMG7-AS1_NR_040063	CCDC94_NM_018074	RCC2_NM_018715	SNHG5_NR_003038		ERAP1_NM_001040458	LOC101926963_NR_110055	SPPL2A_NM_032802	LNPEP_NM_005575
MXI1_NM_001008541	SIGIRR_NM_001135054	CCDC121_NM_001142683	RAD17_NM_001278622		MGAT4B_NM_014275	LOC283575_NR_110554	SNX9_NM_016224	SND1_NM_014390
AKR7A2_NM_003689	CPQ_NM_016134	GINS3_NM_001126129	RPL32_NM_001007074		TEAD2_NM_001256661	MPG_NM_001015054	DLGAP1-AS2_NR_119377	AAAS_NM_001173466
BTF3L4_NM_001136497	TBC1D10C_NM_001256508	PPP1R3E_NM_001276318	FBXO15_NM_152676		NR3C1_NM_001018076	LOC101929705_NR_125864	LOC100288798_NR_125381	SDE2_NM_152608
ATP8B4_NM_024837	TBC1D10C_NR_046266	SPATA20_NM_001258372	FBXO15_NM_001142958		NFKB1_NM_001165412	GTF3C6_NM_138408	LOC101928043_NR_110692	G3BP1_NM_005754
ZC3H6_NM_198581	OR6C4_NM_001005494	APOBEC3H_NM_001166002	HIST1H1E_NM_005321		ELMSAN1_NM_001043318	BSG_NM_198590	HIPK3_NM_001278163	PRDX1_NM_002574
LRRC8D_NM_001134479	MIR5193_NR_049825	ILF2_NM_001267809	LOC101929210_NR_125922		NNT-AS1_NR_073113	LOC101928100_NR_120430	MIR5188_NR_049820	DDX50_NM_024045
KDELC2_NM_153705	MIR5571_NR_049835	TM2D1_NM_032027	NXF1_NM_001081491		SEMA4C_NM_017789	MIR196A1_NR_029582	LRRC61_NM_001142928	SLC40A1_NM_014585
PRDM2_NM_001135610	CSNK1E_NM_001894	SNHG17_NR_027241	HIST1H2AJ_NM_021066		TMEM63A_NM_014698	GATA1_NM_002049	PLD1_NM_001130081	PYCR2_NM_001271681
ELF4_NM_001127197	IGLL5_NM_001178126	C1orf233_NM_001242659	ZNF565_NM_152477		YTHDF2_NM_001172828	LOC101927851_NR_125945	CA11_NM_001217	STARD7_NM_020151
IGF2BP2_NM_001007225	KCTD15_NM_001129994	TNPO2_NM_001136195	THBS3_NM_001252607		CAPZA1_NM_006135	EPS8L3_NM_024526	PCBP1_NM_006196	PHF2_NM_005392
C5orf66-AS1_NR_105049	PRICKLE2-AS3_NR_046702	LINC01426_NR_038885	BCKDK_NM_001122957		SRRM2_NM_016333	LINC00346_NR_027701	SRD5A3_NM_024592	CNOT8_NM_001301083
SFMBT2_NM_001029880	PRDM15_NM_001040424	RPL18A_NM_000980	FAM173B_NM_001258388		SEC24C_NM_004922	C19orf54_NM_198476	TAL1_NM_001287347	COMMD10_NM_001308080
REEP3_NM_001001330	RAB33A_NM_004794	EML2-AS1_NR_130728	UBE2V2_NM_003350		MPDU1_NM_004870	CTPS2_NM_001144002	GANC_NM_001301410	HSPA9_NM_004134
JMJD1C-AS1_NR_027182	CCDC26_NR_130918	LYRM1_NM_020424	TBC1D2_NM_001267571		PHYKPL_NM_001278346	LOC100996351_NR_110670	UNK_NM_001080419	FBXO42_NM_018994
JMJD1C_NM_032776	ARL5C_NM_001143968	ZNF25_NM_145011	ZC2HC1C_NM_001042430		PGBD2_NM_001017434	FKBP5_NM_001145775	LOC440311_NR_077061	HIBADH_NM_152740
NDUFAF3_NM_199074	TNFSF13_NM_001198622	MAPK12_NM_001303252	KIAA1614_NM_020950		C10orf25_NM_001039380	F2RL3_NM_003950	CASP8_NM_001080125	TCIRG1_NM_006019
SEPT9_NM_001293696	AFF3_NM_002285	SNHG17_NR_015366	SLC35A3_NM_001271685		SLC4A2_NM_003040	UBXN10-AS1_NR_110078	LINC01094_NR_038303	UBE2K_NM_001111112
HNRNPK_NM_031263	THBD_NM_000361	NUP153_NM_001278209	C18orf8_NM_001276342		CACYBP_NM_001007214	PTPN7_NM_080588	PKP3_NM_007183	BBS10_NM_024685
ZHX2_NM_014943	TMC8_NM_152468	PRKAR1B_NM_001164760	UCKL1_NM_017859		LOC100507377_NR_038300	LOC101926963_NR_110054	LOC100506476_NR_109995	H3F3A_NM_002107
RPL22L1_NM_001099645	C10orf91_NM_173541	GMIP_NM_001288998	GFPT1_NM_001244710		GNB1L_NM_053004	PARVB_NM_001243386	HIPK3_NM_001048200	H3F3AP4_NR_002315
FOXJ3_NM_001198851	LINC00399_NR_126361	DCBLD1_NM_173674	SKA1_NM_001039535		C22orf29_NM_024627	PRTFDC1_NM_001282786	DBNDD2_NM_018478	SRSF3_NM_003017
PREX1_NM_020820	RPL10_NM_001303624	SORD_NM_003104	PTBP2_NR_125356		C7orf73_NM_001130929	SELPLG_NM_003006	DBNDD2_NM_001197140	WDR18_NM_024100
FOXJ3_NM_001198852	RPL10_NM_001303626	SLC12A6_NM_001042495	CDK5RAP2_NM_001011649		GMEB1_NM_006582	FAM124B_NM_001122779	PHF19_NM_001009936	INAFM1_NR_037675
FOXJ3_NM_014947	LOC100422212_NR_104294	RCCD1_NM_001017919	NEK4_NM_001193533		IPP_NM_001145349	PLA2G6_NM_001004426	NNT_NM_182977	GHRL_NM_001134941
NOD2_NM_022162	FDPS_NM_001135822	RPARP-AS1_NR_038937	NFATC2IP_NM_032815		ARID1B_NM_017519	PLA2G6_NM_001199562	UBE2Q2P1_NR_003661	SUGP1_NM_172231
WDR74_NM_018093	FDPS_NM_001135821	ACTR8_NM_022899	AMPD2_NM_001308170		TXNRD2_NM_001282512	STAT5A_NM_003152	NCR1_NM_001145457	KLHL21_NM_014851
MTFP1_NM_001003704	IRAK1_NM_001025242	PPARGC1B_NM_001172698	SUGT1_NM_001130912		ST7L_NM_001308264	STAT5A_NM_001288718	MYL4_NM_002476	CACYBP_NM_014412
DDX21_NM_004728	MIR718_NR_031757	RARA_NM_001145301	PFKFB4_NM_004567		USP24_NM_015306	STAT5A_NM_001288719	ORAI3_NM_152288	PPP3CC_NM_001243974
LNP1_NM_001085451	SELPLG_NM_003006	ZC3H12D_NM_207360	MAP3K6_NM_001297609		CYB561_NM_001915	KDELC2_NM_153705	MIR3190_NR_036158	WDTC1_NM_001276252
EXOSC3_NM_001002269	C1orf228_NM_001145636	SNHG25_NR_132278	COQ10B_NM_025147		ZFP36L1_NM_001244698	CSF1_NM_000757	LIG3_NM_002311	NFE2L2_NM_006164
KCNC3_NR_110912	MPEG1_NM_001039396	FYCO1_NM_024513	ASPHD2_NM_020437		LIN9_NM_001270409	ETV2_NM_001300974	MYL4_NM_001002841	FAM63A_NM_001163259
ZRANB2-AS2_NR_046217	MIR6815_NR_106873	RPL29_NM_000992	PPP1R12C_NM_001271618		WSB2_NM_001278558	MIR6073_NR_106721	PARTICL_NR_038942	CLK1_NM_001162407
PPP1R9B_NM_032595	SLC39A10_NM_020342	SLC7A1_NM_003045	SZRD1_NM_001114600		EPHX2_NM_001256482	NADK2_NM_001287340	PXT1_NM_152990	CCDC25_NM_001304529
CCND1_NM_053056	SH3BGRL3_NM_031286	GPD2_NM_001083112	ZNF565_NM_001042474		ABHD14A-ACY1_NR_037192	HNRNPUL1_NM_007040	LEPR_NM_001198687	USP48_NM_001032730
FPGS_NM_001018078	S100B_NM_006272	TEX264_NM_001129884	SPIDR_NM_001080394		MGST2_NM_001204366	VILL_NM_015873	SLC24A1_NM_001301033	TCEA1_NM_006756
UGP2_NM_001001521	PTPN7_NM_080588	PFKP_NM_002627	UBE2S_NM_014501		CUX1_NM_001202546	TM4SF19_NM_001204897	RNF14_NM_004290	ZBTB1_NM_001123329
ADD2_NM_001185054	METTL21A_NM_001127395	SRSF1_NM_001078166	LOC101926933_NR_110002		GPRC5C_NM_022036	HOXB2_NM_002145	SIX5_NM_175875	ZNF343_NM_001282495
C21orf33_NM_004649	FAM129C_NM_001098524	MMAB_NM_052845	GPATCH8_NM_001002909		HDAC7_NM_001098416	ADGRE5_NM_001025160	ACCS_NM_032592	MDM4_NM_001204171
TFRC_NM_003234	C14orf159_NM_001102367	CD164_NM_001142401	TEX10_NM_001161584		N4BP2_NM_018177	KLF1_NM_006563	NNT_NM_012343	TRNT1_NM_001302946
TFRC_NM_001128148	C14orf159_NM_001286471	MTG1_NM_138384	GGCX_NM_000821		MIR3191_NR_036159	NSMAF_NM_003580	FOXL2_NM_023067	DCTN4_NM_001135644
POLR2B_NM_000938	C20orf196_NM_001303477	PLEKHG4_NM_001129727	GGCX_NM_001311312		LINC00933_NR_038274	PDE4DIP_NM_001195261	NADK2_NM_001287341	LOC100499484-C9ORF174_NR_036527
PDE12_NM_177966	OR9A2_NM_001001658	SLC43A1_NM_003627	SCARNA17_NR_003003		DCTN4_NM_001135643	PDE4DIP_NM_001002810	ZNF22_NM_006963	ANKRD40_NM_052855
SNX5_NM_001282454	RASSF1_NM_170712	LSM4_NM_001252129	SUGCT_NM_001193311		RASGRP4_NM_001146202		LGALS8-AS1_NR_034040	ARHGDIA_NM_001185078
SNX5_NM_014426	ARHGAP4_NM_001164741	SORBS3_NM_005775	GNAI3_NM_006496		PRDM1_NM_182907		FBXO4_NM_012176	LINC01089_NR_002809
PYCARD_NM_013258	LINC00659_NR_046224	AZI2_NM_001134432	HOMER3_NR_027297		CD52_NM_001803		FBXO4_NM_001297437	FOXL2NB_NM_001040061
SYNCRIP_NM_001159673	LOC100507600_NR_045486	SLC2A3_NM_006931	DYRK1A_NM_101395		ADAMTS3_NM_014243		ZNF436-AS1_NR_033690
SYNCRIP_NM_001159674	GSN_NM_001258030	TMPO_NM_001032283	FAM172A_NM_001163417		LOC101929464_NR_125978		RHOH_NM_001278364
RFX5_NM_000449	TRIM13_NM_001007278	GUCD1_NM_001284254	LOC102724596_NR_110882		HIPK3_NM_001278162		LGALS8_NM_201544
PAN3-AS1_NR_029383	ZKSCAN4_NM_001304506	SFPQ_NM_005066	NOA1_NM_032313		BZRAP1-AS1_NR_038414		METTL18_NM_033418
CYP4V2_NM_207352	PATZ1_NM_014323	ZNF532_NM_018181	ZNF615_NM_001199324		KEAP1_NM_012289		ZNF689_NR_073481
SRSF7_NM_001031684	ERCC1_NM_001166049	EPS8L1_NM_017729	USF1_NM_001276373		TSHZ1_NM_005786		LOC344967_NR_027277
UBE2Q2_NM_001284382	SUMF1_NM_001164674	RPL32_NM_000994	SPATA24_NM_194296		VWA9_NM_001136043		ST7L_NM_017744
JTB_NM_006694	TMSB4X_NM_021109	AZIN1-AS1_NR_126338	ENTHD2_NM_144679		MICALL1_NM_033386		ZNF689_NM_138447
ZNF189_NM_001278231	PIK3R5_NM_001142633	TCTA_NM_022171	AMICA1_NM_001286571		RNASET2_NM_003730		PDE4DIP_NM_001195260
RPL19_NM_000981	EIF5A_NM_001143762	CD79A_NM_001783	AP5Z1_NM_014855		ZNF689_NR_104166		ZNF689_NR_073482
WNT10B_NM_003394	SLC22A4_NM_003059	MBNL3_NM_001170704	NPAT_NM_002519		NDUFS2_NM_001166159		COMT_NM_000754
IBTK_NM_001300906	ZNF22_NM_006963	MDH2_NM_001282403	N4BP1_NM_153029		ZNF592_NM_014630		TEAD2_NM_001256658
DRAM2_NM_178454	AVEN_NM_020371	PLXND1_NM_015103	UTP23_NM_032334		LINC00471_NR_024079		LOC100507634_NR_038320
STAT5A_NM_001288719	CIDEB_NM_014430	CMC1_NM_182523	PIAS1_NM_016166		HEXIM1_NM_006460		SNUPN_NM_001042588
SLC25A11_NM_001165417	SEMA4A_NM_001193301	UCHL5_NM_001199261	CASP3_NM_004346		TRIM63_NM_032588		NINJ2_NM_001294346
EPM2A_NM_001018041	LAT_NM_001014987	SLC12A7_NM_006598	BLOC1S6_NR_132356		CBFB_NM_001755		ST6GALNAC1_NM_001289107
RPS27A_NM_001177413	WT1-AS_NR_120546	IL15RA_NM_001256765	EXD3_NM_001286823		ROCK2_NM_004850		SRRM2-AS1_NR_027275
ATP5J2_NM_001003713	LAT_NM_001014989	SEC63_NM_007214	SRRM1_NM_001303448		GOLGA4_NM_001172713		ZNF436_NM_001077195
ANKRD40_NM_052855	SEPHS1_NM_001195602	PHLDA3_NM_012396	HIST1H1B_NM_005322		CNPY3_NM_006586		DHRS3_NM_004753
PNN_NM_002687	PLCB2_NM_001284297	FNDC3B_NM_022763	UBC_NM_021009		SLC16A3_NM_001042423		BAHCC1_NM_001291324
PYGL_NM_001163940	MUC1_NM_001018016	KAZALD1_NM_030929	ING4_NM_001127582		ITSN2_NM_006277		PCBP1-AS1_NR_033872
PPIL1_NM_016059	WT1-AS_NR_023920	RRN3P3_NR_027460	COX20_NM_001312872		GNB2L1_NM_006098
REV3L_NM_001286431	TLR2_NM_003264	GATAD1_NM_021167	TEP1_NM_007110		PKN1_NM_002741
LDLR_NM_000527	MUS81_NM_025128	CMIP_NM_198390	CD248_NM_020404		PLCB2_NM_001284297
ARRB1_NM_004041	PHYKPL_NM_001278346	SMG1P1_NR_027154	LFNG_NM_001040167		MBOAT1_NM_001080480
RBMX_NM_001164803	ALOX12_NM_000697	IFT140_NM_014714	CSNK1A1_NM_001271742		PDIK1L_NM_001243533
APBB1_NM_001164	GSN-AS1_NR_103560	TOB1_NM_001243877	SAPCD2_NM_178448		PTPN22_NM_001193431
ZSCAN12_NM_001163391	UBAP2L_NM_001127320	CPT2_NM_000098	SH2B1_NM_001145795		KCTD20_NM_001286579
SIGLEC7_NM_001277201	RNF19A_NM_001280539	TTYH3_NM_025250	GPN1_NM_007266		NSUN4_NM_199044
FUBP1_NM_001303433	CD180_NM_005582	MIR1915_NR_031736	SNORA71E_NR_002972		SMDT1_NM_033318
S100A4_NM_002961	PIGB_NM_004855	ZNF621_NM_001098414	DFFA_NM_004401		LYL1_NM_005583
ZNF518A_NM_001278524	RREB1_NM_001168344	SEPT9_NM_001113496	DOCK6_NM_020812		RASGRP2_NM_001098670
MAN1B1-AS1_NR_027447	ABHD14A-ACY1_NR_037192	PDXK_NM_003681	HIC1_NM_001098202		MPG_NM_001015052
ITPA_NR_052000	LOC283575_NR_110554	RGS19_NM_001039467	EIF4ENIF1_NM_001164501		EFCAB2_NM_001143943
ATXN10_NM_001167621	FDFT1_NM_001287747	SLC3A2_NM_001012662	CEBPA_NM_001285829		WDR34_NM_052844
EPHA1_NM_005232	POLD4_NM_001256870	BACH1_NM_001186	OPRL1_NM_000913		MMP15_NM_002428
GANC_NM_001301410	NMUR1_NM_006056	TTC39C-AS1_NR_110796	CACNB3_NM_001206916		ZNF236_NM_007345
CMTM3_NR_037613	JADE2_NM_001289984	SLC23A2_NM_005116	BSG_NM_001728		UBC_NM_021009
LIG3_NM_002311	MIR4738_NR_039892	AIM1_NM_001624	RITA1_NM_001286215		CBLL1_NM_001284291
TSPAN32_NM_139022	C1orf106_NM_018265	CAPN3_NM_173088	C19orf52_NM_138358		LDLR_NM_000527
ACBD5_NM_001042473	ZNF747_NM_001305018	PCF11_NM_015885	MYEOV2_NM_138336		DAP_NM_001291963
IPP_NM_001145349	NFATC3_NM_004555	PTBP2_NM_001300985	MYEOV2_NM_001163424		TTC3_NM_001001894
PEX12_NM_000286	MAP3K7CL_NM_001286617	RPL30_NM_000989	MAN2A2_NM_006122		HEXIM2_NM_001303440
MVB12B_NM_001011703	ATF5_NM_001193646	NDUFB2_NM_004546	NARS_NM_004539		HEXIM2_NM_001303442
IL17RA_NM_001289905	WIBG_NM_032345	PPAPDC2_NM_203453	CWC25_NM_017748		LINC00657_NR_027451
NR1I2_NM_022002	ANAPC13_NM_001242375	SMARCAD1_NM_001128429	VMP1_NM_030938		RNF182_NM_001165032
CALM2_NM_001305624	ANAPC13_NM_015391	CSNK1A1_NM_001025105	MLLT10_NM_001195626		BTF3_NM_001037637
ERAP1_NM_001040458	ANAPC13_NM_001242374	TSPO_NM_000714	SNORD76_NR_003942		NNMT_NM_006169
CCT6B_NM_001193529	SIRPA_NM_080792	TMEM91_NM_001098825	ZMPSTE24_NM_005857		YTHDF2_NM_001173128
POLR3D_NM_001722	LINC00900_NR_034148	CHCHD10_NM_001301339	MLLT10_NM_001195627		YTHDF2_NM_016258
DNMT1_NM_001130823	CISH_NM_013324	NAIF1_NM_197956	HNRNPUL2_NM_001079559		CITED2_NM_001168388
MGST2_NM_001204366	SIRPA_NM_001040022	COX18_NM_001297732	HNRNPUL2-BSCL2_NR_037946		MGA_NM_001080541
TBL1XR1_NM_024665	GEMIN4_NM_015721	ZNF766_NM_001010851	UBE2Z_NM_023079		VDAC2_NM_001184783
LOC344967_NR_027277	MAP2K5_NM_002757	CYB5D2_NM_001254756	IMMT_NM_001100169		LINC00649_NM_001288961
CMTR2_NM_001099642	CDC42EP3_NM_001270437	PIGO_NM_152850	PKMYT1_NM_001258450		RAB31_NM_006868
LOC101928068_NR_111907	SRRM2_NM_016333	PIGO_NM_001201484	HILPDA_NM_001098786		FAM63A_NM_001040217
IFT74-AS1_NR_121605	DBIL5P_NR_024120	CRIP1_NM_001311	FBXL18_NM_024963		MIR6516_NR_106997
TMED10_NM_006827	HIST1H4F_NM_003540	FOSL1_NM_001300844	PJA2_NM_014819
IL2RA_NM_000417	GAB2_NM_080491	RNF44_NM_014901	KLHL20_NM_014458
PRKAG2-AS1_NR_038926	APOC1_NM_001645	FAM216A_NM_013300	PPIH_NM_006347
PM20D2_NM_001010853	POGLUT1_NM_152305	SLC12A6_NM_001042494	XRCC6BP1_NM_033276
ZNF561-AS1_NR_122038	MEF2D_NM_005920	LONRF3_NM_001031855	LRSAM1_NM_001005374
LAIR1_NM_001289023	UNC13D_NM_199242	DKC1_NM_001142463	DHPS_NM_001206974
ZMYND11_NM_001202464	ABHD15_NM_198147	MICAL1_NM_001159291	ARHGEF1_NM_199002
LOC100133985_NR_024444	PIEZO1_NM_001142864	DFNB59_NM_001042702	SUMO3_NM_001286416
KIR3DX1_NR_026716	C11orf1_NM_022761	SERPINF1_NM_002615	RAP2C-AS1_NR_110410
PSMA1_NM_148976	ITGAE_NM_002208	CAT_NM_001752	RRAS_NM_006270
MLC1_NM_015166	PARVB_NM_001243386	TOB1-AS1_NR_038458	NCKAP1L_NM_001184976
TK2_NM_001272050	LYRM1_NR_126527	PARP3_NM_001003931	DYNLRB2_NM_130897
CRACR2A_NM_001144958	LYRM1_NM_001302835	IRF5_NM_001098629	ZNF786_NM_152411
FAM78A_NM_033387	SMARCA2_NM_001289398	CYP2S1_NM_030622	C1orf74_NM_152485
ENO1-AS1_NR_038351	ZNF438_NM_001143769	YDJC_NM_001017964	HSPA8_NM_006597
TGIF2_NM_021809	LINC01573_NR_121577	PUDP_NM_001135565	ABTB1_NM_032548
LOC101929297_NR_125862	BIN2_NM_001290008	NFATC2_NM_001258296	LINC01358_NR_110626
FGD3_NM_001286993	LOC115110_NR_037844	METAP1D_NM_199227	HDAC11_NM_024827
USP47_NM_001282659	CBLN3_NM_001039771	IFRD2_NM_006764	ATF5_NM_001290746
FERMT3_NM_031471	PECAM1_NM_000442	RNLS_NM_001031709	ESCO2_NM_001017420
TGIF2_NM_001199513	LRRC27_NM_001309474	HAL_NM_001258333	MT2A_NM_005953
IRF2BP2_NM_001077397	C17orf62_NM_001193655	MIR3188_NR_036155	NEK11_NM_001146003
BCL2_NM_000633	S100A2_NM_005978	ERLIN2_NM_001003791	ITGAM_NM_000632
RASSF1_NM_001206957	SEC14L1_NM_001204408	ERLIN2_NM_001003790	IDH3B_NM_001258384
TMEM187_NM_003492	CD300C_NM_006678	ANKLE1_NM_001278443	TPM2_NM_001301226
MEF2C-AS1_NR_104031	APOC2_NM_000483	SERPINB9P1_NR_033851	SMIM7_NM_001300925
ARHGEF6_NM_004840	GMEB1_NM_006582	HAGHL_NM_032304	KIAA2013_NM_138346
MIR1284_NR_031697	IGFBP4_NM_001552	RPS24_NM_001026	TCN2_NM_000355
MIR762HG_NR_110940	SREBF1_NM_001005291	HAGHL_NM_001290137	ATP6V0A1_NM_001130020
SNUPN_NM_001042588	TMBIM4_NM_001282606	ACSL5_NM_016234	BROX_NM_001288580
SKIDA1_NM_207371	LINC-ROR_NR_048536	LINC01011_NR_026855	MIR6732_NR_106790
LINC00998_NR_015442	CCDC26_NR_130917	FOXP4-AS1_NR_126417	LRRC56_NM_198075
FUCA2_NM_032020	TCF23_NM_175769	RELT_NM_152222	MKNK2_NM_017572
DDX26B_NM_182540	LOC101927851_NR_125945	RPL15_NM_001253383	MIRLET7I_NR_029661
TK2_NM_001172644	IL2RG_NM_000206	NOLC1_NM_001284388	USP8_NM_001128610
TK2_NM_001172643	CCR2_NM_001123041	RPL15_NM_001253382	CAPZB_NM_001206540
LINC00963_NR_038955	LINC01585_NR_120371	EDEM3_NM_025191	APOA1-AS_NR_126362
RAB27A_NM_183235	LOC101926963_NR_110055	NME1-NME2_NM_001018136	NSUN4_NM_001256127
VAV3_NM_006113	LOC101926963_NR_110054	NME1_NM_000269	ZNF511_NM_145806
MS4A14_NM_001079692	LOC102724467_NR_120309	TNFAIP8L2_NM_024575	INTS4_NM_033547
HAAO_NM_012205	SIT1_NM_014450	PA2G4_NM_006191	GRK5_NM_005308
BTK_NM_000061	ASGR2_NM_001181	MFNG_NM_002405	MBTPS1_NM_003791
ZBTB4_NM_001128833	DENND2D_NM_024901	MFNG_NM_001166343	FDXR_NM_001258012
KCNE1_NM_001270402	NRON_NR_045006	WDR4_NM_001260474	RTN4_NM_207521
NMRAL1_NM_020677	CIB3_NM_001300922	WDR4_NM_001260476	RALGAPA2_NM_020343
C20orf194_NM_001009984	LOC101930452_NR_120479	C16orf86_NM_001012984	MRPS14_NM_022100
RASGRP2_NM_001098671	AOX2P_NR_001557	MCM2_NM_004526	LINC00350_NR_046988
HENMT1_NM_001102592	MS4A6A_NM_001247999	LINC01465_NR_121682	NRARP_NM_001004354
ZNF236_NM_001306089	LINC01132_NR_038856	CEBPA-AS1_NR_026887	FAM161A_NM_001201543
LOC101928034_NR_125947	EGOT_NR_004428	RIF1_NM_001177663	C1orf220_NR_033186
SIPA1_NM_153253	C20orf197_NM_001302813	RIF1_NM_001177664	KAT6B_NM_001256468
KLF7_NM_003709	MYBPH_NM_004997	CASP8_NM_001080125	NEAT1_NR_028272
KCNE1_NM_001270403	TRPM2_NM_003307	FTCDNL1_NR_034096	ATP6V0D1_NM_004691
EIF5A_NM_001970	LINC00211_NR_110011	MXI1_NM_130439	IP6K1_NM_001242829
MPV17L_NM_001128423	OCSTAMP_NM_080721	GMPR2_NM_001002000	SNORD1C_NR_004397
TGIF1_NM_001278682	MPO_NM_000250	SRP9_NM_001130440	POU6F1_NR_026893
C17orf62_NM_001033046	CCR5_NM_000579	CABLES1_NM_001256438	UGP2_NM_006759
SIRPB1_NM_001083910	B3GNT7_NM_145236	ARHGEF39_NM_032818	KHK_NM_000221
TGIF1_NM_001278684	MIR4777_NR_039937	DIAPH2_NM_006729	LRRC37A6P_NR_003525
ADORA2B_NM_000676	DENND2D_NM_001271833	RBM15B_NM_013286	HSPA13_NM_006948
FANCF_NM_022725	MS4A6A_NM_022349	GALC_NM_001201402	ZZEF1_NM_015113
JADE2_NM_001308143	CD93_NM_012072	C17orf89_NM_001086521	NUMA1_NM_001286561
INHBA_NM_002192	NDUFS2_NM_001166159	NAT10_NM_001144030	GPR176_NM_001271854
RAB37_NM_001006638	MEF2D_NM_001271629	RASSF5_NM_182665	ACTN1-AS1_NR_073422
RLIM_NM_016120	GPR35_NM_005301	LRP8_NM_001018054	OST4_NM_001134693
ATXN7L1_NM_138495	ZSCAN31_NM_001243241	MLKL_NM_001142497	ADSSL1_NM_152328
NKG7_NM_005601	CBFA2T3_NM_005187	NUDT19_NM_001105570	MLH1_NM_001167617
NINJ2_NM_001294346	UCN2_NM_033199	PPP2R4_NM_021131	UBXN1_NM_001286077
ADGRE5_NM_001025160	TXNRD2_NM_001282512	NIT2_NM_020202	CASP2_NM_001224
CUEDC1_NM_001292025	PTPN3_NR_026918	NUP160_NM_015231	KIAA0141_NM_001142603
SLC22A20_NM_001004326	TRIM16_NM_006470	LOC101929295_NR_110303	RGS10_NM_001005339
NCF4_NM_000631	RAB27A_NM_004580	RFESD_NM_001131066	FAM64A_NM_001195228
OSM_NM_020530	RAB27A_NM_183234	AK6_NM_001015891	CLOCK_NM_001267843
LILRA2_NM_001290271	GTF3C6_NM_138408	LEMD2_NM_181336	TAF13_NM_005645
C10orf25_NM_001039380	CCR1_NM_001295	MBD3_NM_001281453	WBP2_NM_012478
TMCO4_NM_181719	MBP_NM_001025100	SLC3A2_NM_001013251	STIM1_NM_001277961
IRF5_NM_032643	MR1_NM_001194999	TBCA_NM_001297738	ABCA7_NM_019112
MIR3190_NR_036158	MRC2_NM_006039	ELF2_NM_001276457	MIR3656_NR_037429
NNT_NM_182977	RBKS_NM_001287580	ZNF717_NM_001290208	FOXP4_NM_001012426
KRT8_NM_002273	BRE-AS1_NR_028308	DNASE1L1_NM_001009932	SLC25A29_NM_001039355
MIR5093_NR_049816	MIR6079_NR_106727	TMEM185B_NM_024121	PSMA6_NM_001282232
RWDD2B_NM_016940	EXOC3-AS1_NR_126522	HIST1H2BK_NM_001312653	ZCWPW2_NM_001040432
STPG2_NM_174952	ATP8B4_NR_073598	HIST1H2BM_NM_003521	ANXA2_NM_001002857
TGIF1_NM_003244	CMAHP_NR_027626	IKBKG_NM_001099856	CAP1_NM_001105530
C16orf74_NM_206967	TIFAB_NM_001099221	LINC01604_NR_120682	SGTA_NM_003021
SPINT2_NM_001166103	GAB2_NM_012296	RAB44_NM_001257357	CAMLG_NM_001745
HIST1H4D_NM_003539	LINC01063_NR_132101	SLC17A9_NM_001302643	LOH12CR2_NR_024061
HCFC1_NM_005334	CXorf65_NM_001025265	SNX17_NM_001267059	DCP2_NM_001242377
CD52_NM_001803	BZRAP1-AS1_NR_038414	UQCC2_NM_032340	IQCG_NM_001134435
TNNI2_NM_003282	MIR4736_NR_039889	FAM60A_NM_001135812	TCP11L1_NM_001145541
VAV3-AS1_NR_046653	ZNF185_NM_001178113	FAM60A_NM_001135811	CRAT_NM_000755
LYST_NM_000081	CLEC11A_NM_002975	EFCAB13_NM_001195192	BRMS1_NM_001024957
LZTS2_NM_032429	MIR3202-2_NR_036175	HNRNPUL1_NM_144732	FRMD8_NM_001300832
VEGFA_NM_001287044	BRE_NM_001261840	SLC25A32_NM_030780	TCF4_NM_001243227
C9orf43_NM_001278629	HNRNPL_NM_001005335	GPR150_NM_199243	THCAT158_NR_110880
C9orf43_NM_001278630	ZCCHC5_NM_152694	RPP25L_NM_148178	RFX1_NM_002918
C9orf43_NM_152786	PTPN7_NM_001199797	ZNF689_NR_073481	TMEM206_NM_018252
CCNL1_NM_001308185	DOK3_NM_001144875	URB1-AS1_NR_026845	TMEM206_NM_001198862
MIR7845_NR_106999	CD72_NM_001782	TMEM17_NM_198276	VIPR2_NM_001308259
KLF7_NR_073108	LINC00656_NR_034149	TRIM52-AS1_NR_102759	ALDOA_NM_001243177
HRH2_NM_001131055	PAN2_NM_001166279	ZNF334_NM_001270497	C21orf2_NM_001271440
CTSO_NM_001334	FKBP5_NM_001145775	TM9SF4_NM_014742	AP1S2_NM_001272071
PPP1R3G_NM_001145115	HSH2D_NM_001291274	IL31RA_NM_001242637	HSP90AA1_NM_005348
FDXACB1_NM_138378	ALDOA_NM_001127617	MBLAC2_NM_203406	PPM1A_NM_021003
TERC_NR_001566	SLC28A3_NM_022127	H2AFJ_NM_177925	MIR92B_NR_030281
PTPN6_NM_002831	LINC00926_NR_024433	SLC35C1_NM_001145265	STAT6_NM_001178079
POLI_NM_007195	ARHGAP9_NM_001080156	INO80C_NM_001098817	GPN3_NM_001164373
DARS_NM_001293312	SNX20_NM_001144972	ACVR2B-AS1_NR_028389	BCAS2_NM_005872
BRWD1-IT2_NR_111942	PAN2_NM_001127460	HDDC3_NM_001286451	EGR3_NM_004430
LRRC34_NM_001172779	MIR3202-1_NR_036174	PPRC1_NM_001288727	SLC26A2_NM_000112
TREML2_NM_024807	PARVG_NM_022141	SLC39A8_NM_001135147	ZMIZ2_NM_031449
KHNYN_NM_001290256	IL31RA_NM_001242636	RNH1_NM_203386	NKIRAS1_NM_020345
CERS2_NM_022075	C9orf47_NM_001001938	HORMAD1_NM_001199829	FAM83H-AS1_NR_033849
FAM195B_NM_001093767	ASGR2_NM_080914	PRKCQ-AS1_NR_036502	PRKRA_NM_003690
C17orf75_NM_022344	NDUFS2_NM_004550	TPP1_NM_000391	ZNF628_NM_033113
SLC44A1_NM_001286730	LOC101927027_NR_110204	SLC39A8_NM_022154	SDE2_NM_152608
DNAJC5B_NM_033105	SAMD10_NM_080621	ADPRH_NM_001125	POLR3G_NM_006467
NTSR1_NM_002531	MIR4513_NR_039738	LINC00683_NR_120419	PLOD1_NM_000302
NNT_NM_012343	LOC100996455_NR_073177	AEN_NM_022767	RRP9_NM_004704
ARMCX4_NR_028407	TPRG1-AS1_NR_046873	CYTIP_NM_004288	ACTG1_NM_001199954
RNASE6_NM_005615	MIR4710_NR_039860	ARHGAP30_NM_001025598	MIR6516_NR_106997
TRAPPC5_NM_001042461	DOK3_NM_001308236	HCST_NM_001007469	COX5B_NM_001862
CNPY2_NM_001190991	HPS4_NM_152841	CMTR2_NM_018348	RPL28_NM_000991
RNASE3_NM_002935	RBM3_NM_006743	COA7_NM_023077	CDKL3_NM_001113575
ZNF398_NM_020781	PLA2G6_NM_001199562	SH3BP1_NM_018957	GPN1_NM_001145047
CCDC182_NM_001282544	PLA2G6_NM_001004426	MID1IP1_NM_001098790	TOB1_NM_001243885
DEF6_NM_022047	MAD1L1_NM_001304525	SET_NM_001122821	GTSE1_NM_016426
TARBP1_NM_005646	SDHAF3_NM_020186	RASSF1-AS1_NR_109831	ETV3_NM_005240
COMMD10_NM_016144	ALDOA_NM_184043	LYRM1_NM_001302836	GPBP1L1_NM_021639
FAIM_NM_001033030	APOBR_NM_018690	SEC1P_NR_004401	MAT2B_NM_013283
HOXC-AS3_NR_047506	COMT_NM_000754	MS4A3_NM_001031666	NEDD8-MDP1_NM_001199823
MIR4526_NR_039752	MS4A7_NM_021201	AKAP8_NM_005858	RAPGEF6_NM_001164386
PPP1R14B_NM_138689	BTBD19_NM_001136537	MYO15B_NM_001309242	LOC105378732_NR_131923
PARTICL_NR_038942	ADAMTS4_NM_005099	LOC101928530_NR_110919	ACOX1_NM_001185039
LOC440028_NR_033972	PREB_NM_013388	ADRBK1_NM_001619	SQSTM1_NM_001142299
WT1_NM_000378	PRSS57_NM_001308209	BMF_NM_033503	MRGBP_NM_018270
LINC01126_NR_027251	RAB27A_NM_183236	TFAP4_NM_003223	ZNF343_NM_001282495
INO80_NM_017553	ST3GAL4-AS1_NR_033839	MMP14_NM_004995	WDR34_NM_052844
TXNDC15_NM_024715	METTL7B_NM_152637	NUP62_NM_016553	SNRNP200_NM_014014
HENMT1_NM_144584	C6orf223_NM_001171992	SUSD3_NM_001287005	VPS4B_NM_004869
RPS23_NM_001025	TUBA8_NM_001193414	EPHA1-AS1_NR_033897	UBQLN4_NM_001304342
TMEM105_NM_178520	MIR4655_NR_039799	TOLLIP-AS1_NR_029409	NFATC1_NM_001278672
CRCP_NM_001040647	GGT5_NM_001099781	FHL3_NM_001243878	C9orf89_NM_032310
C1orf43_NM_001098616	PARVG_NM_001137605	UVSSA_NM_020894	LGALS12_NM_001142537
PSCA_NM_005672	LGALS12_NM_001142535	FBXL17_NM_001163315	ENPP2_NM_001040092
EIF4A1_NM_001204510	LOC100996338_NR_126340	NUAK1_NM_014840	PLK2_NM_001252226
KDM2B_NM_001005366	PLA2G2C_NM_001105572	EBAG9_NM_198120	PLEKHM3_NM_001080475
LINC00629_NR_038998	MIR6800_NR_106858	GABPA_NM_002040	ENKD1_NM_032140
KMT2E-AS1_NR_024586	ZNF438_NM_001143766	GABPA_NM_001197297	ICOSLG_NM_001283050
FGGY_NM_001113411	PRR30_NM_178553	TEX264_NM_001243725	C20orf24_NM_001199534
ANTXR2_NM_001286780	PHACTR3_NM_183244	BSPRY_NM_017688	FNDC3A_NM_001278438
ST7L_NM_017744	LINC01220_NR_038421	ETS2_NM_005239	THOC5_NM_001002878
MRPL48_NM_016055	EVL_NM_016337	KLF7_NM_001270943	URB1_NM_014825
APEX1_NM_001244249	OR6C70_NM_001005499	ZNF556_NM_001300843	RNF6_NM_183044
LINC01560_NR_126059	MPG_NM_001015054	CD37_NM_001040031	RNF6_NM_183043
CNDP2_NM_001168499	DNMT3A_NM_153759	RGS3_NM_001282922	THOC5_NM_001002877
MYEF2_NM_001301210	SERPINB8_NM_001031848	PSMB10_NM_002801	LRMP_NM_001204126
ERCC6L2_NM_001010895	CGREF1_NM_001166240	STK35_NM_080836	SP1_NM_001251825
RHNO1_NM_001252499	C14orf159_NM_001102366	AIMP1_NM_001142416	PRPF3_NM_004698
TAPT1-AS1_NR_027696	GTF3A_NM_002097	SNORD104_NR_004380	IFI16_NM_001206567
HHAT_NM_001170587	SLC22A16_NM_033125	MARVELD1_NM_031484	MLLT6_NM_005937
SEPSECS_NM_016955	LINC01353_NR_117097	TIGD1_NM_145702	EFCAB6_NM_022785
APBB1_NM_145689	SLC43A3_NM_014096	MIR5001_NR_049797	TNPO2_NM_001136196
KYNU_NM_001032998	NKAPL_NM_001007531	EIF4EBP1_NM_004095	THUMPD3-AS1_NR_027007
SYNCRIP_NM_001159677	C14orf93_NM_001130706	RASAL3_NM_022904	SEC24C_NM_004922
GART_NM_001136006	LINC01150_NR_120534	PGAP2_NM_001256235	EIF2AK4_NM_001013703
GART_NM_001136005	LOC100507642_NR_108064	MTX1_NM_002455	HIST2H2AB_NM_175065
LINC00856_NR_038985	DDX3X_NM_001356	CYB5D2_NM_001254755	ACBD3_NM_022735
SH3BP2_NM_001145855	OLMALINC_NR_026762	INO80C_NM_001308064	SNF8_NM_007241
SIGMAR1_NM_001282205	SPNS3_NM_182538	C2CD5_NM_001286173	CHRM3-AS2_NR_103776
ALG8_NM_001007027	MIR3613_NR_037407	NIPAL2_NM_024759	TRIM52_NM_032765
FOXN3-AS1_NR_036500	PIGV_NM_017837	CAD_NM_001306079	CCDC9_NM_015603
SMTN_NM_001207018	MRPL33_NM_004891	PIK3CD-AS1_NR_027045	ZSCAN21_NM_145914
ANTXR2_NM_001145794	UBXN11_NM_001077262	ACTN1_NM_001102	ATP9B_NM_001306085
HCFC1-AS1_NR_046608	SLC2A9_NM_020041	HPS4_NM_022081	NDRG1_NM_001135242
AKAP2_NM_001004065	FGR_NM_005248	NFIC_NM_001245002	RXFP1_NM_001253727
PDE7A_NM_001242318	EPS8L3_NM_024526	ATRAID_NM_080592	ENTPD1-AS1_NR_038444
DGKZ_NM_001105540	LINC00996_NR_034033	ZNF692_NM_001193328	SRRD_NM_001013694
TCONS_00029157_NR_131902	SLC22A15_NM_018420	ZNF692_NM_001136036	SRP19_NM_001204193
SMIM15_NM_001048249	MRPL23_NM_021134	HSF2BP_NM_007031	FBXL5_NM_001193534
GFI1_NM_001127216	SIGIRR_NM_001135053	FBP1_NM_001127628	ZNF574_NM_022752
DARS-AS1_NR_110199	SMG6_NM_001256827	CARD9_NM_052813	BLOC1S5_NM_001199322
MIR4522_NR_039748	RCN1_NM_002901	POLM_NM_001284330	GTF2A1_NM_201595
DIS3L2_NM_001257281	STAT6_NM_001178078	BID_NM_001244567	TYMP_NM_001113755
MIF4GD_NM_001242498	SEPT9_NM_006640	MTX3_NM_001010891	STARD7_NM_020151
LINC00167_NR_024233	IQSEC1_NM_001134382	LINC01225_NR_034112	BUB1_NM_001278616
EMG1_NM_006331	LYRM1_NM_001128301	MIR17HG_NR_027349	STAT5B_NM_012448
FLJ32255_NR_104643	PICK1_NM_001039583	STBD1_NM_003943	LFNG_NM_001166355
PCBP1-AS1_NR_033872	MZF1-AS1_NR_027334	VILL_NM_015873	HIST1H4E_NM_003545
CTPS2_NM_001144002	LAT2_NM_014146	CD276_NM_001024736	FNBP4_NM_015308
PCSK6-AS1_NR_132373	TNFRSF14_NM_001297605	MIR4754_NR_039910	GTF2A1_NM_001278940
TRAF3IP2-AS1_NR_034108	DCTD_NM_001012732	LOC100506747_NR_036557	CEP350_NM_014810
C16orf54_NM_175900	NINJ2_NM_001294345	CSF3R_NM_000760	MFSD2A_NM_001136493
PANK1_NM_148977	RNASE2_NM_002934	LOC284648_NR_036490	METTL3_NM_019852
CFLAR_NM_001308043	MAP10_NM_019090	HPDL_NM_032756	BATF_NM_006399
CFLAR_NM_001127184	LOC101928977_NR_125970	MROH6_NM_001100878	CCDC102A_NM_033212
THOC7_NM_001285387	CTF1_NM_001142544	ERF_NM_001308402	HOXC6_NM_004503
ST7L_NM_001308264	GGT1_NM_001288833	VPS28_NM_016208	ADCK3_NM_020247
C5orf56_NR_045116	CEP41_NM_001257158	MCTS2P_NR_003677	CYB561_NM_001017916
PTPN14_NM_005401	XLOC_008559_NR_131214	SLC43A3_NM_017611	NFX1_NM_002504
DICER1_NM_001291628	TMEM233_NM_001136534	LOC101928891_NR_110537	FAAP20_NM_001282670
PCBP1_NM_006196	BMF_NM_001003942	DHRS9_NM_001142270	NARF_NM_001038618
ELMSAN1_NM_001043318	LOC729683_NR_046273	MPZL3_NM_001286152	HYAL3_NM_001200030
HNRNPUL1_NM_001301016	ELANE_NM_001972	LINC00477_NR_029451	NAT6_NM_001200016
MRPL17_NM_022061	CDKN1A_NM_001291549	PRMT3_NM_001145166	USP4_NM_001251877
TESC-AS1_NR_120464	CDKN1A_NM_001220777	ATRAID_NM_001170795	DNAAF5_NM_017802
PGAP2_NM_001145438	CDKN1A_NM_078467	VGLL4_NM_001128219	IFITM1_NM_003641
LINC00528_NR_103718	MIR8064_NR_107031	LOC101929224_NR_110787	ZNF425_NM_001001661
NEMP2_NM_001142645	ERICH4_NM_001130514	ATF5_NM_012068	TBKBP1_NM_014726
CD63_NM_001257389	CGREF1_NM_001166239	IER2_NM_004907	SMARCA2_NM_001289399
FLJ38576_NR_046264	LDLRAD4_NM_001003674	ZBTB7B_NM_001252406	SMARCA2_NM_001289400
MRAS_NM_001252092	LDLRAD4_NM_001276249	NUP62_NM_012346	PILRA_NM_013439
UBXN8_NM_001282189	LMNA_NM_001257374	NUP62_NM_001193357	RUFY4_NR_034176
LINC01143_NR_126384	TAB1_NM_006116	IL4I1_NM_001258017	ACTB_NM_001101
PUM2_NM_001282752	LTB4R_NM_001143919	NUP62_NM_153718	FTL_NM_000146
RNF167_NM_015528	HVCN1_NM_001040107	GYPC_NM_001256584	PHAX_NM_032177
NSD1_NM_022455	SFXN4_NM_213649	RPL21P28_NR_026911	IL17RC_NM_153461
C15orf61_NM_001143936	UBXN11_NM_145345	RPL21_NM_000982	IL17RC_NM_001203263
THUMPD2_NM_025264	RNF166_NM_001171816	CACNB3_NM_001206917	MANF_NM_006010
DSCR9_NR_026719	GTF3C2_NM_001035521	NUDT5_NM_014142	ERCC1_NM_202001
ASB2_NM_016150	ENG_NM_000118	CHCHD4_NM_001098502	WBP1L_NM_001083913
CORO1A_NM_001193333	ITPA_NM_001267623	EEA1_NM_003566	SNRPB2_NM_003092
FASN_NM_004104	ITPA_NM_181493	MRTO4_NM_016183	ZMIZ2_NM_001300959
AMPD2_NM_001257360	SFMBT2_NM_001018039	MFSD1_NM_001167903	HMGCS1_NM_001098272
MYD88_NM_001172566	CSMD3_NM_052900	FAM86DP_NR_024241	INPP5F_NM_001243195
WSB1_NM_015626	HNRNPL_NM_001533	RPS27A_NM_002954	AMPD2_NM_004037
RFT1_NM_052859	CTDSP1_NM_021198	H1FOO_NM_001308262	TRAP1_NM_001272049
OXLD1_NM_001039842	ST3GAL4_NM_006278	TNS3_NM_022748	CABLES2_NM_031215
NUCB2_NM_005013	PPCDC_NM_001301104	IRX3_NM_024336	MYO1C_NM_001080950
GHDC_NM_001142623	ST3GAL4_NM_001254757	HMOX2_NM_001127206	DCUN1D3_NM_173475
EBAG9_NM_004215	LPAR5_NM_020400	SETDB2_NM_031915	C22orf29_NM_024627
BISPR_NR_130765	MRPL3_NM_007208	BOLA1_NM_016074	GNB1L_NM_053004
PRDM10_NM_020228	ZBTB7A_NM_015898	CATIP-AS1_NR_110573	RBM38_NM_001291780
ACY3_NM_080658	HOTAIR_NR_047517	CNBP_NM_001127192	CHID1_NM_001142674
HTATIP2_NM_001098522	IMPACT_NM_018439	LINC00426_NR_024464	UTP11L_NM_016037
HMHA1_NM_012292	BCOR_NM_001123383	SCIMP_NM_001271842	C15orf40_NM_001160113
FCER2_NM_001207019	CMAHP_NR_002174	LINC00324_NR_026951	AP2A1_NM_014203
C7orf55-LUC7L2_NM_001244584	LINC00649_NM_001288961	E2F3_NM_001949	CHFR_NM_001161344
IRF2BPL_NM_024496	ODF3B_NM_001014440	PLEKHG3_NM_001308147	SNORA24_NR_002963
ZNF668_NM_001172668	TEX41_NR_033870	ZNF267_NM_001265588	PRKD2_NM_001079880
PFDN5_NM_002624	SLC12A6_NM_001042497	AK2_NM_001199199	TOB2_NM_016272
CPNE1_NM_001198863	CD300A_NM_001256841	ZNF2_NM_001017396	PDE4A_NM_001243121
CPNE1_NR_037188	FADS2_NM_004265	ZBTB33_NM_001184742	OLA1_NM_001011708
SEL1L3_NM_015187	CTDSP1_NM_001206878	ZBTB33_NM_006777	EXOC7_NM_001013839
EWSR1_NM_001163285	ZMYND8_NM_001281769	YARS_NM_003680	PPP3CC_NM_001243974
DLAT_NM_001931	TAPBPL_NM_018009	RAB37_NM_001163989	EXOC7_NM_001282313
LINC00526_NR_026849	SUSD1_NM_001282640	APBB1IP_NM_019043	RRP1B_NM_015056
ACSF3_NM_001127214	UNK_NM_001080419	MAGOHB_NM_018048	GPN3_NM_001164372
C9orf91_NM_153045	IL16_NM_004513	RELT_NM_032871	DLGAP4-AS1_NR_109939
MACROD1_NM_014067	REPIN1_NM_001099695	TSKS_NM_021733	WDR81_NM_001163809
TRIM14_NM_014788	CHD3_NM_001005271	NMI_NM_004688	HNRNPH1_NM_001257293
TERF2IP_NM_018975	MDM4_NM_001204171	HNRNPUL1_NM_007040	MIR4487_NR_039707
DICER1-AS1_NR_015415	SPI1_NM_001080547	MSN_NM_002444	MIR345_NR_029906
STK26_NM_001042452	PIGV_NM_001202554	DOCK2_NM_004946	TXN_NM_001244938
SNORD49B_NR_003043	KCNA3_NR_109845	FGGY_NR_103473	PTMA_NM_001099285
UQCRFS1_NM_006003	C19orf54_NM_198476	ZMIZ1_NM_020338	C17orf105_NM_001136483
SLC39A1_NM_001271960	ARHGEF3_NM_001128616	UQCC3_NM_001085372	MAN1B1_NM_016219
PNPLA3_NM_025225	C18orf65_NM_001272093	SLC2A5_NM_001135585	CKS2_NM_001827
SLC38A2_NM_001307936	HMX2_NM_005519	TTC28_NM_001145418	KDM4A_NM_014663
BLOC1S6_NM_012388	ITGAL_NM_001114380	ITPKB_NM_002221	GMNN_NM_001251989
RPS27L_NM_015920	LAIR1_NM_001289026	ATM_NM_000051	ACBD5_NM_001271512
USP24_NM_015306	GSN_NM_001258029	TGIF1_NM_173207	RXRA_NM_002957
WDR12_NM_018256	FES_NM_001143785	ZCCHC3_NM_033089	CRELD1_NM_001031717
MORF4L1_NM_001265603	FES_NM_002005	CD53_NM_000560	CRELD1_NM_015513
USP48_NM_001032730	ARHGDIB_NM_001175	LRRK1_NM_024652	PRKCQ_NM_001242413
RMDN1_NM_001286707	NOP16_NM_001256539	HHAT_NM_001122834	ZNF48_NM_001214907
PARP8_NM_001178056	UNC45A_NM_001039675	RPS27A_NM_001135592	ZNF48_NM_001214906
PLEKHB2_NM_001100623	LOC102723701_NR_125821	RAF1_NM_002880	HIST1H4J_NM_021968
MORF4L1_NM_001265604	EIF5A_NM_001143761	FAM83H_NM_198488	TOLLIP_NM_019009
JADE1_NM_001287443	CEP63_NM_001042400	LINC00518_NR_027793	TMEM69_NM_016486
SMAD3_NM_005902	CEP63_NM_025180	OGFR_NM_007346	BUD13_NM_001159736
ZNF385A_NM_001290001	LINC01521_NR_120386	ARHGAP17_NM_001006634	PRPF6_NM_012469
LOC100289656_NR_036475	TMEM53_NM_001300746	LOC100130992_NR_038921	SCARB1_NM_001082959
ATP5G2_NM_005176	CEP63_NM_001042383	LDHB_NM_002300	RAB4A_NM_001271998
CSF1R_NM_001288705	GMFG_NM_001301008	IFNAR2_NM_000874	INF2_NM_001031714
ADGRA2_NM_032777	LOC81691_NM_001144924	LDHB_NM_001174097	MYL6_NM_021019
MFSD10_NM_001120	PLAC8_NM_001130716	GTSE1-AS1_NR_024009	IREB2_NM_004136
ZNF689_NM_138447	ST8SIA6_NM_001004470	ORAI3_NM_152288	MIR4674_NR_039821
ACCS_NM_032592	ADCY7_NM_001286057	ATP5J_NM_001003696	ENO3_NM_001193503
ZNF689_NR_073482	PARVB_NM_013327	ACYP2_NM_138448	DICER1_NM_177438
ACCS_NM_001127219	TMC6_NM_001127198	SETD5_NM_001080517	RASSF1_NM_170713
FCHO1_NM_001161359	BIN2_NM_001290007	MAPKAPK3_NM_001243925	RFX3_NM_001282116
GTPBP4_NM_012341		MAPKAPK5-AS1_NR_015404	ZNF131_NM_003432
SBF2-AS1_NR_036485		NUDT3_NM_006703	ZNF131_NM_001297548
C5orf28_NM_022483		MTHFD1L_NM_001242767	EPB41_NM_001166005
NEUROG3_NM_020999		LOC100130476_NR_049793	SCARNA16_NR_003013
LOC100289495_NR_040022		PHF2_NM_005392	TGFBRAP1_NM_001142621
DUSP7_NM_001947		FAM208A_NM_001112736	EBAG9_NM_001278938
RAB34_NM_001142624		SETMAR_NM_001243723	ATHL1_NM_025092
FOPNL_NM_001304497		STAG2_NM_001042749	COQ2_NM_015697
LOC101928323_NR_125400		CEBPB-AS1_NR_125739	UPF3A_NM_023011
SCO2_NM_001169109		IFNGR1_NM_000416	ARHGEF6_NM_001306177
EIF4E_NM_001130678		HACD3_NM_016395	NABP2_NM_024068
SURF6_NM_001278942		MIR1976_NR_031740	TTC9C_NM_173810
ACADVL_NM_001270447		EPC1_NM_001272004	HEXIM2_NM_001303442
CSK_NM_001127190		TEN1-CDK3_NR_037709	HEXIM2_NM_001303440
FPGS_NM_001288803		TRAF3IP3_NM_001287754	LOC100130950_NR_034082
LOC101928402_NR_130770		SLC8B1_NM_024959	RABEP2_NM_024816
PIGP_NM_153681		LCP1_NM_002298	DHX35_NM_001190809
FLJ13224_NR_026806		PTBP3_NM_001244898	TMEM143_NM_001303538
LMNB1_NM_001198557		RNF144A-AS1_NR_033997	AKT2_NM_001243027
UHRF1_NM_001290051		KLHL6_NM_130446	ZCCHC7_NM_001289120
REXO4_NM_001279351		PHF7_NM_016483	ZCCHC7_NM_001289119
REXO4_NM_001279349		CMPK1_NM_001136140	SCO2_NM_001169111
RIC8A_NM_001286134		KTI12_NM_138417	SCO2_NM_005138
RASSF2_NM_170774		PPCDC_NM_001301101	CTC-338M12.4_NR_109909
HSP90B1_NM_003299		SP3_NM_001172712	MMP25-AS1_NR_123723
TSHZ1_NM_001308210		ZNF367_NM_153695	DNAJC7_NM_001144766
ILF3_NM_001137673		RPN1_NM_002950	CCDC15_NM_025004
SP2-AS1_NR_103856		YWHAZ_NM_003406	FABP6_NM_001040442
ADPGK_NM_031284		CD209_NM_001144893	RPL15_NM_001253380
TRNT1_NM_001302946		PSMB5_NM_001144932	MAEA_NM_001017405
HIST1H2AK_NM_003510		PSMB5_NM_001130725	ZNF594_NM_032530
PLD6_NM_178836		UHRF1BP1_NM_017754	ITSN2_NM_006277
DLEU2_NR_002612		SATB1-AS1_NR_125803	LINC01021_NR_038848
SIL1_NM_001037633		ARSG_NM_001267727	SMIM6_NM_001162997
DNAJA4_NM_018602		GSTK1_NM_001143679	PROCA1_NM_001304952
MRM1_NM_024864		SENP7_NM_001077203	NUTM1_NM_001284292
HNRNPF_NM_001098205		NIP7_NM_001199434	ZNF384_NM_133476
CD44_NM_000610		PRDX5_NM_012094	MIS18BP1_NM_018353
ZNF787_NM_001002836		CASP2_NM_032982	SON_NM_001291411
SETD7_NM_001306199		MCL1_NM_001197320	UBE3A_NM_000462
SLC43A1_NM_001198810		PSMG3_NM_001134340	CHUK_NM_001278
COA4_NM_016565		HNRNPDL_NM_001207000	NGRN_NM_001033088
AGAP11_NM_133447		CAPN15_NM_005632	CD47_NM_001777
NLRP6_NM_001276700		SH3KBP1_NM_031892	GART_NM_000819
NSFL1C_NM_001206736		SIRPB2_NM_001122962	HTATSF1_NM_001163280
SRRM2-AS1_NR_027275		CRTC3-AS1_NR_120372	ZNF284_NM_001037813
LOC100507557_NR_038246		HIST4H4_NM_175054	CHCHD5_NM_001304354
HNRNPK_NM_002140		ITGB2_NM_001303238	CEP135_NM_025009
ZNF785_NM_152458		ZNF107_NM_001013746	COA6_NM_001301733
GTF2E1_NM_005513		CERCAM_NM_016174	COA6_NM_001012985
LINC00539_NR_103841		SAYSD1_NM_001304793	GLMN_NM_053274
KCNN4_NM_002250		ZNF296_NM_145288	TAGLN2_NM_001277223
SMARCD2_NM_001098426		ARPC3_NM_001278556	ITGB2-AS1_NR_038311
BHLHE40-AS1_NR_037903		CKS1B_NM_001826	LOC100505942_NR_104656
LOC100288798_NR_125377		MIR181A2HG_NR_038975	NDUFA13_NM_015965
LINC00539_NR_103840		XRCC5_NM_021141	ATE1_NM_001001976
ZADH2_NM_175907		ZNF816_NM_001031665	ZNF335_NM_022095
FUT7_NM_004479		FUT8-AS1_NR_024334	CCAR1_NM_001282959
RGS19_NM_005873		FAM65A_NM_024519	ARPC4_NM_001198780
MB21D1_NM_138441		FAM65A_NM_001193522	PIGW_NM_178517
CCDC85B_NM_006848		PITPNC1_NM_012417	TOPORS-AS1_NR_102376
TSR1_NM_018128		PRDX3_NM_001302272	CCNT1_NM_001240
MORC2-AS1_NR_026920		DOK2_NM_003974	AURKAIP1_NM_017900
ISPD_NM_001101417		RPRD2_NM_001297673	MYADM_NM_001020819
SNRPD1_NM_001291916		RPS25_NM_001028	MAP3K8_NM_001244134
CYBRD1_NM_001127383		PPP2R2A_NM_002717	RFWD3_NM_018124
ICE2_NM_001018089		FAM76B_NM_144664	TRMT112_NM_001286082
TST_NM_001270483		BUB1B_NM_001211	RRP15_NM_016052
SNHG15_NR_003697		DECR1_NM_001359	WIPF2_NM_133264
MIR4668_NR_039814		FAM118A_NM_001104595	MAPK3_NM_001040056
ARHGEF2_NM_001162383		ERCC5_NM_000123	FUT8_NR_038170
TRIM8_NM_030912		FOXN2_NM_002158	PLEKHM2_NM_015164
MYB_NM_001130172		MALAT1_NR_002819	MAD2L2_NM_006341
CXXC5_NM_016463		RBM5_NM_005778	HIST1H1C_NM_005319
NME4_NM_001286436		CPSF2_NM_017437	RAB7A_NM_004637
PRSS36_NM_001258290		FAU_NM_001997	CWF19L1_NM_001303404
TSHZ1_NM_005786		GPATCH4_NM_015590	LOC730102_NR_037167
CTDSPL2_NM_016396		LOC101928100_NR_120430	ZNF236_NM_007345
RBM25_NM_021239		RFESD_NM_001131065	CIZ1_NM_001131016
NREP_NM_001142482		RPL35_NM_007209	BTN3A3_NM_001242803
NREP_NM_001142481		ARHGAP44_NM_014859	BLM_NM_000057
PCID2_NM_001127202		TOR1AIP1_NM_001267578	ZNF143_NM_001282656
NFE2L2_NM_006164		IMP3_NM_018285	FAM118A_NM_017911
HLX-AS1_NR_046901		NCBP2_NM_001042540	SS18L1_NM_001301778
LOC100288152_NR_125375		NCBP2_NM_001308036	WDR61_NM_001303247
FAM65A_NM_001193523		ATIC_NM_004044	FANCG_NM_004629
SUN2_NM_001199579		AFF1_NM_005935	LOC101929715_NR_110597
UPP1_NM_003364		GPX1_NM_000581	LOC101929767_NR_110868
UPP1_NM_001287429		GANC_NM_001301409	SKA3_NM_001166017
IRF1_NM_002198		DPH6_NM_001141972	RAD17_NM_133342
SLTM_NM_001013843		BDH1_NM_004051	UBR5-AS1_NR_125415
MIR1292_NR_031699		EYA3_NM_001282560	ARF4_NM_001660
MAP3K1_NM_005921		TNFRSF10D_NM_003840	C9orf41-AS1_NR_121183
MPST_NM_021126		MCMBP_NM_001256379	RSBN1_NM_018364
DUSP2_NM_004418		SLC39A11_NM_001159770	SETD9_NM_001171990
HLX_NM_021958		TTC17_NM_001307943	SMAD2_NM_005901
PDSS1_NM_014317		RAN_NM_001300796	NFATC1_NM_001278669
NSMAF_NM_003580		PIKFYVE_NM_001178000	LILRA4_NM_012276
RPS8_NM_001012		PTGR2_NM_152444	SEC61G_NM_001012456
ZNF318_NM_014345		AES_NM_001130	ZNF285_NM_001291488
SMYD2_NM_020197		AK6_NM_016283	UBAP2_NM_001282529
RNASET2_NM_003730		PIK3R1_NM_181523	PROSC_NM_007198
OSBPL5_NM_001144063		THSD7A_NM_015204	C16orf72_NM_014117
LPP_NM_001167672		PTGR2_NM_001146155	DDX60L_NM_001012967
CCND2_NM_001759		PTGR2_NM_001146154	SRSF3_NM_003017
SASH1_NM_015278		CCDC7_NM_001026383	NADK2_NM_001085411
DGKA_NM_001345		NFYC-AS1_NR_024567	IL10RA_NM_001558
MBNL1_NM_021038		SLC16A1_NM_003051	COG8_NM_032382
NFYA_NM_002505		ONECUT2_NM_004852	DUT_NM_001948
BCLAF1_NM_001077440		ANP32E_NM_001136478	COPS6_NM_006833
APRT_NM_000485		XAF1_NM_017523	TM7SF3_NM_016551
TUBA1C_NM_032704		UBAC2-AS1_NR_036532	RAD1_NM_002853
HNRNPAB_NM_004499		UBAC2-AS1_NR_036531	H1FX_NM_006026
TCEB1_NM_001204857		EMP3_NM_001425	RPS12_NM_001016
PGGT1B_NM_005023		SRSF6_NM_006275	ELAC1_NM_018696
MVB12A_NM_138401		PLD1_NM_001130081	PCNT_NM_006031
HSPG2_NM_001291860		RRM2B_NM_001172478	POLQ_NM_199420
LOC100287015_NR_040040		SMIM10L1_NM_001271592	LOC101927151_NR_110687
CARF_NM_001104586		ZNF507_NM_001136156	CLK1_NM_001162407
NOL10_NM_001261392		UBR5_NM_001282873	ADPRHL2_NM_017825
RAD17_NM_133343		NUDT8_NM_001243750	EIF4ENIF1_NM_001164502
OBFC1_NM_024928		MAGEF1_NM_022149	ROCK2_NM_004850
UBAC2_NM_177967		COASY_NM_001042529	RANBP9_NM_005493
SLC16A1-AS1_NR_103743		NKILA_NR_131157	SERTAD2_NM_014755
THAP7_NM_001008695		UBE2R2_NM_017811	SMAD3_NM_001145102
LOC100507634_NR_038320		C2CD2_NM_199050	SERGEF_NM_012139
YWHAZ_NM_001135699		FLJ21408_NR_037184	METTL1_NM_005371
SEC23IP_NM_007190		CHTF8_NM_001039690	CEP44_NM_001145314
PPP2R4_NM_001193397		LINC00908_NR_015417	COX17_NM_005694
TBC1D14_NM_020773		GPR85_NM_001146265	LOC101929431_NR_120660
MAZ_NM_001276275		P2RX7_NM_002562	CISD2_NM_001008388
CEP76_NM_001271989		P2RX7_NR_033953	IMP4_NM_033416
KDM3A_NM_018433		SENP1_NM_001267595	RAB20_NM_017817
HNRNPU_NM_004501		NR1D1_NM_021724	ZNF764_NM_001172679
CBLL1_NM_001284291		ERAP2_NM_001130140	TBC1D14_NM_001113361
RAET1E_NM_001243328		TGOLN2_NM_001206840	KIAA1958_NM_001287036
VDAC2_NM_001184783		LOC100272217_NR_027440	ING1_NM_198217
IL12RB1_NM_001290023		SMARCC1_NM_003074	ISOC2_NM_001136201
KIAA0100_NM_014680		CEACAM21_NM_001098506	APOA1BP_NM_144772
OXSR1_NM_005109		EDEM1_NM_014674	FUT4_NM_002033
KDM3A_NM_001146688		PRKAR1A_NM_212471	KIAA0195_NM_014738
PCNXL4_NM_022495		ATG10_NM_001131028	PSMD7_NM_002811
ACACA_NM_198834		MON1B_NM_001286639	PTGER4_NM_000958
BLOC1S6_NM_001311255		H1FX-AS1_NR_026991	FOXRED2_NM_024955
LZTR1_NM_006767		CLCF1_NM_013246	PPP1CC_NM_001244974
LRR1_NM_152329		KDM8_NM_001145348	GSE1_NM_001134473
MEMO1_NM_001301833		SUPT20H_NM_001278482	RPS27_NM_001030
MTPAP_NM_018109		THAP7-AS1_NR_027051	PSMG3-AS1_NR_021487
PNISR_NM_015491		PSMA7_NM_002792	USP3_NM_001256702
NAA25_NM_024953		SPRYD4_NM_207344	CARKD_NM_001242882
WASF2_NM_001201404		ZNF790_NM_001242800	BAP1_NM_004656
ZSCAN16-AS1_NR_103455		ZNF33B_NM_001305033	CLK1_NM_004071
FBXL20_NM_001184906		FAM86C2P_NR_024249	NDUFA10_NM_004544
C10orf11_NM_001305581		CTPS2_NM_019857	KPNA6_NM_012316
TBC1D15_NM_001146213		ZBTB4_NM_020899	KIAA0907_NM_014949
DCAF8_NR_028106		MRPS34_NM_001300900	SPAG9_NM_001130527
DCAF8_NM_015726		XPOT_NM_007235	ENOPH1_NM_001292017
DCAF8_NR_028103		CUL7_NM_001168370	ODC1_NM_001287188
NBR1_NM_001291571		SLC25A45_NM_001278250	UBE3C_NM_014671
SNRPC_NM_003093		UHRF1_NM_001290052	ZNF33A_NM_001278170
RCOR3_NM_001136223		ATAD2B_NM_001242338	AUP1_NM_181575
ZMYM2_NM_001190964		ABCE1_NM_001040876	LTV1_NM_032860
SUPT3H_NM_001261823		EML3_NM_001300793	COQ5_NM_032314
DNAJC27_NM_001198559		SLC25A45_NM_001077241	P4HB_NM_000918
ASPSCR1_NM_001251888		TMEM147-AS1_NR_038396	C9orf72_NM_001256054
CLNS1A_NM_001293		EIF4B_NM_001300821	CARKD_NM_001242881
ATF4_NM_182810		GFOD1_NM_001242630	SENP3-EIF4A1_NR_037926
ATF4_NM_001675		FAM120A_NM_001286722	AHR_NM_001621
FLVCR1-AS1_NR_027285		TRAF3IP3_NM_025228	C11orf24_NM_001300913
CDK6_NM_001145306		LAPTM5_NM_006762	NADK2_NM_001287341
LOC101927497_NR_110086		D2HGDH_NM_001287249	MUTYH_NM_001048174
IGF2BP2_NM_001291872		LRRC41_NM_006369	CSDE1_NM_001007553
PTPRO_NM_030668		ARPC2_NM_152862	DCTN5_NM_001199011
H2AFY_NM_001040158		CCT8_NM_001282907	CUL4A_NM_001008895
GABPB1-AS1_NR_024490		SNHG16_NR_038108	DBP_NM_001352
STX4_NM_001272096		HS3ST3B1_NM_006041	FASTKD5_NM_021826
PITX1_NM_002653		SAMD13_NM_001010971	UBOX5_NM_001267584
NEK9_NM_033116		ATP2A2_NM_001681	POLR3A_NM_007055
FOXP1_NM_001012505		ATP13A1_NM_020410	ATP5G3_NM_001002258
FOXP1_NM_001244808		LRP5_NM_001291902	STT3B_NM_178862
OSBPL8_NM_001003712		LIMK1_NM_001204426	DSCC1_NM_024094
LAMP5_NM_001199897		KRI1_NM_023008	HHAT_NM_001170580
UNC5C_NM_003728		CXCR2_NM_001168298	DPH6-AS1_NR_038251
FOXJ3_NM_001198850		MYO19_NM_001033580	MKRN3_NM_005664
SENP6_NM_001100409		OAZ3_NM_001301371	CCDC174_NM_016474
CD74_NM_001025158		RHOH_NM_001278359	LINC00667_NR_015389
TCP11L1_NM_018393		ALDH3B1_NM_001161473	SOCS5_NM_014011
GCN1_NM_006836		RNH1_NM_002939	FUBP3_NM_003934
CSTF3-AS1_NR_034027		NEIL1_NM_001256552	ZNF815P_NR_023382
ECHS1_NM_004092		TMEM204_NM_024600	WDR27_NM_001202550
DDB1_NM_001923		RNASE1_NM_198232	ADAM15_NM_001261464
MIR4258_NR_036212		PABPN1_NM_004643	IMPA2_NM_014214
ZBTB44_NM_001301098		SLC45A4_NM_001080431	STOM_NM_001270526
PHF8_NM_001184897		C1RL_NM_001297640	COX10-AS1_NR_049718
SART1_NM_005146		FUZ_NM_001171937	DPH5_NM_001077394
TOPORS-AS1_NR_033992		IQCH-AS1_NR_040051	C19orf12_NM_001031726
MAGOHB_NM_001300739		EOGT_NM_001278689	NREP_NM_001142479
LACE1_NM_145315		HOXB7_NM_004502	NCAPD2_NM_014865
DCTN4_NM_001135643		MIR4439_NR_039641	ZNF398_NM_170686
MTDH_NM_178812		SLC9A8_NM_001260491	UPP1_NM_001287430
TBC1D5_NM_014744		DCAF13_NM_015420	TACC2_NM_001291879
HIPK1_NM_152696		CIB1_NR_102428	SECISBP2_NM_001282688
H2AFY_NM_004893		NEURL2_NM_001278535	CPSF4L_NM_001129885
CAMTA2_NM_001171167		LOC100652758_NR_132346	SLC22A11_NM_001307985
LBHD1_NM_024099		ALG3_NM_005787	PCBD1_NM_001289797
FLT3_NM_004119		DACT3_NM_001301046	CD99L2_NM_001184808
PLAC8_NM_001130715		C16orf58_NM_022744	PWP1_NM_007062
SLFN12L_NM_001195790		SNU13_NM_001003796	CNPPD1_NM_015680
ANP32E_NM_001136479		LOC100506388_NM_001242780	FAM134A_NM_024293
NKIRAS2_NM_001001349		WDR43_NM_015131	ZNF644_NM_016620
PGS1_NM_024419		TNKS2_NM_025235	TMEM147_NM_001242597
TKFC_NM_015533		SNHG10_NR_001459	RNU6ATAC_NR_023344
MC1R_NM_002386		NAGPA_NM_016256	SCARNA13_NR_003002
CHCHD5_NM_001304353		OPA3_NM_001017989	ALAS1_NM_000688
CBX3_NM_007276		C1RL-AS1_NR_026947	GOPC_NM_001017408
WWP2_NM_001270454		PALB2_NM_024675	NME3_NM_002513
CEP57_NM_001243776		GSN_NM_001127662	ZBTB1_NM_001123329
PRKAG1_NM_001206710		LOC644656_NR_036539	C7orf49_NM_001243749
PRKAG1_NM_001206709		TOMM6_NM_001134493	DPY19L3_NM_207325
ATP2A3_NM_005173		TADA2A_NM_001166105	ME2_NM_001168335
ALDH16A1_NM_001145396		TADA2A_NM_001488	NUDT7_NM_001105663
ZMYM4_NM_005095		LOC100652758_NR_132345	CCDC125_NM_176816
SYNGR4_NM_012451		PGAP2_NR_027017	C8orf37_NM_177965
STAT5A_NM_001288718		LOC100506688_NR_104614	TCEB3_NM_003198
SMC2_NM_001042551		PLD4_NM_001308174	KLHL36_NM_001303451
ADCY3_NM_004036		TPK1_NM_001042482	YES1_NM_005433
HDGF_NM_004494		ACOT2_NM_006821	KIF2C_NM_001297655
THOC7_NM_001285404		LACC1_NM_001128303	BTAF1_NM_003972
ASB1_NM_001040445		EIF4G2_NM_001042559	ZFYVE26_NM_015346
HMX3_NM_001105574		CALM2_NM_001305625	SLC16A6_NM_001174166
ARID1A_NM_006015		MGC72080_NR_002822	POP4_NM_006627
HIPK1-AS1_NR_110726		NAGA_NM_000262	NUP58_NM_001008564
KIAA1551_NM_018169		MIR3652_NR_037425	TCEB2_NM_007108
RAB31_NM_006868		RPS6KA4_NM_001006944	RPLP2_NM_001004
CSTF3_NM_001033505		GPCPD1_NM_019593	RHOA_NM_001664
PHF10_NM_018288		ZNF276_NM_152287	TM2D3_NM_001307960
MPST_NM_001013436		EIF3A_NM_003750	CEBPE_NM_001805
MIR762_NR_031576		PGLS_NM_012088	MICALL1_NM_033386
PROCA1_NM_001304949		NSUN4_NM_199044	DHCR24_NM_014762
PROK2_NM_001126128		RPL4_NM_000968	MCM5_NM_006739
UPP1_NM_001287426		AATBC_NR_026961	RPL23_NM_000978
LOC100131655_NR_040024		DPYSL2_NM_001244604	CD63_NM_001257392
KLF16_NM_031918		SNORA76C_NR_002995	COX20_NM_198076
CUL4A_NM_003589		MGST1_NM_001260511	COX20_NM_001312871
CPT1A_NM_001031847		LINC00467_NR_026761	CCDC125_NM_001297696
TMEM173_NM_198282		ATG16L2_NM_033388	ZNF700_NM_001271848
CUL4A_NM_001278514		FRAT1_NM_005479	RABGGTB_NM_004582
XRCC4_NM_003401		AGMAT_NM_024758	SF3B5_NM_031287
KDM4A-AS1_NR_033827		RPL23A_NM_000984	KLHL21_NM_014851
TFR2_NM_001206855		SLC38A10_NM_001037984	HSBP1_NM_001537
CCDC155_NM_144688		UCK2_NM_012474	NDUFB1_NM_004545
POC5_NM_001099271		TSPO_NM_001256530	ERC1_NM_178039
KCNN2_NM_170775		TSPO_NM_001256531	C9orf16_NM_024112
ATF1_NM_005171		IFNAR1_NM_000629	ZMAT3_NM_022470
CEPT1_NM_006090		RPL34_NM_000995	ABCA2_NM_212533
LRSAM1_NM_001005373		RPL34_NM_033625	GMNN_NM_001251991
FTSJ2_NM_013393		ELMSAN1_NM_194278	TPRKB_NM_016058
LDAH_NM_001282719		ZAK_NM_016653	TRAPPC4_NM_016146
UBLCP1_NM_145049		TMED8_NM_213601	EIF2B4_NM_001034116
PRR13_NM_001005354		ARPC2_NM_005731	RANBP2_NM_006267
PRDX1_NM_002574		RNF213_NM_001256071	DCAF11_NM_025230
APOBEC3C_NM_014508		TTC7A_NM_001288951	CCNYL1_NM_001142300
MIR1204_NR_031609		DIS3L_NM_133375	KCNN3_NM_170782
USF1_NM_007122		LINC00909_NR_024484	GAPDH_NM_001289746
FAM129B_NM_001035534		RRM2B_NM_001172477	PRR5-ARHGAP8_NM_181334
LETMD1_NR_045017		ANP32A_NM_006305	ZNF707_NM_001100598
LETMD1_NM_001243689		RIF1_NM_001177665	B9D2_NM_030578
PDCD4_NM_001199492		SEH1L_NM_001013437	TMEM55B_NM_001100814
PCID2_NM_001258213		DCPS_NM_014026	MRPL40_NM_003776
AIMP2_NM_006303		TMEM109_NM_024092	HIST1H4B_NM_003544
SLC16A1_NM_001166496		NEK6_NM_001145001	STYXL1_NM_016086
PSMG2_NM_020232		CDC37L1-AS1_NR_121597	FTH1_NM_002032
SLFN13_NM_144682		SOCS6_NM_004232	GNA13_NM_006572
NUDCD2_NM_145266		NEMF_NM_001301732	DCAF11_NM_001163484
GALNT6_NM_007210		LOC102606465_NR_109849	MXD1_NM_001202513
LAMP5-AS1_NR_109957		KDM2B_NM_032590	RBAK_NM_001204456
NSMAF_NM_001144772		TNFAIP3_NM_001270507	AZIN1_NM_001301668
SLC4A8_NM_001258401		CUL4A_NM_001278513	TMEM87A_NM_001110503
CDK6_NM_001259		GBAT2_NR_131972	MBD6_NM_052897
RUNX1_NM_001754		IGF2BP1_NM_001160423	RAB6A_NM_001243718
MEF2C_NM_001193348		SEMA4C_NM_017789	PLEC_NM_201379
INO80D_NM_017759		MRPL12_NM_002949	PGP_NM_001042371
LOC648987_NR_104651		PCED1A_NM_022760	TROVE2_NM_001173524
EMB_NM_198449		TRIM34_NM_130390	MIR6892_NR_106952
ZEB2_NM_001171653		NEK6_NM_001166168	MKRN2_NM_001271707
HIPK1-AS1_NR_110725			ATP2C1_NM_001199183
CCL5_NM_001278736			ATP2C1_NM_001199179
FGL2_NM_006682			ATP2C1_NM_001001485
MTHFD1L_NM_001242768			FAM213B_NR_036637
TP53RK_NM_033550			INHA_NM_002191
LOC100128006_NR_104607			HIST1H2AM_NM_003514
FLJ10038_NR_026891			SYNCRIP_NM_001159675
CLECL1_NM_001253750			WDSUB1_NM_152528
USP11_NM_004651			PIAS2_NM_004671
DNAJC7_NM_003315			AXL_NM_001699
ZNF384_NM_001039920			ZNF646_NM_014699
SAMD13_NM_001134663			LITAF_NM_001136472
ARHGAP25_NM_001007231			CLPTM1L_NM_030782
LINC00476_NR_023389			DERL2_NM_001304777
TTC32_NM_001008237			ZER1_NM_006336
LOC100132356_NR_034127			ROM1_NM_000327
HNMT_NM_001024074			CDCA4_NM_017955
LOC100506639_NR_102752			SNORA13_NR_002922
TLE3_NM_001105192			TRMT2A_NM_001257994
RPL37A_NM_000998			DNAJB6_NM_005494
DDX26B-AS1_NR_046740			DNAJB6_NM_058246
HIST1H4I_NM_003495			ZC3H3_NM_015117
TNNI2_NM_001145829			EME2_NM_001257370
MKS1_NM_001165927			LRRC8B_NM_001134476
SMG9_NM_019108			DEPDC5_NM_001007188
ZSCAN9_NM_001199479			DEPDC5_NM_001242897
LYL1_NM_005583			PPP1CB_NM_206876
SNUPN_NM_001042581			PPP1CB_NM_002709
POLR2M_NM_001018102			RPS6KC1_NM_001136138
HDAC2_NM_001527			TMEM183A_NM_138391
TCERG1_NM_001040006			TMEM183B_NM_001079809
BSG_NM_198590			ITGB1_NM_133376
PHF19_NM_001009936			MCTS1_NM_001137554
HSPA4_NM_002154			SECISBP2_NM_001282690
TTC39C_NM_001135993			ITGB1_NM_002211
UBAP2L_NM_001287815			FLJ38122_NR_104177
ZNF74_NM_001256523			MVK_NM_000431
TRIM25_NM_005082			TROAP_NM_001100620
KMT2E_NM_018682			C4orf3_NM_001001701
MIR4519_NR_039744			TXNIP_NM_006472
HDAC2_NR_073443			UQCC1_NM_001184977
BMS1_NM_014753			BRCAT54_NR_109862
GOLPH3_NM_022130			SCAF1_NM_021228
RNF14_NM_004290			MRPL51_NM_016497
OR52W1_NM_001005178			CIRH1A_NM_032830
GTF2I_NM_001163636			TBL1X_NM_005647
SELPLG_NM_001206609			SLC16A3_NM_004207
HIST1H2BE_NM_003523			LACC1_NM_153218
CFL1_NM_005507			ZNF70_NM_021916
MIR3191_NR_036159			IP6K1_NM_001006115
SCMH1_NM_001172218			MTF2_NM_001164391
TYROBP_NM_001173514			GIT2_NM_001135213
MIR4425_NR_039623			MRPL1_NM_020236
POLE3_NM_001278255			MGAT1_NM_001114617
POLE3_NR_027261			TCTEX1D1_NM_152665
B2M_NM_004048			YWHAH_NM_003405
MT1E_NM_175617			PGBD2_NM_001017434
ZSCAN26_NM_001023560			EIF3K_NM_001300992
RPL12_NM_000976			EIF3K_NM_001308393
LINC01366_NR_026945			POLR2A_NM_000937
ATP6AP1_NM_001183			CCDC57_NM_198082
CIZ1_NM_001257975			SFT2D2_NM_199344
STAG2_NM_001282418			FAM122A_NM_138333
ZBTB47_NM_145166			RAD51C_NM_002876
PMS2_NM_000535			ZDHHC14_NM_024630
NUDT1_NM_002452			CCDC134_NM_001304797
NUDT1_NM_198950			PHLDA1_NM_007350
MIR4442_NR_039644			ZNF789_NM_001013258
ARID1B_NM_017519			RNASEH1_NM_001286834
MAPKAPK5_NM_003668			DAP_NM_001291963
ANAPC7_NM_001137664			ZNF302_NM_001012320
PARP8_NM_001178055			DIP2A_NM_001146115
SMAD2_NM_001003652			CIPC_NM_033426
FMNL1_NM_005892			NCBP2-AS2_NR_024388
SELK_NM_021237			NUDT1_NM_198953
ZNF362_NM_152493			MLH1_NM_000249
E2F3_NM_001243076			MIA3_NM_001300867
KLF6_NM_001160124			RAD17_NM_133338
ZFP36L2_NM_006887			SNORD105_NR_004381
HDAC7_NM_001098416			MRPL49_NM_004927
BRCA2_NM_000059			MRPL49_NR_037567
MIR320A_NR_029714			RBM8A_NM_005105
LINC00896_NR_026919			HIST1H3C_NM_003531
AKR1A1_NM_001202413			ZBTB25_NM_006977
SMG7_NM_001174061			TGIF1_NM_170695
VAMP2_NM_014232			PRICKLE1_NM_153026
SET_NM_001248000			UQCRH_NM_001297565
LRG1_NM_052972			SCAF4_NM_001145444
CITED2_NM_001168389			PRMT2_NM_001242864
CITED2_NM_001168388			SNORD42B_NR_000013
WAS_NM_000377			LEPROTL1_NM_001128208
ZNF561_NM_152289			CEP170_NM_001042404
IFT74_NM_001099224			RRM2_NM_001034
C11orf21_NM_001142946			RRM2_NM_001165931
SLC35C1_NM_018389			BCL2L1_NM_001191
INPPL1_NM_001567			ETFB_NM_001985
BST2_NM_004335			GCHFR_NM_005258
TPRA1_NM_001136053			SPATA13-AS1_NR_046531
WDR5_NM_017588			BMP8B_NM_001720
CD300LB_NM_174892			TP53I13_NM_138349
AGO4_NM_017629			C6orf226_NM_001008739
TELO2_NM_016111			TBC1D24_NM_001199107
LRRC75A-AS1_NR_027158			IARS_NM_002161
WDR81_NM_001163811			PSMD8_NM_002812
INTS3_NM_023015			PSMA4_NM_001102667
SMIM11A_NM_058182			TRAPPC3_NM_001270895
SMIM11B_NM_001313692			PLEC_NM_000445
SETD4_NM_001007259			JADE1_NM_001287441
DENND1B_NM_001195215			SNX32_NM_152760
ZNF830_NM_052857			PTGES3_NR_104219
NPEPL1_NM_024663			BSCL2_NR_037948
CD27-AS1_NR_015382			MIR4645_NR_039788
LTBR_NM_002342			ETV1_NR_120445
UBE2M_NM_003969			SLC25A19_NM_001126121
ARHGDIA_NM_001185077			UHRF2_NM_152896
RUNX3_NM_001031680			CDC37L1_NM_017913
KRT79_NM_175834			MSL1_NM_001012241
LOC101929464_NR_125978			LOC100505549_NM_001242804
HIST1H2BN_NM_003520			MYL12A_NM_001303048
HPCAL1_NM_002149			MYL12A_NM_001303047
IPO8_NM_006390			NUP155_NM_001278312
ZYX_NM_001010972			ZNF106_NM_001284307
SLC7A5_NM_003486			BCL7C_NM_001286526
TOR4A_NM_017723			S100A6_NM_014624
FCMR_NM_001142473			CTSD_NM_001909
ZNF512_NM_001271286			WDR49_NM_178824
PAAF1_NM_001267803			MYL6B_NM_001199629
ZNF131_NR_123719			ANAPC15_NM_001278491
SIGLEC12_NM_053003			ANAPC15_NM_001278492
LILRA2_NM_001130917			ANAPC15_NM_001278494
ZKSCAN4_NM_019110			ZNF655_NM_001009958
INPP5B_NM_005540			NREP_NM_001142478
BTN3A2_NM_001197247			C17orf64_NM_181707
RNF14_NM_183401			SLC5A6_NM_021095
KHNYN_NM_001290257			STX4_NM_001272095
LINC00705_NR_015425			RUFY1_NM_025158
SCD_NM_005063			MAMSTR_NM_001130915
LOC102724050_NR_120488			ATN1_NM_001940
ACACA_NM_198836			SP140L_NM_001308162
ATRN_NM_001207047			SP140L_NM_138402
FAIM_NM_018147			STX10_NM_001271609
NCF2_NM_000433			NRD1_NM_001101662
LOC158434_NR_132344			DOCK8_NM_203447
SF3B4_NM_005850			ETV3_NM_001145312
LPAR5_NM_001142961			TRABD_NM_025204
B3GNTL1_NM_001009905			IFITM2_NM_006435
LOC100288798_NR_125381			PTPRE_NM_130435
DDOST_NM_005216			LINC00657_NR_027451
HCLS1_NM_001292041			RPL13AP5_NR_026712
GALNT7_NM_017423			RPL13A_NM_001270491
TTC41P_NR_027249			KRBOX4_NM_001129898
PET117_NM_001164811			MINOS1-NBL1_NM_001204088
HVCN1_NM_032369			SSBP4_NM_001009998
GIMAP2_NM_015660			YTHDF2_NM_016258
UBALD1_NM_145253			YTHDF2_NM_001173128
SLC1A4_NM_001193493			OSGEP_NM_017807
CITED2_NM_006079			SMAP1_NM_001044305
SNORD95_NR_002591			PTTG1IP_NM_001286822
THUMPD3_NM_001114092			CAPZA1_NM_006135
RABL3_NM_173825			SFSWAP_NM_001261411
ZBTB8OS_NM_001308135			CANX_NM_001024649
KIF2A_NM_001098511			DDX6_NM_001257191
PDCD6IPP2_NR_037599			MADD_NM_001135943
CREBL2_NM_001310			NOTCH1_NM_017617
C19orf12_NM_001256046			UBAC2_NM_001144072
DCAF12_NM_015397			DUSP6_NM_001946
DPYSL2_NM_001386			DDX6_NM_004397
ANXA4_NM_001153			KEAP1_NM_012289
RPS13_NM_001017			RAD52_NM_001297419
MIR193A_NR_029710			FKBP2_NM_004470
PDLIM2_NM_176871			FKBP2_NM_001135208
RUNX2_NM_001278478			CRYL1_NM_015974
LOC100506476_NR_109995			DNAJA2_NM_005880
CYTH4_NM_013385			DLG4_NM_001128827
ZMYND11_NM_006624			CD46_NM_002389
ZMYND11_NM_001202465			TMEM38A_NM_024074
MLC1_NM_139202			THADA_NM_001271644
HNRNPH3_NM_012207			THADA_NM_001083953
LOC374443_NR_046451			RNF41_NM_005785
LOC374443_NR_002814			RNF41_NM_194359
TGIF2-C20orf24_NM_001199535			GLRX5_NM_016417
CABLES1_NM_001100619			GAPDH_NM_001289745
CMTM3_NM_144601			VPS16_NM_022575
RREB1_NM_001003698			NAA60_NM_001083600
RTP4_NM_022147			NARF_NM_001083608
ZNF518A_NM_001278525			AAR2_NM_001271874
NNT-AS1_NR_073113			SCNN1A_NM_001038
FDFT1_NM_001287748			BBS10_NM_024685
ABHD14B_NM_001146314			LOC153684_NR_015447
LOC284454_NR_036515			MIR4664_NR_039810
MIR24-2_NR_029497			RPLP1_NM_001003
ANAPC1_NM_022662			CSNK2A1_NM_001895
TCIRG1_NM_006019			G3BP1_NM_005754
NDUFC2-KCTD14_NM_001203260			CDT1_NM_030928
CCDC88C_NM_001080414			MICU2_NM_152726
TRAF1_NM_001190945			TMF1_NM_007114
ITGA4_NM_000885			MTMR9_NM_015458
FNBP1_NM_015033			SPAG7_NM_004890
ANKRD13D_NM_207354			JUND_NM_001286968
ANKRD13D_NR_030767			LAMTOR2_NM_001145264
ITGA7_NM_001144996			CLHC1_NM_152385
UCP2_NM_003355			PIGL_NM_004278
G3BP2_NM_203504			CAB39L_NM_001079670
LOC400958_NR_036586			SMDT1_NM_033318
MKS1_NM_017777			DDIT3_NM_001195053
HIST1H4L_NM_003546			GDI2_NM_001115156
FAM32A_NM_014077			KRCC1_NM_001304526
NREP_NM_001142476			NMRAL1_NM_001305141
NREP_NM_001142477			MRPS15_NM_031280
PRTN3_NM_002777			PPP1CA_NM_001008709
ATP5A1_NM_001001935			LOC101927964_NR_120632
HNRNPH1_NM_005520			PYCR2_NM_001271681
NR3C1_NM_001018076			CSNK1E_NM_152221
CKLF-CMTM1_NM_001202509			ACLY_NM_001096
HERPUD1_NM_001010989			ACLY_NM_001303274
BRWD1_NM_001007246			LINC01354_NR_038426
PRDM8_NM_020226			SLC25A10_NM_001270888
XPO4_NM_022459			KDM2A_NM_012308
ZNF775_NM_173680			PFKP_NM_001242339
RPL7L1_NM_198486			PFKL_NM_001002021
UPF2_NM_080599			ATP2B4_NM_001001396
MAT2A_NM_005911			PHLDA2_NM_003311
MIR223_NR_029637			AXL_NM_001278599
PRDM1_NM_182907			LOC105274304_NR_130916
MADD_NM_001135944			FCMR_NM_001193338
G3BP2_NM_012297			C9orf106_NM_001012715
B3GNT2_NM_006577			RPL3_NM_000967
OXA1L_NM_005015			MIATNB_NR_110543
ANAPC15_NM_001278485			ZNF598_NM_178167
CLCN7_NM_001114331			TMEM128_NM_001297551
NSMCE1_NM_145080			DNAJA4_NM_001130182
SNRPA_NM_004596			CHD9_NM_025134
LILRB4_NM_001278426			RMI1_NM_024945
PRKAG2_NM_016203			ZNF460_NM_006635
MIR4496_NR_039717			THOC1_NM_005131
GPR85_NM_001146266			HIST1H4G_NM_003547
GPR85_NM_001146267			KCTD21-AS1_NR_102280
CAMK2D_NM_001221			EMC1_NM_001271427
LOC101927557_NR_110808			THBS4_NM_001306212
TNNI2_NM_001145841			FEM1B_NM_015322
NCF2_NM_001127651			TTC14_NM_001042601
NTPCR_NM_032324			AMZ2_NM_001033569
ADAM8_NM_001109			ANAPC10_NM_001256706
PCAT18_NR_024259			LTB4R_NM_181657
MICAL2_NM_001282666			RPS5_NM_001009
NDUFV3_NM_001001503			TNKS2-AS1_NR_108071
SEC14L1_NM_001204410			LINC00471_NR_024079
TEX22_NM_001195082			ZBTB14_NM_001243702
ITGA5_NM_002205			PNPO_NM_018129
RPL27A_NM_000990			GPD2_NM_000408
CCND3_NM_001136017			FTSJ1_NM_001282157
RPL37_NM_000997			CLDN7_NM_001185022
C1orf101_NM_001130957			ZFAND5_NM_001102420
ARHGEF1_NM_004706			LPAR1_NM_001401
ECRP_NR_033909			DPAGT1_NM_001382
PAAF1_NM_001267806			TCEB1_NM_001204861
GPR132_NM_001278694			PRAC2_NM_001282276
MTHFD2L_NM_001144978			SGSM2_NM_001098509
ACY1_NM_000666			SGSM2_NM_014853
B4GALT3_NM_001199873			DHTKD1_NM_018706
HSPA9_NM_004134			TGFBR1_NM_001130916
FOXP1_NM_001244816			SET_NM_003011
FBP1_NM_000507			PDSS2_NM_020381
KLF7_NM_001270942			DDX39A_NM_005804
ZNF668_NM_024706			ZMIZ1-AS1_NR_015429
LEKR1_NM_001193283			VPS9D1_NM_004913
LEKR1_NM_001004316			MIR4734_NR_039887
NUP210_NM_024923			HIST1H2AB_NM_003513
ADNP-AS1_NR_110007			NAB2_NM_005967
TEAD3_NM_003214			TXN2_NM_012473
CREB3L4_NM_001255978			CREB1_NM_004379
DPY19L3_NM_001172774			TDRG1_NR_024015
FAM65B_NM_001286446			ZNF345_NM_003419
NFE2_NM_001136023			APEH_NM_001640
RHBDD3_NM_012265			USP40_NM_018218
PDCD4-AS1_NR_026932			GTPBP2_NM_019096
ARF6_NM_001663			PDZD7_NM_001195263
KLF13_NM_001302461			ADRBK2_NM_005160
SNORD55_NR_000015			DECR2_NM_020664
ALG1_NM_019109			NOL11_NM_001303272
IGFBP7_NM_001253835			VENTX_NM_014468
YBX1_NM_004559			NR2F6_NM_005234
PSD4_NM_012455			SMAD6_NM_005585
VAMP4_NM_001185127			CD63_NM_001267698
MIR6813_NR_106871			CD63_NM_001780
IL17RE_NM_001193380			IKZF1_NM_001220765
CREB3L4_NM_001255979			CUX1_NM_001202543
SERBP1_NM_001018067			EIF3J-AS1_NR_034171
WDR74_NM_001307977			HIPK3_NM_001278162
USP43_NM_001267576			TRPC4AP_NM_015638
PUF60_NM_001136033			PIGZ_NM_025163
HIRA_NM_003325			ZFYVE27_NM_001002262
LOC100506585_NR_038966			ANLN_NM_001284301
NDUFAF3_NM_199073			SNORA9_NR_002952
LOC400684_NR_046201			BUB3_NM_001007793
PUF60_NM_001271096			NUP98_NM_005387
PIK3AP1_NM_152309			KARS_NM_001130089
IRAK3_NM_001142523			HNRNPA0_NM_006805
ERP29_NM_001034025			HNRNPF_NM_001098206
YWHAG_NM_012479			EIF4E2_NM_001276336
SIGLEC9_NM_001198558			HMGCR_NM_000859
N4BP2L1_NM_001079691			PLEKHG4_NM_001129728
SLC39A1_NM_014437			PLEKHG4_NM_001129729
BCL2L13_NM_001270726			VPS54_NM_001005739
PYCARD-AS1_NR_102400			MBOAT1_NM_001080480
RHOG_NM_001665			STARD4_NM_001308056
SETD4_NM_001286752			MYBBP1A_NM_001105538
NDUFAF3_NM_199069			MEMO1_NM_001137602
LONRF1_NM_152271			DRG1_NM_004147
LAMTOR1_NM_017907			RNF144A_NM_014746
KLLN_NM_001126049			ZBED4_NM_014838
COMMD10_NM_001308080			RNF187_NM_001010858
SCNN1A_NM_001159575			LPCAT1_NM_024830
TMEM216_NM_001173990			TIMM50_NM_001001563
TMEM216_NM_016499			TST_NM_003312
DDX21_NM_001256910			JARID2_NM_004973
DGKZ_NM_201533			MCMBP_NM_001256378
GOLGA4_NM_001172713			WDR13_NM_001166426
DDX50_NM_024045			PRR12_NM_020719
GBAP1_NR_002188			TBCK_NM_001163436
NME4_NM_001286433			EIF4G2_NM_001172705
ZNF644_NM_032186			CXCR2_NM_001557
TMEM97_NM_014573			FOXN3_NM_005197
MFSD3_NM_138431			TBCK_NM_001163435
NOP56_NM_006392			EXOSC2_NM_001282708
DCANP1_NM_130848			RPL34-AS1_NR_026968
VWA9_NM_001136043			TNKS2-AS1_NR_108070
VWA9_NR_045105			ZFAT_NM_001174157
SLC10A7_NM_001029998			PPIP5K2_NM_001276277
PCM1_NM_006197			TMEM43_NM_024334
MAP4K1_NM_001042600			AAK1_NM_014911
FNDC3B_NM_001135095			TUBB6_NM_001303525
CD33_NM_001082618			CTSZ_NM_001336
PARP14_NM_017554			ZNF689_NR_104166
FBXW4_NM_022039			TUBGCP3_NM_001286277
FCHSD2_NM_014824			RBBP4_NM_001135256
ZC3HAV1L_NM_080660			PLEC_NM_201380
TMEM116_NM_001193453
LINC01089_NR_002809
OIP5-AS1_NR_026757
MEIS1-AS2_NR_046625
EIF3B_NM_001037283
LOC101928295_NR_110729
MIR425_NR_029948
TMA16_NM_018352
TCTEX1D4_NM_001013632
DUSP3_NM_004090
PFN1_NM_005022
MIR191_NR_029690
TEX264_NR_103462
NCK2_NM_001004722
OAF_NM_178507
AGPAT2_NM_001012727
CLDN7_NM_001185023
DALRD3_NM_018114
MGLL_NM_001256585
KLC1_NM_001130107
EXOSC8_NM_181503
ZNF274_NM_001278734
DGKA_NM_201444
HOOK3_NM_032410
PP7080_NR_024158
PQLC2_NM_001040125
TXNDC12_NM_015913
ADNP_NM_001282531
TMEM168_NM_001287497
OARD1_NM_145063
MGME1_NM_001310338
MTO1_NM_001123226
LRRC8D_NM_018103
SIRPA_NM_001040023
FOXP2_NR_033766
PHB2_NM_001144831
RNASEH2B_NM_001142279
UGCG_NM_003358
ARHGEF2_NM_004723
PHF8_NM_001184896
DUT_NM_001025248
CNOT8_NM_001301083
GNAQ_NM_002072
SLC6A6_NM_001134367
GFI1_NM_005263
ADK_NM_001123
CCM2_NM_001029835
HMMR_NM_001142556
ANP32B_NM_006401
KEAP1_NM_203500
NCOR1_NM_006311
CTC-436P18.1_NR_109908
FURIN_NM_001289823
HCK_NM_001172129
C19orf12_NM_001256047
N4BP2_NM_018177
IRF2_NM_002199
SMARCE1_NM_003079
ACBD6_NM_032360
PHPT1_NM_001135861
CARD6_NM_032587
ANKRD28_NM_001195098
CLHC1_NM_001135598
WDFY4_NM_020945
ERLIN1_NM_006459
ERLIN1_NM_001100626
S100PBP_NM_001256121
S100PBP_NM_022753
SQSTM1_NM_001142298
HNRNPR_NM_001102397
MAT2B_NM_182796
ALDH3B1_NM_000694
TAPT1_NM_153365
SEPSECS-AS1_NR_037934
C9orf64_NM_032307
FNDC3A_NM_001079673
HNRNPA3_NM_194247
MIR4444-1_NR_039646
DENND1C_NM_001290331
AGPAT3_NM_020132
JADE2_NM_015288
DDX59_NM_001031725
INPP5D_NM_001017915
DLEU7_NM_001306135
PPCS_NM_001077447
PPCS_NM_001287506
AMN1_NM_001113402
CCND3_NM_001136125
TMEM167B_NM_020141
LINC00582_NR_034037
CTSA_NM_000308
USE1_NM_018467
ZMYND12_NM_001146192
SAMM50_NM_015380
BET1L_NM_001098787
ZNF672_NM_024836
LSP1_NM_002339
ANAPC10_NM_001256708
ZBTB5_NM_014872
RBBP4_NM_001135255
PSTPIP1_NM_003978
C2CD2_NM_015500
PHC2_NM_004427
SERPINA1_NM_001002235
SP110_NM_004509
RTKN_NM_001015056
MAK16_NM_032509
CTSG_NM_001911
INSIG1_NM_005542
NRIP1_NM_003489
DLX1_NM_001038493
RUVBL1_NM_003707
STT3A_NM_001278503
RNF41_NM_001242826
HARBI1_NM_173811
RPF1_NM_025065
CDC123_NM_006023
GTF2IRD1P1_NR_003934
CDPF1_NM_207327
MIR4457_NR_039662
RPP40_NM_001286132
SETD1B_NM_015048
MRPS35_NM_001190864
PGAP3_NM_001291726
EIF3D_NM_003753
HIST1H4H_NM_003543
COPS7A_NM_001164093
IQCH-AS1_NR_040056
IQCH-AS1_NR_040055
MUTYH_NM_001048171
ARFGAP2_NM_001242832
SOWAHD_NM_001105576
MRAS_NM_001252090
LAX1_NM_001282878
C19orf60_NM_001100418
RAP1GAP2_NM_001100398
ESR2_NM_001291712
CDK12_NM_015083
STXBP2_NM_001127396
AKAP10_NM_007202
YY1AP1_NM_139121
DBF4B_NM_025104
WIBG_NM_001143853
CAMTA2_NM_001171166
GABPB1_NM_002041
CD101_NM_001256106
EFCAB2_NM_001143943
HIST1H4K_NM_003541
ZNF207_NM_001032293
MIR632_NR_030362
RNF6_NM_005977
CFLAR_NM_001127183
ABL1_NM_005157
GABPB2_NM_144618
ATG16L1_NM_001190266
NME4_NM_001286440
SLCO4A1_NM_016354
UPF2_NM_015542
FADD_NM_003824
RPS11_NM_001015
PWWP2B_NM_001098637
ZSCAN26_NM_001287421
BTF3_NM_001037637
SNHG8_NR_003584
CSGALNACT2_NM_018590
SLC3A2_NR_037193
TEX2_NM_001288732
TMEM173_NM_001301738
RORA-AS1_NR_120339
SFT2D1_NM_145169
RAD50_NM_005732
MPPE1_NM_001242904
FGF6_NM_020996
UBE2Q2_NM_001145335
YTHDF2_NM_001172828
TESC_NM_001168325
TMEM167A_NM_174909
DENND3_NM_014957
MIF4GD_NM_001242500
SREK1_NM_001077199
FOXM1_NM_001243088
ELP3_NM_001284220
SATB2_NM_001172509
SLC16A5_NM_004695
MRPL50_NM_019051
OXLD1_NR_130939
LOC100287042_NR_036520
CCDC137_NM_199287
LUC7L2_NM_001244585
DDX19B_NM_001257174
PRR14L_NM_173566
ZMYM2_NM_003453
STAG2_NM_001042750
SCO2_NM_001169110
CNOT8_NM_001301082
CNOT8_NM_001301073
LOC101927438_NR_110224
MED7_NM_004270
QKI_NM_001301085
SLC16A5_NM_001271765
ZNF655_NM_001083956
PANK3_NM_024594
