# Supplementary material for: BRD4 bimodal binding at promoters and drug-induced displacement at Pol II pause sites associates with I-BET sensitivity
Source: Epigenetics Chromatin. 2019 Jul 2;12:39. doi: 10.1186/s13072-019-0286-5 (PMC6604197; doi:10.1186/s13072-019-0286-5)
Supplement: Supplementary file 11 — Additional file 11: Table S7. Table of DESeq2 differential expression (DE) in MV4;11 representing for each gene (ensID and symbol) the log fold change and adjusted p value for all inhibitor concentrations using DMSO as a reference. [file 13072_2019_286_MOESM11_ESM.xlsx]

## Sheet: Supp 8-K562 DE DESeq2 results
ensID	Symbol	K50.LFC	K50.padj	K500.LFC	K500.padj	K5000.LFC	K5000.padj
ENSG00000100448	CTSG	6.23693	0.00152704	3.85803	0.0368607	6.5621	1.29151e-06
ENSG00000182568	SATB1	2.11479	0.00152704	0.333844	0.757989	2.19922	1.1595e-06
ENSG00000129824	RPS4Y1	6.12253	0.00182144	0.203092	0.963217	6.0504	1.17858e-05
ENSG00000122025	FLT3	5.64734	0.00650462	1.08948	0.762385	5.34482	0.000109547
ENSG00000140968	IRF8	5.56761	0.0153283	2.05341	0.484684	5.44402	0.000141161
ENSG00000005844	ITGAL	2.22084	0.0182816	1.5357	0.021741	2.49771	9.96568e-06
ENSG00000120137	PANK3	0.759799	0.0305458	0.483205	0.0338862	0.577027	0.00705307
ENSG00000125869	LAMP5	5.04323	0.0376457	-0.758689	0.854575	4.38989	0.00237782
ENSG00000120280	CXorf21	2.94567	0.0514727	1.05131	0.49738	1.87702	0.0559676
ENSG00000206190	ATP10A	5.06648	0.0514727	1.1649	0.762564	5.1591	0.000326107
ENSG00000233276	GPX1	3.15286	0.0717116	2.78103	0.0101666	3.63008	4.74478e-05
ENSG00000173542	MOB1B	0.718034	0.0837824	0.45565	0.0595469	0.100259	0.753489
ENSG00000198786	ND5	1.00787	0.0988812	0.813646	0.0125047	1.004	0.00122342
ENSG00000255833	TIFAB	4.80418	0.0988812	0.20311	0.963217	3.67396	0.0263445
ENSG00000011405	PIK3C2A	0.805352	0.181994	0.797687	0.00231818	1.03733	4.20597e-05
ENSG00000099377	HSD3B7	-0.507428	0.18278	-0.92506	1.30103e-09	-1.03104	4.39879e-11
ENSG00000107890	ANKRD26	0.655395	0.225981	0.57444	0.0124194	0.621452	0.00489302
ENSG00000165997	ARL5B	0.746938	0.225981	0.502561	0.0738596	0.541649	0.0411702
ENSG00000186818	LILRB4	4.32589	0.237461	-0.758682	0.854575	4.19672	0.00440459
ENSG00000070214	SLC44A1	0.838665	0.242585	1.40025	7.19304e-08	2.47233	1.20711e-23
ENSG00000164187	LMBRD2	0.672365	0.242585	0.647181	0.00553082	0.58107	0.013468
ENSG00000187079	TEAD1	0.623989	0.242585	0.556173	0.0127233	1.10911	2.9508e-08
ENSG00000197561	ELANE	5.762	0.242585	4.66635	0.0425093	5.13925	0.0116516
ENSG00000135678	CPM	1.11919	0.274389	0.69492	0.16973	1.56108	1.14475e-05
ENSG00000169727	GPS1	-0.298348	0.289296	-0.155281	0.232302	-0.211247	0.0592753
ENSG00000012817	KDM5D	4.28934	0.317786	1.16491	0.762421	3.35111	0.0534002
ENSG00000170571	EMB	3.83637	0.317786	2.43762	0.175508	3.0975	0.033449
ENSG00000114127	XRN1	0.779825	0.329916	0.20756	0.637525	-0.215766	0.562097
ENSG00000177508	IRX3	4.28629	0.35583	1.16491	0.763243	3.35255	0.0572537
ENSG00000067900	ROCK1	0.602116	0.358537	0.409867	0.102917	0.278605	0.28224
ENSG00000145780	FEM1C	0.742048	0.358537	0.442967	0.176196	1.02582	8.87541e-05
ENSG00000174886	NDUFA11	-0.642287	0.358537	-0.24868	0.44702	-0.00998442	0.982893
ENSG00000175073	VCPIP1	0.60967	0.375918	0.266817	0.381197	0.717432	0.00125122
ENSG00000198162	MAN1A2	0.52408	0.388161	0.599825	0.00185549	0.716651	0.000150626
ENSG00000115808	STRN	0.507393	0.415472	0.449692	0.0269481	0.53162	0.00551897
ENSG00000128815	WDFY4	2.71276	0.415472	2.96127	0.0077912	2.20362	0.0463651
ENSG00000091039	OSBPL8	0.604795	0.417192	0.460812	0.0736203	0.650398	0.00505749
ENSG00000128585	MKLN1	0.527654	0.417192	0.264835	0.304833	0.131062	0.632231
ENSG00000149212	SESN3	1.07344	0.417192	1.90202	3.25093e-07	3.15658	2.27749e-17
ENSG00000152926	ZNF117	0.827052	0.417192	0.593329	0.0955397	0.971881	0.00177843
ENSG00000168172	HOOK3	0.670034	0.417192	0.44931	0.130957	0.580883	0.0297232
ENSG00000248527	NA	0.949526	0.417192	0.878362	0.0211727	1.31778	0.000169898
ENSG00000069869	NEDD4	0.415926	0.433413	0.304413	0.0938782	0.29219	0.093628
ENSG00000102908	NFAT5	1.03442	0.433413	0.986128	0.0185692	1.25065	0.00151809
ENSG00000077458	FAM76B	0.420872	0.44544	0.391558	0.0243848	0.565256	0.000356134
ENSG00000088298	EDEM2	-0.458481	0.487438	-0.345308	0.0875479	-0.448351	0.0143846
ENSG00000008294	SPAG9	0.381425	0.49049	0.396859	0.0123867	0.754771	1.54338e-07
ENSG00000023516	AKAP11	0.740446	0.49049	0.299024	0.532859	0.120261	0.807559
ENSG00000039319	ZFYVE16	0.588191	0.49049	0.620179	0.0121273	0.768715	0.00105224
ENSG00000051523	CYBA	-0.495133	0.49049	-0.0770922	0.850229	0.139673	0.639068
ENSG00000051825	MPHOSPH9	0.397359	0.49049	0.496839	0.00601448	0.464115	0.0102801
ENSG00000055332	EIF2AK2	0.418713	0.49049	-0.100475	0.76047	-0.619225	0.000829534
ENSG00000058063	ATP11B	0.481422	0.49049	0.418783	0.0762293	0.647408	0.00201314
ENSG00000065268	WDR18	-0.487581	0.49049	-0.325598	0.189072	-0.385148	0.0833283
ENSG00000070018	LRP6	0.662933	0.49049	0.652517	0.0330102	1.1	6.14748e-05
ENSG00000070961	ATP2B1	0.459689	0.49049	0.871744	3.72896e-06	1.25509	2.58644e-11
ENSG00000074071	MRPS34	-0.515071	0.49049	-0.448357	0.0743876	-0.640553	0.00464891
ENSG00000081019	RSBN1	0.431631	0.49049	0.155391	0.602408	0.238666	0.299224
ENSG00000085224	ATRX	0.742026	0.49049	0.472741	0.243693	-0.0105288	0.984153
ENSG00000089902	RCOR1	0.294212	0.49049	0.242999	0.0788779	0.371814	0.00242888
ENSG00000094916	CBX5	0.712064	0.49049	0.787017	0.012818	1.02159	0.000646067
ENSG00000099795	NDUFB7	-0.561026	0.49049	-0.451796	0.11914	-0.452716	0.0993196
ENSG00000101752	MIB1	0.880532	0.49049	0.76505	0.0558769	0.999232	0.00660208
ENSG00000102879	CORO1A	-0.294178	0.49049	-0.0391359	0.878695	0.241677	0.0879092
ENSG00000104522	TSTA3	-0.34274	0.49049	-0.179817	0.331193	-0.0802413	0.683716
ENSG00000106086	PLEKHA8	0.472871	0.49049	0.238603	0.390904	0.131431	0.640577
ENSG00000107771	CCSER2	0.523566	0.49049	0.92984	1.31987e-05	1.71739	1.57126e-16
ENSG00000109572	CLCN3	0.368115	0.49049	0.20676	0.274784	0.100367	0.619292
ENSG00000111906	HDDC2	-0.296043	0.49049	-0.401185	0.00182701	-0.47126	0.000197051
ENSG00000112851	ERBIN	0.503125	0.49049	0.173167	0.598538	0.0390035	0.911974
ENSG00000112893	MAN2A1	0.514221	0.49049	0.608807	0.00927493	0.96879	7.6247e-06
ENSG00000113163	COL4A3BP	0.40412	0.49049	0.572199	0.00125847	0.714178	3.74801e-05
ENSG00000113300	CNOT6	0.422883	0.49049	0.209625	0.35976	-0.0407163	0.882153
ENSG00000113441	LNPEP	0.715987	0.49049	0.165126	0.765314	-0.270036	0.510331
ENSG00000113658	SMAD5	0.488166	0.49049	0.358155	0.117097	0.444481	0.0321941
ENSG00000114331	ACAP2	0.465279	0.49049	0.239555	0.387757	0.522303	0.012789
ENSG00000114388	NPRL2	-0.316391	0.49049	-0.253758	0.114014	-0.22192	0.150921
ENSG00000116670	MAD2L2	-0.441591	0.49049	-0.22571	0.381197	-0.082033	0.770271
ENSG00000116747	TROVE2	0.541022	0.49049	0.391679	0.171062	0.555769	0.0259171
ENSG00000116898	MRPS15	-0.466508	0.49049	-0.569982	0.00163812	-0.833938	1.77348e-06
ENSG00000117419	ERI3	-0.330793	0.49049	-0.304113	0.0495141	-0.294972	0.0491489
ENSG00000118193	KIF14	0.506383	0.49049	0.282681	0.311426	-0.159736	0.577805
ENSG00000119314	PTBP3	0.487336	0.49049	0.169876	0.591428	0.0201736	0.9569
ENSG00000119969	HELLS	0.428351	0.49049	0.46887	0.021665	0.353234	0.0911687
ENSG00000121807	CCR2	4.06133	0.49049	0.203122	0.963217	3.35422	0.0656631
ENSG00000121879	PIK3CA	0.488925	0.49049	0.413509	0.0962361	0.574856	0.0095218
ENSG00000124486	USP9X	0.622678	0.49049	0.54251	0.0759189	0.964927	0.000298653
ENSG00000125458	NT5C	-0.532489	0.49049	-0.285268	0.351659	-0.33594	0.20203
ENSG00000125656	CLPP	-0.506382	0.49049	-0.671175	0.00200452	-1.25898	8.80961e-10
ENSG00000125743	SNRPD2	-0.505158	0.49049	-0.279637	0.32378	-0.186886	0.50457
ENSG00000127914	AKAP9	0.916479	0.49049	0.639263	0.19675	0.58741	0.208223
ENSG00000130312	MRPL34	-0.552023	0.49049	-0.584965	0.0223621	-1.20322	1.46056e-07
ENSG00000130332	LSM7	-0.538732	0.49049	-0.469999	0.057012	-0.647649	0.00401519
ENSG00000130731	METTL26	-0.478747	0.49049	-0.25414	0.337817	-0.0428972	0.894125
ENSG00000131263	RLIM	0.44993	0.49049	-0.124304	0.708197	-0.312264	0.160755
ENSG00000131378	RFTN1	0.986627	0.49049	0.722772	0.165442	0.304751	0.607068
ENSG00000134986	NREP	1.38191	0.49049	1.19537	0.0769508	2.13943	1.51801e-05
ENSG00000135968	GCC2	0.713337	0.49049	0.341676	0.381047	0.351679	0.305518
ENSG00000136051	WASHC4	0.510467	0.49049	0.815355	2.69329e-05	1.31797	4.73701e-12
ENSG00000139163	ETNK1	0.497999	0.49049	0.326478	0.202278	0.331058	0.160096
ENSG00000143537	ADAM15	-0.325127	0.49049	-0.15373	0.406961	0.0719317	0.708329
ENSG00000144320	LNPK	0.516947	0.49049	0.565942	0.011258	0.68269	0.00136882
ENSG00000144357	UBR3	0.475143	0.49049	0.712046	0.000450575	1.17153	2.04559e-09
ENSG00000145912	NHP2	-0.518287	0.49049	-0.40732	0.107044	-0.281767	0.276257
ENSG00000146247	PHIP	0.829216	0.49049	0.4394	0.341259	0.382515	0.370121
ENSG00000151233	GXYLT1	0.683174	0.49049	0.811348	0.00336537	1.55618	1.28764e-09
ENSG00000151500	THYN1	-0.342888	0.49049	-0.34986	0.0336305	-0.41311	0.00768267
ENSG00000153317	ASAP1	0.564486	0.49049	0.578968	0.0245279	1.23811	4.47283e-08
ENSG00000157741	UBN2	0.760006	0.49049	0.539673	0.191474	0.448745	0.260324
ENSG00000158636	EMSY	0.540057	0.49049	0.523069	0.035582	0.315747	0.236981
ENSG00000162378	ZYG11B	0.595512	0.49049	0.830437	0.00157414	1.37951	3.31436e-08
ENSG00000162711	NLRP3	2.11605	0.49049	2.04423	0.0571842	2.42865	0.00582388
ENSG00000163320	CGGBP1	0.342447	0.49049	0.436871	0.00349708	0.488845	0.00087709
ENSG00000164031	DNAJB14	0.513195	0.49049	0.400671	0.0937733	0.378704	0.098745
ENSG00000164190	NIPBL	0.542704	0.49049	0.408414	0.129251	0.419383	0.0974783
ENSG00000164967	RPP25L	-0.413006	0.49049	-0.258045	0.236282	-0.449528	0.0122634
ENSG00000167965	MLST8	-0.442818	0.49049	-0.232567	0.30331	-0.655231	0.000127171
ENSG00000168807	SNTB2	0.701665	0.49049	0.742048	0.0239907	1.10925	0.000222852
ENSG00000169750	RAC3	-0.511551	0.49049	-0.742759	0.000542572	-0.869536	4.82429e-05
ENSG00000169756	LIMS1	0.326609	0.49049	-0.207509	0.203035	-0.227954	0.122236
ENSG00000169972	PUSL1	-0.487364	0.49049	-0.170517	0.580153	-0.212127	0.397615
ENSG00000170242	USP47	0.330792	0.49049	0.407427	0.00397478	0.478526	0.000518104
ENSG00000172795	DCP2	0.614606	0.49049	0.630675	0.0181485	0.916408	0.000208557
ENSG00000174917	C19orf70	-0.447157	0.49049	-0.274064	0.282766	-0.326715	0.143278
ENSG00000175581	MRPL48	-0.372177	0.49049	-0.333243	0.074688	-0.349621	0.0486356
ENSG00000176018	LYSMD3	0.578615	0.49049	0.309602	0.315561	0.241512	0.412165
ENSG00000176105	YES1	0.356268	0.49049	-0.219035	0.280935	-0.399383	0.0150227
ENSG00000179091	CYC1	-0.432118	0.49049	-0.348301	0.0903774	-0.461577	0.01317
ENSG00000179271	GADD45GIP1	-0.539809	0.49049	-0.414077	0.115471	-0.634089	0.0060839
ENSG00000182154	MRPL41	-0.636436	0.49049	-0.118448	0.802786	0.0699609	0.866942
ENSG00000183207	RUVBL2	-0.356232	0.49049	-0.317537	0.0673669	-0.289351	0.0886367
ENSG00000184207	PGP	-0.436302	0.49049	-0.0912202	0.766866	-0.0322724	0.911297
ENSG00000184990	SIVA1	-0.599145	0.49049	-0.268469	0.459775	-0.187957	0.584209
ENSG00000185278	ZBTB37	1.00618	0.49049	0.554514	0.273032	0.480236	0.311524
ENSG00000186908	ZDHHC17	0.461031	0.49049	0.346874	0.13645	0.0297817	0.928673
ENSG00000188647	PTAR1	0.807964	0.49049	0.42935	0.297033	0.299721	0.459485
ENSG00000188994	ZNF292	0.83786	0.49049	0.551404	0.191221	0.388859	0.357406
ENSG00000196323	ZBTB44	0.401096	0.49049	0.0670875	0.830966	0.0515259	0.842611
ENSG00000198695	ND6	0.941645	0.49049	0.713007	0.102288	0.770591	0.0599456
ENSG00000198715	GLMP	-0.393525	0.49049	-0.1312	0.587763	-0.182873	0.335342
ENSG00000198763	ND2	0.737429	0.49049	0.755107	0.0338362	1.09894	0.000750944
ENSG00000198804	COX1	0.770677	0.49049	0.818411	0.0225294	1.14612	0.000572333
ENSG00000198886	ND4	1.05241	0.49049	0.964177	0.0572213	1.27603	0.00608171
ENSG00000198899	ATP6	0.940777	0.49049	0.919498	0.0203484	1.22322	0.000958351
ENSG00000204859	ZBTB48	-0.33291	0.49049	-0.338988	0.026638	-0.251301	0.108041
ENSG00000212907	ND4L	1.14081	0.49049	1.16669	0.0274813	1.38922	0.00546361
ENSG00000213339	QTRT1	-0.306546	0.49049	-0.28325	0.062175	-0.320708	0.0233403
ENSG00000213465	ARL2	-0.489769	0.49049	-0.216999	0.436049	-0.143142	0.593621
ENSG00000214026	MRPL23	-0.483814	0.49049	-0.367836	0.134785	-0.513232	0.018539
ENSG00000225630	NA	0.855789	0.49049	0.732002	0.0529718	1.25967	0.000169898
ENSG00000247556	NA	0.373998	0.49049	0.00408967	0.989222	-0.117865	0.586302
ENSG00000260032	NORAD	0.433539	0.49049	0.402198	0.0410146	0.43999	0.0189669
ENSG00000262814	MRPL12	-0.728181	0.49049	-0.507206	0.135119	-0.932962	0.00125599
ENSG00000104964	AES	-0.394382	0.491345	-0.484782	0.00765164	-0.652728	0.000158955
ENSG00000157778	PSMG3	-0.60309	0.491345	-0.583981	0.0490002	-0.998288	0.000163881
ENSG00000204356	NELFE	-0.336736	0.497587	-0.384847	0.015701	-0.692625	1.72231e-06
ENSG00000115355	CCDC88A	0.557374	0.499369	0.391363	0.202526	0.482136	0.0764273
ENSG00000123575	FAM199X	0.441774	0.506101	0.331347	0.164003	0.163293	0.53352
ENSG00000100354	TNRC6B	0.686045	0.512807	0.549824	0.130324	0.829475	0.00882225
ENSG00000100485	SOS2	0.35139	0.512807	0.416029	0.0124178	0.531664	0.000661514
ENSG00000105607	GCDH	-0.395954	0.512807	0.0896253	0.77287	0.485467	0.00618412
ENSG00000033178	UBA6	0.329506	0.513129	0.0662114	0.812694	-0.254943	0.138509
ENSG00000051620	HEBP2	-0.400317	0.513129	-0.271073	0.239944	-0.235121	0.280439
ENSG00000059758	CDK17	0.373388	0.513129	0.265767	0.213124	0.123162	0.596875
ENSG00000073614	KDM5A	0.470107	0.513129	0.521011	0.0235363	0.771046	0.000254089
ENSG00000078808	SDF4	-0.343012	0.513129	-0.242001	0.210146	-0.516341	0.000933798
ENSG00000100055	CYTH4	-0.689358	0.513129	-1.66532	1.43786e-06	-2.64299	2.973e-10
ENSG00000108528	SLC25A11	-0.389263	0.513129	-0.179971	0.482897	-0.338791	0.0821009
ENSG00000111880	RNGTT	0.314668	0.513129	0.335724	0.0304736	0.42356	0.00335376
ENSG00000124831	LRRFIP1	0.293039	0.513129	-0.134223	0.49157	-0.0319253	0.883099
ENSG00000125249	RAP2A	0.4783	0.513129	0.778887	0.000215121	1.04026	4.37653e-07
ENSG00000129003	VPS13C	0.877178	0.513129	0.477268	0.395536	0.61574	0.189525
ENSG00000138182	KIF20B	0.482761	0.513129	0.529032	0.0265803	0.487988	0.0377849
ENSG00000138246	DNAJC13	0.457812	0.513129	0.552441	0.0120288	0.407111	0.0743569
ENSG00000138386	NAB1	0.434	0.513129	0.224965	0.426608	-0.116009	0.687157
ENSG00000138593	SECISBP2L	0.466716	0.513129	0.666018	0.00189616	0.975638	1.83639e-06
ENSG00000138767	CNOT6L	0.587002	0.513129	0.00208178	0.99716	-0.203258	0.582864
ENSG00000138802	SEC24B	0.334105	0.513129	0.322632	0.0607721	0.407097	0.0100069
ENSG00000139687	RB1	0.35378	0.513129	0.221566	0.294504	0.0413276	0.874579
ENSG00000140948	ZCCHC14	0.538404	0.513129	1.07702	1.8352e-06	1.9606	1.65422e-18
ENSG00000143793	C1orf35	-0.335362	0.513129	0.0704236	0.798928	-0.0602287	0.793223
ENSG00000143977	SNRPG	-0.547763	0.513129	-0.382695	0.2223	-0.358547	0.220489
ENSG00000144674	GOLGA4	0.492519	0.513129	0.307163	0.288195	0.221424	0.434796
ENSG00000146263	MMS22L	0.42812	0.513129	0.25134	0.344294	-0.497915	0.017002
ENSG00000146540	C7orf50	-0.415439	0.513129	-0.258386	0.304408	-0.195894	0.419325
ENSG00000148730	EIF4EBP2	0.308136	0.513129	0.773533	1.35172e-09	1.2956	1.56585e-23
ENSG00000151883	PARP8	0.777663	0.513129	-0.124995	0.881402	-0.614006	0.235681
ENSG00000153936	HS2ST1	0.4152	0.513129	0.265886	0.268388	0.216771	0.343022
ENSG00000155313	USP25	0.257844	0.513129	0.244489	0.0657944	0.458179	6.44693e-05
ENSG00000155744	FAM126B	0.673997	0.513129	0.585374	0.103244	0.709582	0.0310662
ENSG00000157625	TAB3	0.45289	0.513129	0.380031	0.12403	0.536222	0.0140903
ENSG00000163170	BOLA3	-0.392459	0.513129	-0.350002	0.0910131	-0.534291	0.00356456
ENSG00000163382	NAXE	-0.404131	0.513129	-0.154908	0.590121	-0.158963	0.515204
ENSG00000165288	BRWD3	0.643425	0.513129	0.0011205	0.9986	-0.472091	0.17125
ENSG00000166436	TRIM66	0.820402	0.513129	1.05658	0.0066277	1.70714	2.17954e-06
ENSG00000166582	CENPV	-0.35835	0.513129	-0.556287	0.000719562	-0.88042	3.41987e-08
ENSG00000172366	MCRIP2	-0.508801	0.513129	-0.47487	0.0662613	-0.71296	0.00211289
ENSG00000173889	PHC3	0.672594	0.513129	0.301513	0.497816	0.124258	0.785832
ENSG00000184924	PTRHD1	-0.464312	0.513129	-0.160486	0.633159	-0.419588	0.0711398
ENSG00000188971	NA	0.699719	0.513129	0.784025	0.0244562	1.01078	0.0018317
ENSG00000196914	ARHGEF12	0.545105	0.513129	0.388351	0.217038	0.510837	0.0627813
ENSG00000197323	TRIM33	0.56419	0.513129	0.608568	0.0316342	0.70652	0.008417
ENSG00000197381	ADARB1	0.819258	0.513129	2.7951	5.09002e-18	4.1938	1.35744e-34
ENSG00000198265	HELZ	0.711351	0.513129	0.51073	0.199515	0.487755	0.189656
ENSG00000198937	CCDC167	-0.526239	0.513129	-0.47894	0.0797073	-0.497577	0.0548516
ENSG00000204392	LSM2	-0.450355	0.513129	-0.472013	0.0398559	-0.707039	0.000718003
ENSG00000244187	TMEM141	-0.444086	0.513129	-0.311302	0.214482	-0.198133	0.436226
ENSG00000051341	POLQ	0.611877	0.514481	0.562769	0.0892759	0.684041	0.0243252
ENSG00000054148	PHPT1	-0.404164	0.514481	-0.036692	0.929343	-0.00122035	0.997095
ENSG00000061987	MON2	0.428181	0.514481	0.219954	0.44371	-0.0909863	0.763571
ENSG00000078177	N4BP2	0.674438	0.514481	-0.0113385	0.986273	-0.599393	0.0916625
ENSG00000087338	GMCL1	0.338075	0.514481	0.346219	0.0527823	0.391925	0.0193273
ENSG00000100503	NIN	0.541991	0.514481	0.69052	0.00933669	1.13833	3.0452e-06
ENSG00000101966	XIAP	0.534263	0.514481	0.229613	0.539215	-0.0914518	0.811738
ENSG00000104067	TJP1	0.377886	0.514481	0.470794	0.0117364	0.776727	5.81106e-06
ENSG00000104907	TRMT1	-0.431416	0.514481	-0.59	0.00414918	-0.936261	1.53917e-06
ENSG00000105339	DENND3	0.800149	0.514481	1.16414	0.00198896	2.37472	3.55189e-14
ENSG00000105698	USF2	-0.316563	0.514481	-0.288762	0.0946473	-0.548099	0.00023003
ENSG00000105778	AVL9	0.257139	0.514481	0.2606	0.0501914	0.136818	0.351601
ENSG00000108946	PRKAR1A	0.333493	0.514481	0.349433	0.0457649	0.341314	0.0444507
ENSG00000110395	CBL	0.761382	0.514481	0.607117	0.162114	0.779692	0.0441594
ENSG00000115457	IGFBP2	1.32181	0.514481	0.410757	0.753863	0.800659	0.316206
ENSG00000118260	CREB1	0.370218	0.514481	0.363551	0.0672089	0.659843	0.000126885
ENSG00000122641	INHBA	3.48145	0.514481	0.203123	0.963217	3.35361	0.0562271
ENSG00000123144	TRIR	-0.450704	0.514481	-0.0487964	0.914292	0.0514707	0.882088
ENSG00000137992	DBT	0.39004	0.514481	0.287612	0.208388	0.305022	0.141136
ENSG00000138778	CENPE	0.582567	0.514481	0.586052	0.0581907	0.736012	0.00999954
ENSG00000138814	PPP3CA	0.530941	0.514481	0.721043	0.00496499	1.19875	4.37653e-07
ENSG00000141753	IGFBP4	-0.60729	0.514481	-1.85426	5.6402e-13	-2.19108	3.82949e-16
ENSG00000149923	PPP4C	-0.376466	0.514481	-0.209671	0.381197	-0.469094	0.00959985
ENSG00000152601	MBNL1	0.427084	0.514481	0.0207432	0.963217	-0.195123	0.450631
ENSG00000162290	NA	0.418449	0.514481	0.334587	0.164249	0.323216	0.152867
ENSG00000164885	CDK5	-0.420472	0.514481	-0.474337	0.0271331	-0.846975	1.18232e-05
ENSG00000164897	TMUB1	-0.472199	0.514481	-0.69658	0.00166742	-1.1488	5.46729e-08
ENSG00000166128	RAB8B	0.400952	0.514481	0.0735467	0.837362	-0.0934206	0.736218
ENSG00000168214	RBPJ	0.390469	0.514481	0.170897	0.52987	-0.168831	0.476485
ENSG00000168769	TET2	0.557151	0.514481	0.311601	0.397613	-0.090562	0.82602
ENSG00000169385	RNASE2	3.8014	0.514481	4.50847	0.0256541	3.35837	0.10124
ENSG00000172428	COPS9	-0.560366	0.514481	-0.178085	0.686668	-0.216771	0.539108
ENSG00000180879	SSR4	-0.446647	0.514481	-0.236189	0.4173	-0.14967	0.599266
ENSG00000186010	NDUFA13	-0.489608	0.514481	-0.12377	0.762143	-0.00101109	0.997584
ENSG00000187164	SHTN1	0.250551	0.514481	-0.050452	0.820757	-0.377782	0.00199914
ENSG00000214087	ARL16	-0.439564	0.514481	-0.381235	0.114535	-0.54853	0.0104518
ENSG00000217128	FNIP1	0.403322	0.514481	0.427057	0.0398383	0.814194	7.93346e-06
ENSG00000247627	NA	0.996661	0.514481	1.02976	0.0467725	1.22757	0.0114122
ENSG00000174851	YIF1A	-0.32955	0.517739	-0.099638	0.708825	0.00273411	0.992102
ENSG00000136877	FPGS	-0.342054	0.519015	-0.0383211	0.912033	-0.109621	0.625875
ENSG00000143442	POGZ	0.388193	0.519119	0.361119	0.0906769	0.307287	0.143278
ENSG00000158552	ZFAND2B	-0.334233	0.519119	0.0329198	0.923378	-0.0475649	0.847844
ENSG00000107833	NPM3	-0.386251	0.521713	-0.298654	0.186607	-0.276948	0.193454
ENSG00000112651	MRPL2	-0.316984	0.521713	-0.22476	0.241126	-0.351685	0.0287867
ENSG00000007080	CCDC124	-0.403969	0.523396	-0.203826	0.49738	-0.227526	0.371466
ENSG00000009694	TENM1	0.756964	0.523396	0.615408	0.19396	1.14513	0.00344094
ENSG00000010404	IDS	0.307796	0.523396	0.355684	0.0403132	0.625746	4.37742e-05
ENSG00000023287	RB1CC1	0.517361	0.523396	0.337425	0.348502	0.627505	0.0265457
ENSG00000025770	NCAPH2	-0.312819	0.523396	-0.0719238	0.802111	-0.069354	0.76824
ENSG00000038210	PI4K2B	0.497169	0.523396	0.63678	0.0244562	0.817926	0.00192373
ENSG00000055950	MRPL43	-0.420888	0.523396	-0.287164	0.290537	-0.638233	0.00270948
ENSG00000058272	PPP1R12A	0.488714	0.523396	0.244303	0.509826	0.424531	0.136248
ENSG00000063241	ISOC2	-0.503384	0.523396	-0.525968	0.0764663	-0.667159	0.0142924
ENSG00000066279	ASPM	0.664939	0.523396	0.61689	0.0942412	0.803803	0.0163356
ENSG00000066379	ZNRD1	-0.397034	0.523396	-0.629008	0.00271634	-1.06038	9.76842e-08
ENSG00000066739	ATG2B	0.698123	0.523396	0.599401	0.136181	0.800699	0.0254144
ENSG00000068438	FTSJ1	-0.293865	0.523396	-0.421892	0.00430438	-0.855092	4.97505e-10
ENSG00000068878	PSME4	0.321041	0.523396	0.201712	0.384024	0.257855	0.185313
ENSG00000069702	TGFBR3	0.334181	0.523396	0.0993616	0.734246	0.0801023	0.745855
ENSG00000071537	SEL1L	0.48747	0.523396	0.402727	0.175508	0.638025	0.0118386
ENSG00000072364	AFF4	0.546044	0.523396	0.475741	0.121627	0.632515	0.021775
ENSG00000072415	MPP5	0.380893	0.523396	0.497244	0.0192541	0.341697	0.124116
ENSG00000074603	DPP8	0.382553	0.523396	0.351677	0.121563	0.170199	0.500277
ENSG00000076662	ICAM3	-0.354047	0.523396	-0.218502	0.336484	-0.0112718	0.973675
ENSG00000077348	EXOSC5	-0.375563	0.523396	-0.548681	0.0058495	-0.682463	0.000374157
ENSG00000077463	SIRT6	-0.406016	0.523396	-0.233151	0.402474	-0.36716	0.0999995
ENSG00000083807	SLC27A5	-0.38479	0.523396	-0.408932	0.0670985	-0.417072	0.0497681
ENSG00000085365	SCAMP1	0.545852	0.523396	0.00552339	0.991131	-0.388014	0.245538
ENSG00000095574	IKZF5	0.422954	0.523396	0.0457269	0.923397	-0.148037	0.627162
ENSG00000095906	NUBP2	-0.412212	0.523396	-0.0264758	0.954365	0.237901	0.334312
ENSG00000099341	PSMD8	-0.346434	0.523396	-0.234025	0.295353	-0.147248	0.513862
ENSG00000100296	THOC5	-0.24616	0.523396	-0.192588	0.220996	-0.0895903	0.599312
ENSG00000100580	TMED8	0.480168	0.523396	0.211245	0.557888	0.0538696	0.889437
ENSG00000100592	DAAM1	0.464031	0.523396	1.01846	8.51796e-07	1.86162	2.46145e-20
ENSG00000100697	DICER1	0.624768	0.523396	0.0759118	0.912906	-0.569677	0.12312
ENSG00000100731	PCNX1	0.584292	0.523396	0.717433	0.0307912	1.19645	5.44265e-05
ENSG00000100823	APEX1	-0.259135	0.523396	-0.193192	0.21358	-0.369859	0.00362447
ENSG00000102081	FMR1	0.392416	0.523396	0.296418	0.233727	0.254999	0.278151
ENSG00000102189	EEA1	0.623134	0.523396	0.31529	0.503211	0.480964	0.195098
ENSG00000103202	NME4	-0.358616	0.523396	-0.45153	0.0224463	-0.37776	0.0577923
ENSG00000103490	PYCARD	-0.512943	0.523396	-0.683345	0.0143591	-0.864599	0.00107288
ENSG00000103995	CEP152	0.426592	0.523396	0.234277	0.416426	0.0828554	0.790274
ENSG00000104093	DMXL2	0.824584	0.523396	0.64022	0.232894	0.705537	0.144193
ENSG00000104331	IMPAD1	0.367239	0.523396	0.203222	0.418748	0.287032	0.162698
ENSG00000104889	RNASEH2A	-0.341798	0.523396	-0.056171	0.864677	0.020186	0.944546
ENSG00000105518	TMEM205	-0.459611	0.523396	-0.094026	0.820582	-0.0846219	0.802452
ENSG00000105552	BCAT2	-0.311456	0.523396	-0.0967482	0.713535	0.0795402	0.721266
ENSG00000106261	ZKSCAN1	0.642428	0.523396	0.761964	0.0255312	1.26032	4.57985e-05
ENSG00000106392	C1GALT1	0.405981	0.523396	0.282285	0.282497	0.254754	0.29491
ENSG00000106400	ZNHIT1	-0.447736	0.523396	-0.20425	0.542219	-0.087473	0.796055
ENSG00000107854	TNKS2	0.404271	0.523396	0.315949	0.187175	0.177036	0.484161
ENSG00000107874	CUEDC2	-0.313848	0.523396	-0.234764	0.24245	-0.401006	0.0154823
ENSG00000108055	SMC3	0.292815	0.523396	0.109891	0.632341	-0.266267	0.0989074
ENSG00000108294	NA	-0.427857	0.523396	-0.279131	0.316268	-0.368035	0.12043
ENSG00000108479	GALK1	-0.44754	0.523396	-0.179005	0.63011	0.0121181	0.981017
ENSG00000108582	CPD	0.480874	0.523396	0.646797	0.00987254	1.12626	1.00339e-06
ENSG00000108639	SYNGR2	-0.345677	0.523396	-0.0618914	0.858465	0.0302444	0.919373
ENSG00000109736	MFSD10	-0.409705	0.523396	-0.204241	0.49899	-0.0575557	0.860591
ENSG00000111885	MAN1A1	0.334621	0.523396	0.399148	0.0323712	0.44539	0.0121805
ENSG00000112514	CUTA	-0.38748	0.523396	-0.302435	0.203439	-0.345422	0.10634
ENSG00000112531	QKI	0.357384	0.523396	0.063972	0.851197	-0.0061719	0.983483
ENSG00000112685	EXOC2	0.293176	0.523396	0.291634	0.0760978	-0.153194	0.399232
ENSG00000112695	COX7A2	-0.486803	0.523396	-0.334548	0.311833	-0.213218	0.520096
ENSG00000114120	SLC25A36	0.530511	0.523396	0.380715	0.269538	0.731218	0.0080404
ENSG00000114573	ATP6V1A	0.273921	0.523396	0.457717	0.000983488	0.508733	0.000231448
ENSG00000114738	MAPKAPK3	-0.372347	0.523396	-0.574866	0.00355057	-1.04202	1.94221e-08
ENSG00000114857	NKTR	0.642308	0.523396	0.528775	0.177512	0.555132	0.125328
ENSG00000114978	MOB1A	0.276414	0.523396	0.354537	0.0150365	0.437096	0.0015694
ENSG00000115317	HTRA2	-0.380111	0.523396	-0.420492	0.0543631	-0.637245	0.00120891
ENSG00000116691	MIIP	-0.376606	0.523396	-0.274822	0.274895	-0.290733	0.198061
ENSG00000117620	SLC35A3	0.396694	0.523396	0.0640546	0.874271	-0.247746	0.319288
ENSG00000117691	NENF	-0.431538	0.523396	-0.181691	0.59538	-0.0763509	0.821812
ENSG00000118640	VAMP8	-0.398818	0.523396	-0.586435	0.00650404	-0.98349	1.00905e-06
ENSG00000121741	ZMYM2	0.329024	0.523396	0.199669	0.385049	0.391586	0.0266923
ENSG00000121966	CXCR4	3.10411	0.523396	3.785	0.0322089	3.70897	0.0163338
ENSG00000122034	GTF3A	-0.326596	0.523396	-0.312924	0.104921	-0.564965	0.000691993
ENSG00000122741	DCAF10	0.33704	0.523396	0.406623	0.019662	0.703599	7.64833e-06
ENSG00000123159	GIPC1	-0.361762	0.523396	-0.0524703	0.885596	0.114649	0.652544
ENSG00000123607	TTC21B	0.367616	0.523396	0.570069	0.00284149	0.982613	3.82385e-08
ENSG00000123636	BAZ2B	0.59665	0.523396	0.243714	0.614497	-0.0153254	0.982104
ENSG00000124151	NCOA3	0.463857	0.523396	0.659643	0.00476164	1.16677	7.77309e-08
ENSG00000125901	MRPS26	-0.49105	0.523396	-0.36259	0.274784	-0.387106	0.192864
ENSG00000126070	AGO3	0.335889	0.523396	0.481992	0.00883077	0.563349	0.00143254
ENSG00000126602	TRAP1	-0.275603	0.523396	-0.248007	0.146897	-0.258576	0.104532
ENSG00000128524	ATP6V1F	-0.389594	0.523396	-0.0982203	0.781437	-0.133131	0.627796
ENSG00000128923	MINDY2	0.599318	0.523396	0.409159	0.289981	0.211098	0.603477
ENSG00000129562	DAD1	-0.400886	0.523396	-0.122262	0.723371	-0.115158	0.687091
ENSG00000130005	GAMT	-0.371158	0.523396	-0.037943	0.925207	0.216453	0.339096
ENSG00000130305	NSUN5	-0.45148	0.523396	-0.392381	0.145675	-0.554661	0.0195781
ENSG00000130725	UBE2M	-0.327995	0.523396	-0.260516	0.222442	-0.512638	0.00313599
ENSG00000130755	GMFG	-0.4154	0.523396	-0.341413	0.205992	-0.320652	0.203488
ENSG00000130811	EIF3G	-0.324715	0.523396	-0.204376	0.362256	-0.203461	0.309087
ENSG00000132589	FLOT2	-0.220086	0.523396	-0.265446	0.0356617	-0.515611	4.12244e-06
ENSG00000134825	TMEM258	-0.418545	0.523396	-0.21742	0.484817	-0.288569	0.256795
ENSG00000135617	PRADC1	-0.46889	0.523396	-0.0169883	0.97129	0.203728	0.512448
ENSG00000135905	DOCK10	1.28562	0.523396	-0.075024	0.963217	0.229947	0.846003
ENSG00000136630	HLX	-0.594788	0.523396	-0.625616	0.0751216	-0.67702	0.0373597
ENSG00000136942	RPL35	-0.515296	0.523396	-0.278712	0.428488	-0.13714	0.704277
ENSG00000137145	DENND4C	0.507888	0.523396	0.453949	0.126555	0.560839	0.0372784
ENSG00000137161	CNPY3	-0.278667	0.523396	-0.473797	0.00057064	-0.756305	1.42479e-08
ENSG00000137288	UQCC2	-0.458694	0.523396	-0.413586	0.105502	-0.818446	0.000178412
ENSG00000137449	CPEB2	0.644978	0.523396	0.360156	0.467712	0.856434	0.0146919
ENSG00000137601	NEK1	0.370316	0.523396	0.388119	0.0544725	0.517141	0.0049124
ENSG00000137812	KNL1	0.523254	0.523396	0.561813	0.0460862	0.593789	0.0277545
ENSG00000138071	ACTR2	0.318252	0.523396	0.204736	0.317383	0.167313	0.387162
ENSG00000138658	ZGRF1	0.617972	0.523396	0.375468	0.34896	-0.107656	0.814044
ENSG00000139496	NUP58	0.308444	0.523396	0.190641	0.344536	0.248529	0.144109
ENSG00000139618	BRCA2	0.672983	0.523396	0.648834	0.0928475	0.631332	0.0872104
ENSG00000140750	ARHGAP17	0.308757	0.523396	0.411679	0.0146827	0.729853	1.40046e-06
ENSG00000141873	SLC39A3	-0.404052	0.523396	-0.467548	0.043737	-0.697993	0.000930795
ENSG00000142546	NOSIP	-0.409558	0.523396	0.226806	0.459775	0.698242	0.00118912
ENSG00000143190	POU2F1	0.755989	0.523396	0.326366	0.597116	0.284265	0.600245
ENSG00000143458	GABPB2	0.416934	0.523396	-0.100894	0.799381	-0.837109	0.000134538
ENSG00000143543	JTB	-0.432476	0.523396	-0.384835	0.131632	-0.576334	0.0100176
ENSG00000145425	RPS3A	-0.597424	0.523396	-0.526629	0.155738	-0.238009	0.566924
ENSG00000145495	2018-03-06	0.37741	0.523396	0.255093	0.323379	0.329348	0.134938
ENSG00000146757	ZNF92	0.420299	0.523396	0.465473	0.0357103	0.916558	2.33227e-06
ENSG00000148803	FUOM	-0.434989	0.523396	-0.193394	0.581398	-0.0300119	0.938442
ENSG00000149187	CELF1	0.309491	0.523396	0.338398	0.0410028	0.402072	0.00964903
ENSG00000149476	TKFC	-0.257938	0.523396	-0.0208905	0.939474	0.228761	0.0948462
ENSG00000149806	FAU	-0.40284	0.523396	-0.153118	0.640147	0.0161001	0.968119
ENSG00000151422	FER	0.367181	0.523396	0.274514	0.223129	0.0705168	0.795274
ENSG00000152223	EPG5	0.717235	0.523396	0.73343	0.0653224	1.22732	0.000454671
ENSG00000152784	PRDM8	3.10614	0.523396	2.08876	0.400456	1.38932	0.568969
ENSG00000153914	SREK1	0.537802	0.523396	0.489339	0.105605	0.374755	0.217635
ENSG00000154429	CCSAP	0.553608	0.523396	0.531577	0.112512	1.07234	0.000149559
ENSG00000155850	SLC26A2	0.549597	0.523396	0.790261	0.00871989	1.08103	0.000136287
ENSG00000156531	PHF6	0.367784	0.523396	0.14369	0.628766	0.0395699	0.897734
ENSG00000156802	ATAD2	0.327815	0.523396	0.627865	5.73242e-05	0.953329	5.99253e-10
ENSG00000158710	TAGLN2	-0.333879	0.523396	-0.387507	0.0440364	-0.409474	0.0266931
ENSG00000158711	ELK4	0.536727	0.523396	0.384671	0.275226	0.504989	0.0950325
ENSG00000159069	FBXW5	-0.3326	0.523396	0.0789291	0.793451	0.288653	0.121467
ENSG00000159199	ATP5G1	-0.368181	0.523396	-0.189009	0.467712	-0.136742	0.574953
ENSG00000159256	MORC3	0.321201	0.523396	0.401149	0.0283124	0.804245	6.24681e-07
ENSG00000160221	C21orf33	-0.287488	0.523396	-0.19328	0.305592	-0.187672	0.273356
ENSG00000160570	DEDD2	-0.302995	0.523396	-0.259414	0.182625	-0.412197	0.0129024
ENSG00000161179	YDJC	-0.568672	0.523396	-0.569285	0.07436	-0.884598	0.001827
ENSG00000162585	FAAP20	-0.488247	0.523396	-0.331077	0.292715	-0.182158	0.576142
ENSG00000162601	MYSM1	0.479649	0.523396	0.256949	0.482227	-0.0869808	0.82286
ENSG00000162923	WDR26	0.435305	0.523396	0.6388	0.00502445	1.0144	2.13699e-06
ENSG00000163444	TMEM183A	-0.349052	0.523396	-0.26653	0.213299	-0.35834	0.0542901
ENSG00000163479	SSR2	-0.393527	0.523396	-0.327858	0.166008	-0.409425	0.0535495
ENSG00000163625	WDFY3	0.560118	0.523396	0.20964	0.659771	0.195335	0.630356
ENSG00000163882	POLR2H	-0.371089	0.523396	-0.188976	0.490896	-0.201953	0.391718
ENSG00000163960	UBXN7	0.739635	0.523396	0.636773	0.150554	0.874406	0.0255606
ENSG00000164327	RICTOR	0.801878	0.523396	0.327229	0.592531	0.271512	0.616466
ENSG00000164405	UQCRQ	-0.460757	0.523396	-0.127685	0.753563	0.0360208	0.925148
ENSG00000166557	TMED3	-0.429803	0.523396	-0.337107	0.188761	-0.312088	0.196494
ENSG00000166562	SEC11C	-0.386439	0.523396	-0.187823	0.53216	-0.10259	0.727868
ENSG00000167208	SNX20	1.63087	0.523396	1.3162	0.272822	1.37458	0.16108
ENSG00000167272	POP5	-0.368617	0.523396	-0.160517	0.586644	-0.193817	0.42208
ENSG00000167565	SERTAD3	-0.407497	0.523396	-0.186992	0.544798	-0.292059	0.225377
ENSG00000169220	RGS14	-0.469113	0.523396	-1.04887	6.89556e-06	-2.08634	2.82867e-19
ENSG00000169223	LMAN2	-0.316408	0.523396	-0.0882076	0.76298	-0.0256452	0.925667
ENSG00000169689	CENPX	-0.439731	0.523396	-0.559876	0.0243397	-0.627482	0.00817021
ENSG00000169976	SF3B5	-0.412774	0.523396	-0.261184	0.337158	-0.29057	0.222425
ENSG00000170113	NIPA1	0.495169	0.523396	0.392182	0.228231	0.288687	0.366954
ENSG00000172009	THOP1	-0.267262	0.523396	-0.0315003	0.916103	0.0628771	0.762867
ENSG00000172493	AFF1	0.660251	0.523396	0.69357	0.0579997	0.987497	0.00289728
ENSG00000172531	PPP1CA	-0.339327	0.523396	-0.151821	0.562319	-0.222271	0.281156
ENSG00000172869	DMXL1	0.59804	0.523396	0.455684	0.218781	0.72303	0.0203309
ENSG00000174839	DENND6A	0.437733	0.523396	0.564269	0.0123867	0.248652	0.34188
ENSG00000175105	ZNF654	0.496566	0.523396	0.655264	0.0182842	1.10047	1.04406e-05
ENSG00000175550	DRAP1	-0.383906	0.523396	-0.186174	0.514378	-0.224288	0.346353
ENSG00000175634	RPS6KB2	-0.311855	0.523396	0.133739	0.550375	0.263708	0.111748
ENSG00000175756	AURKAIP1	-0.47042	0.523396	-0.191311	0.601337	-0.18512	0.557341
ENSG00000176101	SSNA1	-0.482451	0.523396	-0.185681	0.640147	-0.27311	0.376249
ENSG00000176208	ATAD5	0.603488	0.523396	0.4446	0.276389	0.401529	0.290718
ENSG00000176946	THAP4	-0.381049	0.523396	-0.545475	0.00920277	-1.05661	3.68377e-08
ENSG00000177119	ANO6	0.359418	0.523396	0.30187	0.186607	0.119398	0.64775
ENSG00000177189	RPS6KA3	0.355787	0.523396	0.03299	0.931533	-0.137738	0.565002
ENSG00000177697	CD151	-0.332027	0.523396	-0.282598	0.182724	-0.39033	0.035321
ENSG00000178904	DPY19L3	0.426439	0.523396	0.18544	0.559397	0.165323	0.555534
ENSG00000178952	TUFM	-0.286325	0.523396	-0.155975	0.458311	-0.0342923	0.886565
ENSG00000178980	SELENOW	-0.351669	0.523396	0.0528718	0.885692	0.356291	0.0756651
ENSG00000180370	PAK2	0.315357	0.523396	0.101234	0.712136	0.093019	0.684637
ENSG00000181666	HKR1	0.686858	0.523396	0.653193	0.142154	0.770861	0.0422587
ENSG00000183011	NAA38	-0.475653	0.523396	-0.168067	0.675354	-0.189781	0.559934
ENSG00000183307	TMEM121B	1.03977	0.523396	0.599414	0.465421	1.65823	0.000590269
ENSG00000184863	RBM33	0.458834	0.523396	0.36196	0.21349	0.32902	0.229454
ENSG00000186687	LYRM7	0.382135	0.523396	0.0640979	0.868361	-0.0870045	0.76675
ENSG00000196372	ASB13	-0.457249	0.523396	-0.601989	0.0117037	-0.832292	0.000213357
ENSG00000196565	HBG2	-0.453289	0.523396	-0.489044	0.0632907	-0.528367	0.0344368
ENSG00000196712	NF1	0.572832	0.523396	0.0244347	0.965125	-0.57194	0.0725908
ENSG00000197448	GSTK1	-0.274224	0.523396	-0.098999	0.662784	0.00212499	0.993077
ENSG00000197956	S100A6	-0.485128	0.523396	-0.447088	0.13511	-0.339838	0.253618
ENSG00000197969	VPS13A	0.699046	0.523396	0.354644	0.50821	0.541686	0.20034
ENSG00000198087	CD2AP	0.417802	0.523396	0.349509	0.186607	0.000383989	0.999099
ENSG00000198399	ITSN2	0.393202	0.523396	0.0617927	0.868677	-0.470572	0.0191554
ENSG00000198408	MGEA5	0.476006	0.523396	0.463176	0.0833221	0.559031	0.0236068
ENSG00000198888	ND1	0.745435	0.523396	0.743593	0.086357	1.06489	0.00608941
ENSG00000198931	APRT	-0.389411	0.523396	-0.11645	0.733622	-0.00140967	0.996531
ENSG00000204217	BMPR2	0.544743	0.523396	0.600295	0.0524696	0.97866	0.000355755
ENSG00000213096	ZNF254	0.319385	0.523396	0.353797	0.0622899	0.371212	0.0373271
ENSG00000213931	HBE1	-0.349393	0.523396	-0.3187	0.131171	-0.14213	0.552442
ENSG00000213934	HBG1	-0.452156	0.523396	-0.493359	0.0490002	-0.373779	0.144323
ENSG00000221968	FADS3	-0.372061	0.523396	-0.649259	0.000560203	-0.598425	0.0019078
ENSG00000228253	ATP8	0.956856	0.523396	1.09459	0.0409655	1.03445	0.0486409
ENSG00000239900	ADSL	-0.312499	0.523396	-0.331203	0.0673639	-0.521001	0.00125306
ENSG00000253352	NA	0.359826	0.523396	0.206962	0.397253	-0.179697	0.422361
ENSG00000270055	NA	0.555702	0.523396	0.321426	0.401112	0.541961	0.0702024
ENSG00000125835	SNRPB	-0.426403	0.52349	-0.340824	0.226625	-0.493499	0.0405867
ENSG00000004059	ARF5	-0.333752	0.525857	-0.145895	0.607002	-0.00486048	0.986996
ENSG00000006042	TMEM98	-0.379353	0.525857	-0.621438	0.00239243	-0.782621	8.69212e-05
ENSG00000048140	TSPAN17	-0.354248	0.525857	-0.443356	0.035406	-0.568705	0.00373674
ENSG00000060237	WNK1	0.44891	0.525857	0.446906	0.111763	0.758445	0.00182247
ENSG00000064393	HIPK2	0.525572	0.525857	-0.0862712	0.878832	-0.323339	0.356911
ENSG00000065970	FOXJ2	0.286675	0.525857	0.241229	0.211317	-0.137922	0.497017
ENSG00000066084	DIP2B	0.399685	0.525857	0.166986	0.631687	0.0163073	0.970028
ENSG00000066422	ZBTB11	0.529781	0.525857	0.604208	0.0632799	0.851983	0.00381814
ENSG00000066933	MYO9A	0.58311	0.525857	0.689119	0.0487184	1.10499	0.0003961
ENSG00000070476	ZXDC	0.513266	0.525857	0.798053	0.0062087	1.48114	2.84149e-08
ENSG00000071794	HLTF	0.296684	0.525857	-0.0275686	0.93755	-0.366603	0.0323025
ENSG00000075568	TMEM131	0.316549	0.525857	0.272779	0.207289	0.147014	0.522623
ENSG00000077157	PPP1R12B	0.504691	0.525857	0.605936	0.0439048	0.500093	0.0975027
ENSG00000083223	ZCCHC6	0.404545	0.525857	0.408969	0.114889	0.449536	0.062005
ENSG00000083312	TNPO1	0.433329	0.525857	0.239187	0.482576	0.465766	0.0701843
ENSG00000083845	RPS5	-0.454182	0.525857	-0.295994	0.370186	-0.0857192	0.818269
ENSG00000084207	GSTP1	-0.328012	0.525857	-0.0781162	0.803658	0.0884273	0.726735
ENSG00000092140	G2E3	0.397615	0.525857	0.227623	0.454773	-0.285806	0.261207
ENSG00000100330	MTMR3	0.285762	0.525857	0.557146	0.000164444	0.72839	5.48167e-07
ENSG00000100348	TXN2	-0.342313	0.525857	-0.303302	0.17603	-0.347679	0.0876403
ENSG00000100815	TRIP11	0.389336	0.525857	0.256669	0.377508	-0.497251	0.0296535
ENSG00000101182	PSMA7	-0.358012	0.525857	-0.132525	0.682594	-0.113004	0.684261
ENSG00000101493	ZNF516	1.46014	0.525857	1.13436	0.293601	2.03322	0.0069121
ENSG00000101745	ANKRD12	0.409039	0.525857	0.320388	0.247806	0.214631	0.439369
ENSG00000101972	STAG2	0.440701	0.525857	-0.110663	0.801047	-0.743933	0.00245786
ENSG00000102901	CENPT	-0.330266	0.525857	-0.293752	0.17603	-0.29998	0.136306
ENSG00000103260	METRN	-0.504566	0.525857	0.089324	0.868793	0.677166	0.0180693
ENSG00000104903	LYL1	-0.463389	0.525857	-0.525722	0.0575521	-1.41594	1.78551e-09
ENSG00000105185	PDCD5	-0.291874	0.525857	-0.263045	0.177255	-0.35409	0.0389563
ENSG00000105355	PLIN3	-0.291562	0.525857	-0.228286	0.243175	-0.0793584	0.723836
ENSG00000105669	COPE	-0.33576	0.525857	-0.0670901	0.843927	0.0430995	0.882368
ENSG00000107404	DVL1	-0.354367	0.525857	-0.439434	0.0398383	-0.712917	0.000215887
ENSG00000107551	RASSF4	1.20757	0.525857	-0.219769	0.899057	2.46184	9.50665e-06
ENSG00000109046	WSB1	0.285333	0.525857	0.308284	0.0720825	0.593755	6.17209e-05
ENSG00000110422	HIPK3	0.554362	0.525857	0.315234	0.469597	-0.00230892	0.996348
ENSG00000113615	SEC24A	0.406568	0.525857	0.225104	0.467572	0.147974	0.617023
ENSG00000114956	DGUOK	-0.358951	0.525857	-0.119218	0.717615	-0.288503	0.194211
ENSG00000115020	PIKFYVE	0.576043	0.525857	0.443372	0.260026	0.708011	0.0300966
ENSG00000115109	EPB41L5	0.51365	0.525857	1.28523	6.26883e-07	2.11891	1.48022e-16
ENSG00000115307	AUP1	-0.454973	0.525857	-0.489881	0.0797704	-0.785089	0.00152265
ENSG00000115464	USP34	0.548518	0.525857	0.398996	0.298451	0.205165	0.610967
ENSG00000118412	CASP8AP2	0.366244	0.525857	0.479192	0.0278869	0.47646	0.024431
ENSG00000119547	ONECUT2	0.747968	0.525857	0.671536	0.177401	1.40285	0.000523162
ENSG00000120685	PROSER1	0.297217	0.525857	0.108116	0.678566	-0.031591	0.903196
ENSG00000122705	CLTA	-0.335219	0.525857	-0.119658	0.686668	0.0622192	0.820001
ENSG00000125995	ROMO1	-0.485703	0.525857	-0.225916	0.581792	-0.0107849	0.982893
ENSG00000126254	RBM42	-0.324666	0.525857	-0.162581	0.522574	-0.223664	0.275959
ENSG00000126267	COX6B1	-0.382586	0.525857	-0.155	0.638939	-0.117084	0.693044
ENSG00000130159	ECSIT	-0.405139	0.525857	-0.325101	0.247082	-0.529309	0.0235593
ENSG00000131408	NR1H2	-0.340514	0.525857	-0.253262	0.29034	-0.508268	0.00749077
ENSG00000132356	PRKAA1	0.361174	0.525857	0.254129	0.326532	0.0883309	0.760952
ENSG00000133265	HSPBP1	-0.417257	0.525857	-0.307187	0.294997	-0.355058	0.16825
ENSG00000134318	ROCK2	0.438556	0.525857	0.446691	0.105312	0.385761	0.15353
ENSG00000134970	TMED7	0.581324	0.525857	-0.110835	0.855361	-0.617282	0.0763001
ENSG00000135847	NA	-0.309243	0.525857	-0.304518	0.122956	-0.69876	2.19632e-05
ENSG00000136715	SAP130	0.239047	0.525857	0.419552	0.0012308	0.836688	5.78895e-12
ENSG00000137770	CTDSPL2	0.336489	0.525857	0.419871	0.0317496	0.417638	0.0279949
ENSG00000138073	PREB	-0.310198	0.525857	-0.204048	0.367671	-0.327702	0.0727473
ENSG00000138286	FAM149B1	0.26264	0.525857	0.386652	0.0108573	0.592183	2.33217e-05
ENSG00000138688	KIAA1109	0.732154	0.525857	0.498479	0.337158	0.419732	0.385814
ENSG00000138780	GSTCD	0.353866	0.525857	0.498599	0.0127233	0.493318	0.0117337
ENSG00000139116	KIF21A	0.310216	0.525857	0.309388	0.107745	0.427057	0.012772
ENSG00000141510	TP53	0.60466	0.525857	0.179767	0.764027	0.679818	0.0540506
ENSG00000142252	GEMIN7	-0.462322	0.525857	-0.312562	0.348937	-0.712714	0.0052162
ENSG00000143621	ILF2	-0.27901	0.525857	-0.244033	0.182161	-0.300088	0.0666873
ENSG00000147421	HMBOX1	0.608761	0.525857	0.2391	0.651107	0.254096	0.562996
ENSG00000147852	VLDLR	0.798779	0.525857	0.239538	0.772948	0.637917	0.193938
ENSG00000147889	CDKN2A	3.06748	0.525857	2.05034	0.482897	3.93608	0.0137045
ENSG00000148362	PAXX	-0.394189	0.525857	-0.186206	0.553917	-0.0595533	0.856262
ENSG00000148634	HERC4	0.262251	0.525857	0.331222	0.0357103	0.388001	0.00887038
ENSG00000151458	ANKRD50	0.472473	0.525857	0.672334	0.0126954	1.39519	7.7709e-09
ENSG00000152520	PAN3	0.387283	0.525857	0.0661455	0.875856	-0.504798	0.0264518
ENSG00000153561	RMND5A	0.342297	0.525857	0.0493147	0.898374	0.214679	0.350522
ENSG00000153666	NA	0.955822	0.525857	1.18413	0.0428984	2.27842	4.59495e-07
ENSG00000157764	BRAF	0.447326	0.525857	0.128804	0.766464	0.0408092	0.920481
ENSG00000160688	FLAD1	-0.422453	0.525857	-0.492075	0.0534114	-0.793453	0.000501445
ENSG00000165392	WRN	0.324697	0.525857	0.183316	0.453716	0.0859357	0.732739
ENSG00000166681	BEX3	3.06639	0.525857	0.20312	0.963217	2.3511	0.276545
ENSG00000166987	MBD6	0.272859	0.525857	0.427776	0.00424306	0.226514	0.177081
ENSG00000168090	COPS6	-0.313438	0.525857	-0.221975	0.317095	-0.402949	0.0232107
ENSG00000169504	CLIC4	0.482763	0.525857	0.581036	0.0424221	1.01934	6.40335e-05
ENSG00000169519	METTL15	0.254902	0.525857	0.38452	0.00849485	0.244571	0.115562
ENSG00000169592	INO80E	-0.224701	0.525857	-0.1105	0.534604	-0.112516	0.45969
ENSG00000170248	PDCD6IP	0.219684	0.525857	0.27743	0.0344152	0.395588	0.00100137
ENSG00000170310	STX8	-0.442394	0.525857	-0.319143	0.30331	-0.426086	0.104654
ENSG00000170421	KRT8	-0.306172	0.525857	-0.112178	0.684179	0.0611352	0.810041
ENSG00000170627	GTSF1	-0.281035	0.525857	-0.305574	0.0838296	-0.396544	0.0138816
ENSG00000170892	TSEN34	-0.422502	0.525857	-0.0658671	0.886164	0.0426813	0.911189
ENSG00000172590	MRPL52	-0.389235	0.525857	-0.396496	0.103304	-0.574368	0.00805823
ENSG00000172732	MUS81	-0.280952	0.525857	-0.456479	0.00251136	-0.628768	1.54747e-05
ENSG00000173273	TNKS	0.560906	0.525857	0.416601	0.300931	0.524997	0.130358
ENSG00000173276	ZBTB21	0.458006	0.525857	0.749409	0.00253223	1.18673	4.07656e-07
ENSG00000174547	MRPL11	-0.422154	0.525857	-0.350026	0.227601	-0.603876	0.0119062
ENSG00000178449	COX14	-0.463254	0.525857	-0.505301	0.0780202	-0.642193	0.014439
ENSG00000178567	EPM2AIP1	0.497176	0.525857	0.392053	0.241659	0.407534	0.180518
ENSG00000178878	APOLD1	0.607359	0.525857	0.829102	0.0197919	1.57789	1.21474e-07
ENSG00000180667	YOD1	0.420366	0.525857	0.106624	0.796949	-0.208935	0.479691
ENSG00000181827	RFX7	0.575498	0.525857	0.220273	0.659373	0.038885	0.941693
ENSG00000182117	NOP10	-0.480003	0.525857	-0.471856	0.114223	-0.652521	0.0145397
ENSG00000182168	UNC5C	1.5202	0.525857	0.389947	0.837981	1.14968	0.257582
ENSG00000185559	DLK1	-0.424392	0.525857	-0.393282	0.150658	-0.167458	0.589218
ENSG00000186074	CD300LF	3.06763	0.525857	2.6353	0.272594	2.93587	0.116148
ENSG00000186517	ARHGAP30	0.702262	0.525857	-0.397678	0.546487	-0.769906	0.129281
ENSG00000187145	NA	-0.348877	0.525857	-0.184774	0.50821	-0.254046	0.260533
ENSG00000197982	C1orf122	-0.538089	0.525857	0.00897888	0.987118	0.222095	0.557998
ENSG00000198862	LTN1	0.425344	0.525857	0.353274	0.220793	0.259273	0.362105
ENSG00000198938	COX3	0.598981	0.525857	0.721833	0.0428975	1.00142	0.00219304
ENSG00000203485	INF2	-0.308563	0.525857	-0.420969	0.0181672	-0.539386	0.00127707
ENSG00000206172	HBA1	-0.514246	0.525857	-0.52926	0.093514	-0.374438	0.246878
ENSG00000213619	NDUFS3	-0.413689	0.525857	-0.299153	0.292034	-0.571278	0.0118585
ENSG00000215021	PHB2	-0.341029	0.525857	-0.33505	0.122185	-0.429179	0.0286717
ENSG00000241468	ATP5J2	-0.429031	0.525857	-0.355104	0.223443	-0.301955	0.277342
ENSG00000246705	H2AFJ	2.84352	0.525857	-0.758666	0.854575	2.71161	0.122349
ENSG00000261609	GAN	0.483989	0.525857	0.497481	0.095874	1.07441	1.8683e-05
ENSG00000261739	NA	1.51834	0.525857	1.99882	0.0302545	3.41628	1.21794e-06
ENSG00000106153	CHCHD2	-0.39581	0.526029	-0.276744	0.343266	-0.215312	0.437147
ENSG00000178741	COX5A	-0.350739	0.531821	-0.123079	0.708628	0.0236033	0.943736
ENSG00000004779	NDUFAB1	-0.400865	0.53268	-0.300987	0.307277	-0.467819	0.0547784
ENSG00000007264	MATK	-0.428918	0.53268	-0.738387	0.00284149	-0.679639	0.00659131
ENSG00000011600	TYROBP	-0.470564	0.53268	-0.56022	0.0634717	-0.419726	0.161191
ENSG00000040341	STAU2	0.2548	0.53268	0.460939	0.00105106	0.64181	2.4103e-06
ENSG00000042753	AP2S1	-0.393103	0.53268	-0.108329	0.79082	0.0408906	0.913853
ENSG00000047188	YTHDC2	0.379046	0.53268	-0.31003	0.273955	-0.750563	0.000670599
ENSG00000053501	USE1	-0.339985	0.53268	-0.133897	0.675518	-0.30735	0.165386
ENSG00000056586	RC3H2	0.38545	0.53268	0.606719	0.00849485	0.753418	0.000622199
ENSG00000065427	KARS	-0.233429	0.53268	-0.332404	0.0181485	-0.464096	0.000395526
ENSG00000065613	SLK	0.327284	0.53268	0.156379	0.584463	0.00558803	0.985691
ENSG00000066336	SPI1	-0.4622	0.53268	-1.52775	4.75051e-10	-2.23931	4.08344e-19
ENSG00000068650	ATP11A	0.463613	0.53268	0.463516	0.130523	0.740465	0.00522343
ENSG00000069275	NUCKS1	0.333915	0.53268	0.237844	0.337817	0.0614803	0.830524
ENSG00000070785	EIF2B3	-0.256568	0.53268	-0.288443	0.0871342	-0.359393	0.01983
ENSG00000076641	PAG1	0.974271	0.53268	1.8937	0.000477696	3.79831	1.89245e-16
ENSG00000078269	SYNJ2	0.34192	0.53268	0.322616	0.1745	0.305923	0.171185
ENSG00000079462	PAFAH1B3	-0.337721	0.53268	-0.169023	0.545855	-0.247146	0.264087
ENSG00000085719	CPNE3	0.252426	0.53268	0.325204	0.0419754	0.56809	6.04769e-05
ENSG00000087088	BAX	-0.271856	0.53268	-0.303879	0.0906395	-0.583417	0.000160285
ENSG00000089053	ANAPC5	-0.16696	0.53268	-0.241777	0.0189234	-0.143192	0.197274
ENSG00000090263	MRPS33	-0.286779	0.53268	-0.249319	0.210146	-0.309769	0.0775085
ENSG00000092841	MYL6	-0.394353	0.53268	-0.140567	0.710075	0.00661989	0.985823
ENSG00000093010	COMT	-0.297574	0.53268	-0.29847	0.146664	-0.355152	0.0576915
ENSG00000095015	MAP3K1	0.435018	0.53268	0.412275	0.167276	0.526498	0.0467717
ENSG00000099385	BCL7C	-0.426066	0.53268	-0.192111	0.602408	-0.233436	0.438562
ENSG00000099899	TRMT2A	-0.43756	0.53268	-0.507549	0.0729624	-1.22152	3.76651e-07
ENSG00000101220	C20orf27	-0.427077	0.53268	-0.271654	0.422296	-0.192073	0.552661
ENSG00000101439	CST3	-0.308453	0.53268	0.0445884	0.904003	0.296386	0.13769
ENSG00000101974	ATP11C	0.355242	0.53268	-0.126444	0.717615	-0.250766	0.309034
ENSG00000102030	NAA10	-0.341921	0.53268	-0.254987	0.302784	-0.324892	0.126416
ENSG00000103994	ZNF106	0.418957	0.53268	0.286252	0.389758	0.230079	0.458587
ENSG00000104343	UBE2W	0.424401	0.53268	0.257175	0.451987	0.228068	0.45481
ENSG00000104979	C19orf53	-0.383213	0.53268	-0.215838	0.489772	-0.329915	0.183163
ENSG00000105135	ILVBL	-0.398592	0.53268	-0.238952	0.457356	-0.553778	0.0195064
ENSG00000105401	CDC37	-0.269647	0.53268	-0.0073096	0.981225	0.205405	0.264358
ENSG00000105472	CLEC11A	-0.565774	0.53268	-0.611478	0.105605	-0.257737	0.552661
ENSG00000105810	CDK6	0.498231	0.53268	-0.400472	0.282071	-0.869261	0.00298736
ENSG00000106460	TMEM106B	0.458659	0.53268	0.153731	0.738253	-0.011583	0.982893
ENSG00000108106	UBE2S	-0.461362	0.53268	0.073997	0.885815	0.605727	0.0266449
ENSG00000108591	DRG2	-0.228607	0.53268	-0.117167	0.556395	-0.0861716	0.635877
ENSG00000110077	MS4A6A	-0.497394	0.53268	-1.57317	4.59708e-08	-1.42044	1.29692e-06
ENSG00000110492	MDK	-0.392445	0.53268	-0.284352	0.332003	-0.140712	0.64775
ENSG00000111321	LTBR	-0.454621	0.53268	-0.788355	0.00277063	-1.89511	9.67012e-15
ENSG00000112282	MED23	0.242702	0.53268	0.0374538	0.896588	0.214531	0.181144
ENSG00000113845	TIMMDC1	-0.277676	0.53268	-0.238647	0.232709	-0.215458	0.249549
ENSG00000114739	ACVR2B	0.631235	0.53268	-0.131444	0.850229	-0.86037	0.0262585
ENSG00000117640	MTFR1L	-0.299996	0.53268	-0.408605	0.0265144	-0.527701	0.00211277
ENSG00000117724	CENPF	0.529392	0.53268	0.213461	0.670945	0.110069	0.814295
ENSG00000122483	CCDC18	0.299581	0.53268	0.165581	0.520588	0.0233133	0.937615
ENSG00000123131	PRDX4	-0.51167	0.53268	-0.568266	0.0780922	-0.656294	0.029336
ENSG00000125652	ALKBH7	-0.555348	0.53268	-0.170017	0.764027	0.0797225	0.877515
ENSG00000125753	VASP	-0.282268	0.53268	-0.294443	0.111801	-0.448072	0.00599687
ENSG00000125898	FAM110A	-0.340983	0.53268	-0.024513	0.95447	-0.117668	0.655393
ENSG00000126756	UXT	-0.379946	0.53268	-0.24703	0.417199	-0.17866	0.539493
ENSG00000126768	TIMM17B	-0.344263	0.53268	-0.119754	0.716203	-0.033859	0.916033
ENSG00000129534	MIS18BP1	0.368931	0.53268	-0.101445	0.794746	-0.546956	0.0154585
ENSG00000130511	SSBP4	-0.451085	0.53268	-0.566645	0.0384565	-0.890294	0.000334895
ENSG00000130733	YIPF2	-0.319811	0.53268	-0.422706	0.0377398	-0.635473	0.000610299
ENSG00000131153	GINS2	-0.319446	0.53268	-0.0516491	0.886288	-0.0370116	0.90067
ENSG00000131375	CAPN7	0.216719	0.53268	0.29181	0.0328925	0.228737	0.0987986
ENSG00000131469	RPL27	-0.440136	0.53268	-0.244642	0.496072	-0.0712273	0.85465
ENSG00000131652	THOC6	-0.287551	0.53268	-0.182916	0.416426	-0.464373	0.00505516
ENSG00000132386	SERPINF1	-0.264966	0.53268	-0.102142	0.689222	0.132872	0.50651
ENSG00000133703	KRAS	0.344682	0.53268	0.182626	0.528896	-0.0289306	0.930489
ENSG00000135446	CDK4	-0.352666	0.53268	-0.428643	0.0602904	-1.04573	8.31472e-08
ENSG00000136490	LIMD2	-0.419215	0.53268	-0.340196	0.256829	-0.210815	0.485791
ENSG00000137880	GCHFR	-0.447444	0.53268	-0.0273117	0.963217	0.178582	0.61195
ENSG00000138594	TMOD3	0.326674	0.53268	0.245872	0.32992	0.235958	0.300996
ENSG00000140995	DEF8	-0.25947	0.53268	-0.0200211	0.952967	0.230473	0.175121
ENSG00000141570	CBX8	-0.266729	0.53268	-0.38019	0.0235284	-0.417021	0.00918963
ENSG00000141646	SMAD4	0.312226	0.53268	0.348836	0.088315	0.348285	0.0733994
ENSG00000142655	PEX14	-0.263526	0.53268	-0.413554	0.00984731	-0.888991	1.11488e-09
ENSG00000142875	PRKACB	0.410535	0.53268	0.786307	0.000749179	0.670732	0.00526209
ENSG00000143797	MBOAT2	0.426817	0.53268	-0.0337658	0.95139	0.0335619	0.935293
ENSG00000144485	HES6	-0.499746	0.53268	0.0361782	0.954815	1.11803	4.54366e-05
ENSG00000145734	BDP1	0.615481	0.53268	0.308112	0.572115	-0.0710955	0.904031
ENSG00000147050	KDM6A	0.341457	0.53268	0.4054	0.06433	0.524798	0.00873659
ENSG00000147123	NDUFB11	-0.352548	0.53268	-0.0307759	0.946864	0.1405	0.612518
ENSG00000147548	NSD3	0.355467	0.53268	0.218942	0.450273	0.0113775	0.97872
ENSG00000148334	PTGES2	-0.347695	0.53268	-0.283743	0.263351	-0.997058	1.73534e-07
ENSG00000148834	GSTO1	-0.416152	0.53268	-0.349076	0.231278	-0.458676	0.0705199
ENSG00000149600	COMMD7	-0.384363	0.53268	-0.364621	0.154981	-0.603314	0.00593282
ENSG00000152022	NA	0.237599	0.53268	0.15965	0.401249	0.0620041	0.760859
ENSG00000154310	TNIK	0.375889	0.53268	0.145235	0.690393	0.121195	0.698177
ENSG00000154832	CXXC1	-0.295441	0.53268	-0.229451	0.296424	-0.451772	0.00964024
ENSG00000156273	BACH1	0.359502	0.53268	0.113366	0.753249	0.436964	0.0446146
ENSG00000156787	TBC1D31	0.220744	0.53268	0.0393709	0.875738	0.280776	0.0340811
ENSG00000156858	PRR14	-0.247962	0.53268	-0.0407455	0.886935	-0.0733034	0.724752
ENSG00000157450	RNF111	0.288529	0.53268	0.402582	0.0223831	0.570254	0.000428628
ENSG00000157500	APPL1	0.349413	0.53268	0.456051	0.0413113	0.802475	4.38909e-05
ENSG00000158850	B4GALT3	-0.29637	0.53268	-0.159991	0.516075	-0.630445	0.000145144
ENSG00000159314	ARHGAP27	-0.350832	0.53268	-0.219858	0.413449	0.458385	0.0139585
ENSG00000159788	RGS12	0.320473	0.53268	0.549526	0.00265007	0.931652	3.86353e-08
ENSG00000160352	ZNF714	0.42412	0.53268	0.299418	0.350187	0.449805	0.0848994
ENSG00000160446	ZDHHC12	-0.283314	0.53268	0.366704	0.0364661	0.374724	0.0262585
ENSG00000160551	TAOK1	0.555041	0.53268	0.318052	0.489491	0.192442	0.667514
ENSG00000160932	LY6E	-0.355973	0.53268	-0.206996	0.469593	-0.254835	0.284304
ENSG00000162062	TEDC2	-0.322284	0.53268	0.167985	0.522574	0.511074	0.00466434
ENSG00000162434	JAK1	0.331771	0.53268	0.554013	0.00453152	0.910462	6.73703e-07
ENSG00000162910	MRPL55	-0.323441	0.53268	-0.200284	0.452179	-0.0380195	0.901064
ENSG00000163110	PDLIM5	0.322153	0.53268	0.215039	0.385742	0.477899	0.0105332
ENSG00000163939	PBRM1	0.354837	0.53268	0.245879	0.370668	-0.195437	0.449903
ENSG00000163993	S100P	-0.384896	0.53268	-0.178975	0.587919	-0.00763116	0.983196
ENSG00000164663	USP49	0.504356	0.53268	0.572966	0.0726543	0.831163	0.00360616
ENSG00000165283	STOML2	-0.374241	0.53268	-0.411386	0.0934076	-0.799603	0.000148003
ENSG00000165775	FUNDC2	-0.367825	0.53268	-0.314191	0.222341	-0.268289	0.272878
ENSG00000166783	MARF1	0.619687	0.53268	0.360261	0.478127	0.264	0.578111
ENSG00000166794	PPIB	-0.366774	0.53268	-0.114343	0.753343	-0.0654362	0.837057
ENSG00000166881	NEMP1	0.338402	0.53268	0.172417	0.537153	-0.00522445	0.986661
ENSG00000166925	TSC22D4	-0.315724	0.53268	-0.139305	0.611524	-0.196291	0.36361
ENSG00000167645	YIF1B	-0.374439	0.53268	-0.317081	0.232907	-0.131957	0.656528
ENSG00000167815	PRDX2	-0.344721	0.53268	-0.105181	0.762421	0.0656937	0.826587
ENSG00000167969	ECI1	-0.41155	0.53268	-0.0384502	0.940317	0.166832	0.599748
ENSG00000168061	SAC3D1	-0.44566	0.53268	-0.0435902	0.938327	-0.126523	0.736427
ENSG00000168653	NDUFS5	-0.397434	0.53268	-0.217011	0.502601	-0.199655	0.487036
ENSG00000169718	DUS1L	-0.297411	0.53268	-0.101202	0.723462	-0.0718665	0.7721
ENSG00000171634	BPTF	0.452782	0.53268	0.277148	0.431126	0.0417428	0.920481
ENSG00000172354	GNB2	-0.294646	0.53268	-0.172299	0.475079	-0.136138	0.541054
ENSG00000172922	RNASEH2C	-0.343932	0.53268	0.346895	0.119623	0.819032	8.06144e-06
ENSG00000173230	GOLGB1	0.707179	0.53268	0.756204	0.0946471	1.19998	0.00255955
ENSG00000173457	PPP1R14B	-0.414897	0.53268	-0.563972	0.0301854	-1.0639	4.64736e-06
ENSG00000173875	ZNF791	0.317729	0.53268	0.155833	0.568087	0.316633	0.1092
ENSG00000174903	RAB1B	-0.27545	0.53268	-0.289887	0.10268	-0.597831	7.63716e-05
ENSG00000174915	PTDSS2	-0.369761	0.53268	-0.390202	0.117516	-0.66317	0.00209789
ENSG00000176340	COX8A	-0.334426	0.53268	-0.071779	0.842829	0.121671	0.649195
ENSG00000177156	TALDO1	-0.274758	0.53268	-0.162293	0.460444	-0.137922	0.490005
ENSG00000177380	PPFIA3	-0.393834	0.53268	-0.757282	0.000479185	-0.712866	0.00123463
ENSG00000177565	TBL1XR1	0.476061	0.53268	-0.523679	0.0938482	-1.43574	3.66343e-08
ENSG00000179387	ELMOD2	0.384785	0.53268	0.300557	0.303283	0.0456662	0.900684
ENSG00000179532	DNHD1	0.746131	0.53268	0.933953	0.052705	1.51458	0.000423583
ENSG00000180182	MED14	0.317766	0.53268	0.24565	0.288948	0.23816	0.259893
ENSG00000182952	HMGN4	-0.267801	0.53268	-0.520971	0.000637803	-0.837313	1.40789e-08
ENSG00000183617	MRPL54	-0.477146	0.53268	-0.34149	0.362192	-0.979915	0.000391723
ENSG00000185187	SIGIRR	-0.398426	0.53268	-0.0416063	0.932981	0.136001	0.674619
ENSG00000185219	ZNF445	0.497401	0.53268	0.604261	0.0570894	0.85914	0.00282772
ENSG00000185305	ARL15	0.317543	0.53268	-0.00287808	0.992761	-0.185909	0.423606
ENSG00000185347	TEDC1	-0.399126	0.53268	0.489187	0.042719	1.26552	4.79873e-10
ENSG00000187051	RPS19BP1	-0.540088	0.53268	-0.442047	0.248827	-0.89446	0.00366987
ENSG00000187790	FANCM	0.457997	0.53268	0.453851	0.14744	0.25928	0.436303
ENSG00000188641	DPYD	2.04247	0.53268	2.93477	0.0184688	2.72093	0.0151729
ENSG00000188986	NELFB	-0.245855	0.53268	-0.1099	0.605752	-0.330972	0.021444
ENSG00000196154	S100A4	-0.761177	0.53268	-0.864468	0.0821323	-0.942827	0.0437212
ENSG00000197386	HTT	0.525829	0.53268	0.662379	0.043493	0.951266	0.00148584
ENSG00000197766	CFD	-0.714705	0.53268	-0.0959277	0.908713	0.454277	0.348433
ENSG00000198055	GRK6	-0.265493	0.53268	-0.419607	0.00849485	-0.636466	2.02697e-05
ENSG00000198825	INPP5F	0.32054	0.53268	0.616054	0.000676949	1.35475	5.61454e-16
ENSG00000198961	PJA2	0.433605	0.53268	0.291186	0.395536	0.295335	0.329073
ENSG00000204220	PFDN6	-0.31679	0.53268	-0.288994	0.201694	-0.385376	0.0510625
ENSG00000205138	SDHAF1	-0.385445	0.53268	-0.159546	0.645435	-0.124518	0.684829
ENSG00000206560	ANKRD28	0.292585	0.53268	-0.263472	0.197759	-0.543554	0.00112464
ENSG00000210082	RNR2	0.705502	0.53268	0.698315	0.151593	1.03525	0.0147758
ENSG00000221983	UBA52	-0.35756	0.53268	-0.0958899	0.790406	0.0449857	0.890492
ENSG00000224078	NA	0.849137	0.53268	1.15984	0.0292787	0.909092	0.0848968
ENSG00000225830	ERCC6	0.540602	0.53268	0.62005	0.070395	0.660599	0.0412238
ENSG00000242372	EIF6	-0.360228	0.53268	-0.140955	0.672677	-0.147849	0.591011
ENSG00000244038	DDOST	-0.243982	0.53268	-0.130739	0.525917	-0.128486	0.474368
ENSG00000072501	SMC1A	0.335445	0.533777	0.205737	0.460564	0.166826	0.515562
ENSG00000077097	TOP2B	0.380014	0.533777	-0.163915	0.643305	-0.495687	0.035967
ENSG00000078674	PCM1	0.289382	0.533777	0.0949475	0.750269	0.0614694	0.811551
ENSG00000155111	CDK19	0.477076	0.533777	0.501376	0.124294	0.621618	0.035321
ENSG00000175087	PDIK1L	0.271023	0.533777	-0.184831	0.400541	-0.673874	1.5382e-05
ENSG00000198712	COX2	0.710646	0.533777	0.798406	0.0931959	1.10986	0.009389
ENSG00000099624	ATP5D	-0.473761	0.534905	-0.105455	0.839949	0.0750411	0.86409
ENSG00000107036	RIC1	0.370226	0.534905	0.729628	0.000576216	1.3532	1.83462e-11
ENSG00000166233	ARIH1	0.267498	0.535756	0.281438	0.124691	0.732277	1.01482e-06
ENSG00000099817	POLR2E	-0.320711	0.535776	-0.136952	0.649022	-0.113465	0.667285
ENSG00000110717	NDUFS8	-0.321179	0.535776	-0.131223	0.668385	-0.0868398	0.753489
ENSG00000112697	TMEM30A	0.289026	0.535776	0.453333	0.01047	0.436283	0.012786
ENSG00000115289	PCGF1	-0.294185	0.535776	-0.304506	0.135119	-0.709061	2.92914e-05
ENSG00000122122	SASH3	-0.615602	0.535776	-2.27481	1.78278e-07	-4.0728	6.30698e-09
ENSG00000138604	GLCE	0.401371	0.535776	1.17558	4.51267e-08	2.06837	7.96401e-22
ENSG00000005893	LAMP2	0.244903	0.536677	0.160919	0.422619	0.385981	0.00919006
ENSG00000064651	SLC12A2	0.418836	0.536677	0.740299	0.00295148	1.34674	6.76652e-09
ENSG00000092148	HECTD1	0.364647	0.536677	0.204958	0.51409	-0.0337923	0.924973
ENSG00000116005	PCYOX1	0.211068	0.536677	0.603531	1.02697e-07	1.08489	8.96256e-22
ENSG00000123992	DNPEP	-0.248922	0.536677	-0.223536	0.220422	-0.334148	0.0310662
ENSG00000125633	CCDC93	0.310258	0.536677	0.435611	0.0271813	0.879483	3.95315e-07
ENSG00000128881	TTBK2	0.617007	0.536677	0.88	0.0238916	1.31892	0.000209297
ENSG00000131711	MAP1B	0.644235	0.536677	0.310465	0.595982	0.738215	0.0744867
ENSG00000138078	PREPL	0.325237	0.536677	0.385971	0.0743661	0.72719	0.00010234
ENSG00000138448	ITGAV	0.470687	0.536677	0.485689	0.137829	0.61478	0.0369514
ENSG00000160972	PPP1R16A	-0.415168	0.536677	-0.124719	0.769748	-0.27556	0.352953
ENSG00000163029	SMC6	0.204088	0.536677	0.24604	0.0689238	0.101356	0.520162
ENSG00000163428	LRRC58	0.534978	0.536677	0.187964	0.7287	0.230737	0.586474
ENSG00000228300	C19orf24	-0.631846	0.536677	-0.365378	0.497291	-0.526036	0.222801
ENSG00000168615	ADAM9	0.269246	0.537085	0.193361	0.369388	0.237441	0.192464
ENSG00000188186	LAMTOR4	-0.436547	0.537391	-0.38522	0.231792	-0.323649	0.29218
ENSG00000012174	MBTPS2	0.297922	0.538098	-0.0321654	0.937045	-0.646079	0.000529248
ENSG00000024048	UBR2	0.348876	0.538098	0.306233	0.259517	0.519277	0.0196752
ENSG00000048392	RRM2B	0.359081	0.538098	0.411443	0.0988936	0.778209	0.000252749
ENSG00000054523	KIF1B	0.534699	0.538098	0.788979	0.0224841	1.51906	8.75254e-07
ENSG00000068796	KIF2A	0.200352	0.538098	-0.0472079	0.838997	-0.228918	0.091051
ENSG00000069482	GAL	-0.526592	0.538098	-0.672138	0.0579997	-0.369055	0.338854
ENSG00000074054	CLASP1	0.361258	0.538098	0.240372	0.416292	0.129835	0.664422
ENSG00000074800	ENO1	-0.23263	0.538098	-0.165586	0.405091	-0.0945883	0.637213
ENSG00000074842	MYDGF	-0.342136	0.538098	-0.357527	0.152709	-0.447286	0.046712
ENSG00000075303	SLC25A40	0.278903	0.538098	0.237586	0.289439	0.123007	0.600713
ENSG00000075539	FRYL	0.556163	0.538098	0.6774	0.0760837	1.16665	0.000478855
ENSG00000076201	PTPN23	0.288475	0.538098	0.321624	0.124216	0.342129	0.0800942
ENSG00000079616	KIF22	-0.227305	0.538098	-0.200133	0.265425	-0.502928	0.000305953
ENSG00000079950	STX7	0.2677	0.538098	0.184323	0.424841	0.104936	0.649195
ENSG00000085185	BCORL1	0.337667	0.538098	0.466586	0.0368607	0.922953	2.72024e-06
ENSG00000090013	BLVRB	-0.394307	0.538098	-0.157408	0.697138	0.0228125	0.959499
ENSG00000100116	GCAT	-0.289486	0.538098	-0.141445	0.603328	0.135675	0.561916
ENSG00000100297	MCM5	-0.212625	0.538098	-0.247108	0.103272	-0.483868	0.000191316
ENSG00000100300	TSPO	-0.454378	0.538098	-0.213732	0.629171	0.0606939	0.894125
ENSG00000100320	RBFOX2	0.26608	0.538098	0.310748	0.0906769	0.429907	0.00877493
ENSG00000100644	HIF1A	0.24345	0.538098	0.324444	0.0432569	0.506894	0.000416075
ENSG00000102531	FNDC3A	0.436444	0.538098	0.365734	0.279793	0.214383	0.539108
ENSG00000102996	MMP15	-0.289237	0.538098	-0.521658	0.00298603	-0.796929	2.02059e-06
ENSG00000103266	STUB1	-0.326212	0.538098	0.182218	0.543711	0.574745	0.0047658
ENSG00000103363	ELOB	-0.324862	0.538098	-0.119436	0.728927	0.00510569	0.987597
ENSG00000103657	HERC1	0.567038	0.538098	0.305929	0.555208	0.497142	0.213713
ENSG00000104783	KCNN4	-0.630063	0.538098	-1.93096	9.38535e-08	-4.12718	5.86324e-27
ENSG00000105393	BABAM1	-0.313429	0.538098	-0.242866	0.321359	-0.379378	0.0589391
ENSG00000105671	DDX49	-0.372775	0.538098	-0.257477	0.414782	-0.223592	0.438255
ENSG00000105677	TMEM147	-0.389272	0.538098	-0.29557	0.343613	-0.378093	0.153284
ENSG00000106211	HSPB1	-0.399186	0.538098	-0.386268	0.187886	-0.416309	0.121047
ENSG00000106367	AP1S1	-0.325105	0.538098	-0.39216	0.0763262	-0.581248	0.00332647
ENSG00000106397	PLOD3	-0.232236	0.538098	-0.159248	0.408594	-0.0503744	0.812416
ENSG00000106638	TBL2	-0.29121	0.538098	-0.511279	0.00455578	-0.739518	1.65366e-05
ENSG00000106771	TMEM245	0.32837	0.538098	0.482967	0.0279866	0.643531	0.00160505
ENSG00000108175	ZMIZ1	0.419528	0.538098	0.294012	0.404124	0.376969	0.200902
ENSG00000109255	NMU	-0.382936	0.538098	-0.411297	0.121491	-0.293341	0.277342
ENSG00000110711	AIP	-0.422071	0.538098	-0.349349	0.274895	-0.571361	0.0305992
ENSG00000111678	C12orf57	-0.467164	0.538098	-0.512462	0.114474	0.0453589	0.921893
ENSG00000111711	GOLT1B	0.379378	0.538098	-0.0220539	0.963217	-0.702675	0.00299743
ENSG00000111961	SASH1	0.622748	0.538098	1.27328	0.000483844	1.82094	2.49146e-07
ENSG00000112200	ZNF451	0.361241	0.538098	0.154903	0.662465	0.130795	0.67159
ENSG00000113810	SMC4	0.420266	0.538098	0.546215	0.0514238	0.703877	0.00654469
ENSG00000114391	RPL24	-0.401885	0.538098	-0.243512	0.491071	-0.156545	0.645943
ENSG00000114861	FOXP1	0.318346	0.538098	-0.252442	0.347049	-0.930188	2.32258e-06
ENSG00000115234	SNX17	-0.280957	0.538098	-0.26293	0.202939	-0.792353	9.1034e-07
ENSG00000115286	NDUFS7	-0.455935	0.538098	-0.114118	0.818881	0.094505	0.819601
ENSG00000115350	POLE4	-0.40263	0.538098	0.0427875	0.935094	0.0226078	0.959851
ENSG00000115760	BIRC6	0.569132	0.538098	0.187635	0.762889	0.283672	0.540911
ENSG00000116288	PARK7	-0.327704	0.538098	-0.2022	0.480529	-0.220843	0.366896
ENSG00000116984	MTR	0.490319	0.538098	0.0166257	0.978399	-0.008451	0.986661
ENSG00000117410	ATP6V0B	-0.449298	0.538098	-0.195614	0.649022	-0.12987	0.741545
ENSG00000117411	B4GALT2	-0.456025	0.538098	-0.961263	0.000338229	-1.65947	1.74045e-10
ENSG00000118482	PHF3	0.365805	0.538098	0.316208	0.26168	0.207416	0.462195
ENSG00000118495	PLAGL1	0.332428	0.538098	0.52649	0.0115701	1.0811	7.35592e-09
ENSG00000119632	IFI27L2	-0.533466	0.538098	-0.0731931	0.912798	-0.138276	0.764286
ENSG00000120896	SORBS3	-0.324718	0.538098	-0.63761	0.000982874	-0.680301	0.000419954
ENSG00000122008	POLK	0.37521	0.538098	-0.142076	0.711197	-0.776207	0.000613146
ENSG00000123200	ZC3H13	0.487218	0.538098	0.700282	0.0245279	0.78016	0.00870478
ENSG00000123908	AGO2	0.440382	0.538098	0.0810771	0.878445	0.00517477	0.991099
ENSG00000124562	SNRPC	-0.311531	0.538098	-0.214325	0.409608	-0.29394	0.17122
ENSG00000124614	RPS10	-0.454982	0.538098	-0.232397	0.571219	-0.0660865	0.879306
ENSG00000125520	SLC2A4RG	-0.287361	0.538098	-0.13798	0.621942	-0.0267927	0.928673
ENSG00000125676	THOC2	0.421996	0.538098	0.128833	0.779087	0.0428609	0.920545
ENSG00000126453	BCL2L12	-0.30656	0.538098	0.108487	0.728927	0.414345	0.0310737
ENSG00000126457	PRMT1	-0.384738	0.538098	-0.341976	0.252228	-0.509795	0.0433859
ENSG00000126749	EMG1	-0.442689	0.538098	-0.715006	0.0124194	-1.68751	6.75414e-11
ENSG00000127054	INTS11	-0.203367	0.538098	-0.0485702	0.835367	0.0688053	0.6964
ENSG00000127445	PIN1	-0.355419	0.538098	0.0689048	0.868973	0.167765	0.556979
ENSG00000127540	UQCR11	-0.483953	0.538098	-0.480516	0.172517	-0.700929	0.0220066
ENSG00000127948	POR	-0.298395	0.538098	0.142715	0.605438	0.604285	0.00063307
ENSG00000128294	TPST2	-0.306573	0.538098	-0.424259	0.0411732	-0.613053	0.00123653
ENSG00000130520	LSM4	-0.348174	0.538098	-0.266656	0.357993	-0.24528	0.352704
ENSG00000130734	ATG4D	-0.346043	0.538098	-0.0499344	0.91165	-0.164559	0.560371
ENSG00000131143	COX4I1	-0.350348	0.538098	-0.173807	0.602408	-0.100197	0.752505
ENSG00000131174	COX7B	-0.437526	0.538098	-0.259713	0.495255	-0.198891	0.57201
ENSG00000131398	KCNC3	0.509708	0.538098	1.44141	8.37927e-07	2.65518	6.72219e-20
ENSG00000131495	NDUFA2	-0.443321	0.538098	-0.0370082	0.950836	0.26267	0.430646
ENSG00000132661	NXT1	-0.528119	0.538098	-0.44013	0.279343	-1.01999	0.00135737
ENSG00000134250	NOTCH2	0.871519	0.538098	1.65543	0.00163483	3.31612	4.26722e-13
ENSG00000134744	ZCCHC11	0.283977	0.538098	0.146405	0.586384	-0.159113	0.481426
ENSG00000134900	TPP2	0.224089	0.538098	0.139323	0.483682	0.245992	0.106308
ENSG00000135164	DMTF1	0.570873	0.538098	0.798812	0.0354213	1.45598	1.64312e-05
ENSG00000135940	COX5B	-0.424265	0.538098	-0.161461	0.719343	0.0549073	0.898202
ENSG00000136492	BRIP1	0.329617	0.538098	0.410949	0.0651804	0.427378	0.0431422
ENSG00000136636	KCTD3	0.240502	0.538098	0.262051	0.124216	0.166481	0.349011
ENSG00000136732	GYPC	-0.351855	0.538098	-0.583605	0.00769303	-0.822381	7.21944e-05
ENSG00000136933	RABEPK	-0.408781	0.538098	-0.65671	0.0108573	-0.827971	0.000747405
ENSG00000137038	DMAC1	-0.323599	0.538098	-0.375467	0.101691	-0.546188	0.00737921
ENSG00000138085	ATRAID	-0.350847	0.538098	-0.254681	0.367027	-0.351341	0.134384
ENSG00000138686	BBS7	0.241891	0.538098	0.448915	0.00310112	0.464472	0.00187721
ENSG00000139977	NAA30	0.458531	0.538098	0.223783	0.610805	0.31123	0.367916
ENSG00000140983	RHOT2	-0.297675	0.538098	-0.119677	0.692225	0.0667417	0.809322
ENSG00000140990	NDUFB10	-0.418537	0.538098	-0.209666	0.595057	-0.159752	0.655009
ENSG00000141101	NOB1	-0.232548	0.538098	-0.454917	0.00103607	-0.822558	5.49745e-10
ENSG00000141526	SLC16A3	-0.544152	0.538098	-1.09484	0.0016242	-2.0833	3.70207e-09
ENSG00000141994	DUS3L	-0.40277	0.538098	-0.401881	0.177024	-0.955216	7.82259e-05
ENSG00000143222	UFC1	-0.334124	0.538098	-0.493958	0.0241789	-0.651929	0.00141995
ENSG00000143314	MRPL24	-0.277516	0.538098	-0.33501	0.084499	-0.719319	1.48657e-05
ENSG00000143324	XPR1	0.258272	0.538098	0.18598	0.3861	0.184865	0.331716
ENSG00000143614	GATAD2B	0.417715	0.538098	0.438213	0.147736	0.48808	0.0795419
ENSG00000143669	LYST	0.758323	0.538098	0.814714	0.119896	1.37819	0.00198472
ENSG00000143751	SDE2	0.230328	0.538098	0.0396924	0.885649	0.0909768	0.635209
ENSG00000143774	GUK1	-0.342511	0.538098	-0.0909863	0.814133	0.248775	0.330369
ENSG00000144713	RPL32	-0.386284	0.538098	-0.205992	0.548694	-0.040479	0.915643
ENSG00000144747	TMF1	0.395005	0.538098	0.08766	0.843927	-0.0944038	0.789186
ENSG00000147684	NDUFB9	-0.397089	0.538098	-0.236007	0.51266	-0.174192	0.602469
ENSG00000147813	NAPRT	-0.342748	0.538098	-0.078693	0.839949	0.192967	0.46194
ENSG00000148308	GTF3C5	-0.233137	0.538098	-0.0304578	0.921337	-0.0178793	0.942309
ENSG00000149781	FERMT3	-0.335823	0.538098	-0.586406	0.00560888	-1.31853	1.02762e-11
ENSG00000153827	TRIP12	0.266325	0.538098	0.0915682	0.747941	-0.102351	0.651792
ENSG00000153933	DGKE	0.426094	0.538098	0.121462	0.79704	-0.0447978	0.917855
ENSG00000153944	MSI2	0.288264	0.538098	-0.144633	0.597693	-0.348682	0.0711398
ENSG00000158062	UBXN11	-0.33581	0.538098	-0.437603	0.0507568	-0.478345	0.0238323
ENSG00000159082	SYNJ1	0.529067	0.538098	0.760448	0.0302393	1.2513	7.69399e-05
ENSG00000159267	HLCS	0.278034	0.538098	0.238314	0.275973	0.173555	0.417299
ENSG00000159377	PSMB4	-0.314847	0.538098	-0.0320674	0.938964	-0.0230564	0.944171
ENSG00000160305	DIP2A	0.396838	0.538098	0.402308	0.162931	0.545322	0.0319792
ENSG00000160408	ST6GALNAC6	-0.407	0.538098	-0.785373	0.00144409	-1.65209	2.26012e-12
ENSG00000160783	PMF1	-0.322997	0.538098	-0.305008	0.222341	-0.561126	0.00625974
ENSG00000161513	FDXR	-0.294766	0.538098	-0.085624	0.79082	0.282147	0.168325
ENSG00000161533	ACOX1	0.379061	0.538098	0.726031	0.00123651	1.20266	1.89447e-08
ENSG00000163644	PPM1K	0.410861	0.538098	-0.00709878	0.98846	-0.0723651	0.858072
ENSG00000165097	KDM1B	0.267661	0.538098	0.256252	0.184229	0.480686	0.00255955
ENSG00000165185	KIAA1958	0.696951	0.538098	0.787886	0.114562	1.21904	0.0052996
ENSG00000165195	PIGA	0.291504	0.538098	0.0960535	0.756182	0.0588302	0.825401
ENSG00000165689	SDCCAG3	-0.353101	0.538098	-0.38707	0.124415	-0.476755	0.0374877
ENSG00000165891	E2F7	0.373516	0.538098	0.619524	0.00972847	0.883489	8.11775e-05
ENSG00000166508	MCM7	-0.197531	0.538098	-0.255719	0.055577	-0.375521	0.00188536
ENSG00000166595	FAM96B	-0.38002	0.538098	-0.136953	0.735534	-0.185359	0.550956
ENSG00000167005	NUDT21	0.201624	0.538098	0.0204723	0.938964	-0.388649	0.00159491
ENSG00000167641	PPP1R14A	-0.718517	0.538098	-0.880083	0.0787015	-1.07506	0.0201289
ENSG00000167770	OTUB1	-0.248573	0.538098	-0.0935637	0.716626	-0.273054	0.102609
ENSG00000167775	CD320	-0.469456	0.538098	-0.222342	0.606247	-0.113673	0.784679
ENSG00000168071	CCDC88B	-0.325876	0.538098	-0.600506	0.00394004	-0.838344	2.83513e-05
ENSG00000168393	DTYMK	-0.429818	0.538098	-0.316526	0.380336	-0.898831	0.000679317
ENSG00000168438	CDC40	0.201289	0.538098	0.306293	0.0176182	0.229088	0.0829
ENSG00000169189	NSMCE1	-0.268948	0.538098	-0.246347	0.214201	-0.274293	0.124116
ENSG00000169241	SLC50A1	-0.37165	0.538098	-0.252936	0.424171	0.0193267	0.964202
ENSG00000169914	OTUD3	0.420252	0.538098	0.644716	0.0157235	1.27143	9.74744e-08
ENSG00000171222	SCAND1	-0.607274	0.538098	0.187602	0.768795	0.659779	0.0999608
ENSG00000171858	RPS21	-0.50491	0.538098	-0.331452	0.427829	-0.0117237	0.982893
ENSG00000172466	ZNF24	0.305755	0.538098	0.230772	0.352984	0.0123326	0.973675
ENSG00000173113	TRMT112	-0.353893	0.538098	-0.103094	0.793561	-0.17816	0.539243
ENSG00000173486	FKBP2	-0.331716	0.538098	-0.114522	0.742252	-0.357735	0.105604
ENSG00000173575	CHD2	0.585394	0.538098	0.518013	0.261015	0.787108	0.041584
ENSG00000175591	P2RY2	3.48355	0.538098	4.74573	0.0425093	1.35696	0.712312
ENSG00000176853	FAM91A1	0.334036	0.538098	0.42702	0.0553551	0.648507	0.00117117
ENSG00000176978	DPP7	-0.383815	0.538098	-0.204923	0.56297	0.00428723	0.991695
ENSG00000177200	CHD9	0.550881	0.538098	0.289753	0.563726	-0.0166252	0.98199
ENSG00000177700	POLR2L	-0.456813	0.538098	0.171082	0.708762	0.575903	0.0467717
ENSG00000179295	PTPN11	0.280498	0.538098	0.242082	0.25564	0.0545999	0.833372
ENSG00000180008	SOCS4	0.402756	0.538098	0.374216	0.233305	0.254533	0.418512
ENSG00000180628	PCGF5	0.319195	0.538098	-0.204864	0.467808	-0.411819	0.0525159
ENSG00000183258	DDX41	-0.244782	0.538098	-0.173506	0.407978	-0.389182	0.0134875
ENSG00000183808	RBM12B	0.435201	0.538098	-0.092529	0.857785	-0.567319	0.049816
ENSG00000184076	UQCR10	-0.360331	0.538098	-0.232046	0.456433	-0.503497	0.0301512
ENSG00000184232	OAF	-0.375664	0.538098	-0.940179	9.58206e-06	-0.983509	6.1941e-06
ENSG00000185627	PSMD13	-0.27963	0.538098	-0.289774	0.152318	-0.516525	0.00259089
ENSG00000185658	BRWD1	0.534745	0.538098	0.0663585	0.92322	-0.157383	0.735901
ENSG00000185813	PCYT2	-0.284391	0.538098	-0.180277	0.470528	-0.113488	0.639369
ENSG00000185838	GNB1L	-0.496508	0.538098	-0.37779	0.347148	-0.242775	0.542498
ENSG00000186951	PPARA	0.369256	0.538098	0.0303314	0.953137	-0.0931078	0.783238
ENSG00000189043	NDUFA4	-0.389666	0.538098	-0.165704	0.674523	-0.00156459	0.997005
ENSG00000189180	ZNF33A	0.369144	0.538098	0.131561	0.736608	-0.433576	0.0799163
ENSG00000196236	XPNPEP3	0.267065	0.538098	0.368328	0.0431775	0.642931	5.76211e-05
ENSG00000196976	LAGE3	-0.420539	0.538098	0.0519233	0.925812	0.204904	0.550447
ENSG00000197217	ENTPD4	0.313389	0.538098	0.537332	0.0061244	0.481972	0.0146247
ENSG00000197302	ZNF720	0.408739	0.538098	0.578868	0.0309879	1.03218	1.43573e-05
ENSG00000197562	RAB40C	-0.324611	0.538098	-0.0497943	0.903899	0.099454	0.729976
ENSG00000197586	ENTPD6	-0.315664	0.538098	-0.251068	0.332408	-0.607844	0.00201611
ENSG00000198146	ZNF770	0.390219	0.538098	0.134817	0.745832	0.0137174	0.978046
ENSG00000198258	UBL5	-0.401904	0.538098	-0.125256	0.769322	0.0313802	0.939945
ENSG00000198315	ZKSCAN8	0.546348	0.538098	0.334816	0.469626	0.421474	0.271806
ENSG00000198420	TCAF1	0.422681	0.538098	0.704799	0.00800645	1.11222	7.08024e-06
ENSG00000198727	CYTB	0.678963	0.538098	0.84336	0.0768474	1.2009	0.00512377
ENSG00000198858	R3HDM4	-0.248094	0.538098	-0.167437	0.411783	-0.224757	0.183988
ENSG00000204438	GPANK1	-0.321339	0.538098	-0.605111	0.00246336	-1.40219	5.32149e-14
ENSG00000204482	LST1	-0.567235	0.538098	-0.5664	0.191834	-0.653542	0.0898548
ENSG00000204899	MZT1	0.439352	0.538098	0.242961	0.536094	0.0719749	0.863841
ENSG00000204922	UQCC3	-0.39947	0.538098	-0.404144	0.164003	-0.447643	0.0917571
ENSG00000205155	PSENEN	-0.363035	0.538098	0.00787023	0.985967	0.021073	0.958238
ENSG00000213741	RPS29	-0.482296	0.538098	-0.106038	0.850229	0.143761	0.739383
ENSG00000214113	LYRM4	-0.330806	0.538098	-0.409806	0.0737648	-0.46013	0.0321198
ENSG00000214253	FIS1	-0.350937	0.538098	-0.171535	0.611545	-0.240956	0.365384
ENSG00000228474	OST4	-0.356626	0.538098	-0.125009	0.740051	-0.00235632	0.994917
ENSG00000231500	RPS18	-0.479617	0.538098	-0.395852	0.300301	-0.0810213	0.862127
ENSG00000233016	SNHG7	-0.358919	0.538098	-0.00817815	0.98508	0.57463	0.01142
ENSG00000247596	TWF2	-0.441934	0.538098	-0.244034	0.530606	-0.194442	0.583405
ENSG00000254858	MPV17L2	-0.401136	0.538098	-0.0652229	0.897585	0.355453	0.214228
ENSG00000259758	NA	0.507551	0.538098	0.0987677	0.870586	-0.314596	0.421245
ENSG00000261716	NA	1.04248	0.538098	1.86171	0.00306368	3.2825	2.62686e-08
ENSG00000272468	NA	0.914269	0.538098	2.0489	0.000149522	2.77071	2.00394e-07
ENSG00000272620	AFAP1-AS1	0.274384	0.538098	0.0629437	0.843402	0.262469	0.171185
ENSG00000137409	MTCH1	-0.24887	0.538712	-0.0265112	0.93755	0.146123	0.458958
ENSG00000174109	C16orf91	-0.520884	0.539159	-0.301452	0.527483	-0.350943	0.379389
ENSG00000038219	BOD1L1	0.597436	0.539805	0.427726	0.40441	0.677532	0.0989607
ENSG00000121621	KIF18A	0.291684	0.539805	0.464632	0.0157235	0.553629	0.00235151
ENSG00000165802	NSMF	-0.261662	0.539805	-0.164272	0.48439	0.24329	0.191825
ENSG00000126088	UROD	-0.37566	0.540189	-0.4115	0.135264	-0.706281	0.00280844
ENSG00000124588	NQO2	-0.308387	0.540313	-0.165591	0.571127	-0.14871	0.561745
ENSG00000124155	PIGT	-0.175316	0.540635	-0.0175183	0.942101	0.0816901	0.575781
ENSG00000134313	KIDINS220	0.357296	0.540702	0.536348	0.0254589	0.718229	0.001274
ENSG00000134419	RPS15A	-0.464206	0.540702	-0.293608	0.481196	-0.0610595	0.89698
ENSG00000136908	DPM2	-0.291116	0.540702	-0.344295	0.0999476	-0.769231	1.33948e-05
ENSG00000196584	XRCC2	0.323642	0.540702	0.177285	0.562039	-0.000765186	0.997964
ENSG00000198198	SZT2	0.608896	0.540702	0.688982	0.120144	1.17035	0.00217904
ENSG00000087077	TRIP6	-0.452678	0.543776	-1.23552	3.2526e-06	-2.1021	2.14074e-15
ENSG00000112667	DNPH1	-0.432706	0.543776	-0.139238	0.768928	0.102497	0.801582
ENSG00000170906	NDUFA3	-0.34675	0.544376	-0.0426355	0.927439	-0.0292649	0.936484
ENSG00000175602	CCDC85B	-0.689639	0.545556	0.00182202	0.998443	0.589983	0.242288
ENSG00000149311	ATM	0.555442	0.545646	0.184251	0.764532	0.0021117	0.997269
ENSG00000007520	TSR3	-0.429611	0.546471	-0.266455	0.493965	-0.451406	0.135376
ENSG00000122140	MRPS2	-0.365691	0.546552	-0.38899	0.155738	-0.908461	5.23198e-05
ENSG00000167705	RILP	-0.342499	0.546552	-0.195251	0.540928	-0.150671	0.604647
ENSG00000173465	SSSCA1	-0.348252	0.546552	-0.219898	0.484869	-0.308165	0.224298
ENSG00000198887	SMC5	0.395749	0.546552	0.50783	0.0687663	0.340709	0.241408
ENSG00000026297	RNASET2	-0.305213	0.547587	-0.161596	0.582242	0.199911	0.404183
ENSG00000027847	B4GALT7	-0.244049	0.547587	0.118801	0.617845	0.271029	0.102216
ENSG00000068831	RASGRP2	-0.449033	0.547587	-0.78473	0.007431	-1.26265	4.3063e-06
ENSG00000099956	SMARCB1	-0.29432	0.547587	-0.121538	0.694053	-0.502818	0.00847537
ENSG00000103024	NME3	-0.401994	0.547587	-0.0589352	0.912346	0.427638	0.126232
ENSG00000104904	OAZ1	-0.367452	0.547587	0.0669968	0.883997	0.378749	0.148163
ENSG00000106245	BUD31	-0.357404	0.547587	-0.0316617	0.950827	0.152128	0.622881
ENSG00000108510	MED13	0.475876	0.547587	0.296967	0.49614	0.111064	0.808342
ENSG00000110429	FBXO3	0.17826	0.547587	0.263868	0.0309879	0.238337	0.0467056
ENSG00000114631	PODXL2	-0.42981	0.547587	-0.622211	0.0357952	-0.762642	0.00605447
ENSG00000115365	LANCL1	0.32039	0.547587	0.239728	0.38308	0.365007	0.100857
ENSG00000117984	CTSD	-0.259411	0.547587	-0.0834837	0.770621	0.0579972	0.814837
ENSG00000119402	FBXW2	0.170851	0.547587	0.215679	0.076751	0.12512	0.338065
ENSG00000130299	GTPBP3	-0.29119	0.547587	-0.130592	0.657577	-0.0587147	0.834896
ENSG00000137845	ADAM10	0.276376	0.547587	0.203611	0.393752	0.1664	0.452028
ENSG00000140264	SERF2	-0.350694	0.547587	-0.170712	0.622464	-0.0384105	0.916724
ENSG00000142409	ZNF787	-0.419586	0.547587	-0.364345	0.285348	-0.835351	0.00168422
ENSG00000152082	MZT2B	-0.506876	0.547587	-0.110287	0.856765	0.212573	0.627511
ENSG00000164180	TMEM161B	0.429477	0.547587	0.245397	0.542677	0.107656	0.790759
ENSG00000164244	PRRC1	0.378777	0.547587	0.113162	0.79082	0.261527	0.372469
ENSG00000165417	GTF2A1	0.482896	0.547587	0.48762	0.190876	0.721342	0.024294
ENSG00000168028	RPSA	-0.432396	0.547587	-0.232554	0.576781	0.0106311	0.982893
ENSG00000168101	NUDT16L1	-0.463351	0.547587	0.227143	0.618174	0.553789	0.0811552
ENSG00000170759	KIF5B	0.308474	0.547587	0.309002	0.194941	0.366306	0.0863567
ENSG00000173171	MTX1	-0.269027	0.547587	-0.350226	0.0676467	-0.805057	1.12759e-06
ENSG00000183978	COA3	-0.414142	0.547587	-0.446594	0.151987	-1.05626	3.91207e-05
ENSG00000198380	GFPT1	0.545915	0.547587	0.265846	0.622564	0.38013	0.37004
ENSG00000087157	PGS1	-0.192481	0.547681	0.0657719	0.76047	0.138015	0.345985
ENSG00000002822	MAD1L1	-0.266296	0.548506	-0.0456057	0.893862	0.0839042	0.732961
ENSG00000005700	IBTK	0.336463	0.548506	-0.109972	0.770773	-0.662599	0.00226427
ENSG00000013306	SLC25A39	-0.253845	0.548506	-0.12356	0.625703	-0.0139624	0.963557
ENSG00000054267	ARID4B	0.321186	0.548506	0.29037	0.266687	0.428918	0.0501362
ENSG00000055609	KMT2C	0.652955	0.548506	0.51612	0.351948	0.588766	0.221451
ENSG00000077549	CAPZB	-0.233853	0.548506	-0.171063	0.40161	-0.291603	0.0706184
ENSG00000086504	MRPL28	-0.315098	0.548506	-0.454262	0.0383234	-0.890113	4.48866e-06
ENSG00000099901	RANBP1	-0.368494	0.548506	-0.471985	0.0750433	-0.859493	0.000201839
ENSG00000101194	SLC17A9	3.11587	0.548506	4.92892	0.0223831	4.46259	0.0263445
ENSG00000102119	EMD	-0.247605	0.548506	-0.19239	0.36516	-0.0774178	0.73602
ENSG00000104886	PLEKHJ1	-0.367204	0.548506	-0.0836253	0.850229	-0.247452	0.393213
ENSG00000105568	PPP2R1A	-0.205257	0.548506	-0.204535	0.204058	-0.315457	0.0212033
ENSG00000114021	NIT2	-0.229837	0.548506	-0.161529	0.43019	-0.0510575	0.817293
ENSG00000122490	PQLC1	-0.347502	0.548506	0.240442	0.431126	0.7795	0.000262733
ENSG00000133275	CSNK1G2	-0.243645	0.548506	-0.220543	0.261801	-0.369377	0.0223422
ENSG00000134109	EDEM1	0.393023	0.548506	0.333188	0.306401	0.664751	0.00956426
ENSG00000138160	KIF11	0.309904	0.548506	0.591003	0.00293923	0.813811	2.01777e-05
ENSG00000143702	CEP170	0.39892	0.548506	-0.139319	0.757115	-0.446948	0.113644
ENSG00000156671	SAMD8	0.447387	0.548506	0.621011	0.0482995	0.842238	0.00335411
ENSG00000159086	PAXBP1	0.417385	0.548506	0.374992	0.269388	0.643052	0.0203054
ENSG00000163902	RPN1	-0.233338	0.548506	-0.230105	0.207342	-0.33233	0.0341274
ENSG00000165688	PMPCA	-0.187576	0.548506	-0.0615111	0.767888	-0.101756	0.510692
ENSG00000166912	MTMR10	0.346664	0.548506	0.406141	0.114372	0.861679	4.57754e-05
ENSG00000183605	SFXN4	-0.290662	0.548506	-0.614221	0.000799336	-1.00105	1.60824e-08
ENSG00000198336	MYL4	-0.345788	0.548506	-0.359418	0.17603	-0.3728	0.129635
ENSG00000198677	TTC37	0.295139	0.548506	0.00513879	0.988569	-0.188926	0.424589
ENSG00000213654	GPSM3	-0.330614	0.548506	-0.59965	0.00533319	-0.838956	4.33068e-05
ENSG00000213719	CLIC1	-0.337452	0.548506	-0.536373	0.0185692	-1.05039	2.89382e-07
ENSG00000214022	REPIN1	-0.294608	0.548506	-0.502958	0.0102822	-0.919746	3.0561e-07
ENSG00000269821	KCNQ1OT1	1.48613	0.548506	0.628432	0.6879	1.32603	0.228028
ENSG00000111348	ARHGDIB	-0.252208	0.549424	-0.370574	0.0342003	-0.4267	0.00997718
ENSG00000119185	ITGB1BP1	-0.315761	0.550084	-0.205971	0.475933	-0.351595	0.116596
ENSG00000101596	SMCHD1	0.417359	0.550102	0.269599	0.482227	0.406093	0.183027
ENSG00000032389	EIPR1	-0.259728	0.550323	-0.150408	0.541967	-0.518379	0.00192064
ENSG00000171988	JMJD1C	0.341399	0.550323	0.121447	0.752986	0.0261414	0.944251
ENSG00000136270	TBRG4	-0.313615	0.550853	-0.342819	0.150658	-0.499543	0.0166274
ENSG00000169967	MAP3K2	0.403816	0.550853	0.366518	0.267185	0.299873	0.339297
ENSG00000002586	CD99	-0.316619	0.551207	-0.0845926	0.823715	-0.105161	0.72303
ENSG00000005075	POLR2J	-0.336371	0.551207	-0.130926	0.727424	-0.105882	0.740591
ENSG00000008018	PSMB1	-0.301434	0.551207	-0.135301	0.669112	-0.119887	0.659231
ENSG00000015475	BID	-0.373028	0.551207	-0.512829	0.0553911	-0.632907	0.0108882
ENSG00000023191	RNH1	-0.271738	0.551207	-0.316605	0.123601	-0.401919	0.0307615
ENSG00000025772	TOMM34	-0.188802	0.551207	-0.266417	0.0459478	-0.167201	0.235171
ENSG00000047410	TPR	0.452234	0.551207	0.297222	0.4817	0.514196	0.114894
ENSG00000067225	PKM	-0.209433	0.551207	-0.041265	0.877591	0.152306	0.358507
ENSG00000084093	REST	0.422276	0.551207	0.193915	0.659527	0.268922	0.434296
ENSG00000084693	AGBL5	-0.250589	0.551207	-0.309081	0.098123	-0.317569	0.0722912
ENSG00000085871	MGST2	-0.37561	0.551207	-0.380729	0.204058	-0.56369	0.0282601
ENSG00000088992	TESC	-0.427899	0.551207	-0.748209	0.0106095	-1.09821	6.59035e-05
ENSG00000099804	CDC34	-0.333297	0.551207	-0.0669508	0.874198	0.211802	0.435541
ENSG00000099821	POLRMT	-0.347576	0.551207	-0.536823	0.0273192	-0.971677	8.65122e-06
ENSG00000102007	PLP2	-0.310016	0.551207	-0.331351	0.171062	-0.431416	0.0445376
ENSG00000103253	HAGHL	-0.505523	0.551207	-0.465941	0.264638	-0.291921	0.488262
ENSG00000103811	CTSH	-0.354831	0.551207	-0.363411	0.199442	-0.165545	0.59566
ENSG00000105258	POLR2I	-0.316951	0.551207	-0.15948	0.61768	-0.300642	0.200591
ENSG00000105700	KXD1	-0.243183	0.551207	-0.181341	0.39761	-0.21301	0.243589
ENSG00000107290	SETX	0.370686	0.551207	0.140226	0.736641	-0.0723135	0.846913
ENSG00000108561	C1QBP	-0.347732	0.551207	-0.436393	0.0911466	-0.628976	0.00642477
ENSG00000110876	SELPLG	-0.615934	0.551207	-1.34058	0.000727656	-0.443457	0.36334
ENSG00000111665	CDCA3	-0.202197	0.551207	0.0983723	0.629171	0.110657	0.510797
ENSG00000111775	COX6A1	-0.430637	0.551207	-0.101803	0.846726	0.00502966	0.991801
ENSG00000117000	RLF	0.349389	0.551207	0.390982	0.138218	0.665755	0.00319577
ENSG00000119778	ATAD2B	0.392662	0.551207	0.293067	0.405214	-0.00784107	0.98533
ENSG00000119866	BCL11A	1.84799	0.551207	0.61237	0.819218	1.71628	0.214067
ENSG00000119912	IDE	0.280171	0.551207	0.0935465	0.768769	-0.323726	0.107566
ENSG00000125734	GPR108	-0.253569	0.551207	-0.0444957	0.892165	0.00493334	0.985468
ENSG00000127980	PEX1	0.289931	0.551207	0.377805	0.0771889	0.571374	0.00251984
ENSG00000128185	DGCR6L	-0.360106	0.551207	0.328411	0.268358	0.946385	2.5825e-05
ENSG00000128607	KLHDC10	0.188785	0.551207	-0.0717224	0.73566	-0.411254	0.000762326
ENSG00000130396	AFDN	0.39355	0.551207	0.276688	0.433278	0.432251	0.125287
ENSG00000132549	VPS13B	0.628572	0.551207	0.371132	0.541967	0.600746	0.202454
ENSG00000133315	MACROD1	-0.416731	0.551207	0.0770292	0.886054	0.387414	0.215125
ENSG00000136381	IREB2	0.330067	0.551207	0.220403	0.467259	0.0849078	0.789351
ENSG00000136536	2018-03-07	0.263401	0.551207	0.253867	0.228536	0.423942	0.0154504
ENSG00000137106	GRHPR	-0.262461	0.551207	-0.0750312	0.809267	-0.0234214	0.935411
ENSG00000137133	HINT2	-0.331415	0.551207	0.026317	0.956704	0.058501	0.862778
ENSG00000137414	FAM8A1	0.323971	0.551207	0.425636	0.0691497	0.541397	0.0116262
ENSG00000137462	TLR2	2.52031	0.551207	1.09019	0.762564	2.71159	0.122187
ENSG00000137825	ITPKA	-0.444214	0.551207	-0.339167	0.380148	-0.355536	0.294661
ENSG00000138964	PARVG	1.72578	0.551207	1.8465	0.17603	1.50524	0.25054
ENSG00000141867	BRD4	0.269729	0.551207	0.147047	0.580264	0.0871427	0.730899
ENSG00000142197	DOPEY2	0.578556	0.551207	1.43969	5.73242e-05	2.57543	1.1927e-13
ENSG00000144029	MRPS5	-0.234981	0.551207	-0.429151	0.0064697	-0.899861	5.28227e-10
ENSG00000145494	NDUFS6	-0.400238	0.551207	-0.232494	0.542762	-0.306265	0.324227
ENSG00000148180	GSN	-0.228334	0.551207	0.052715	0.851197	0.452353	0.00195048
ENSG00000148335	NTMT1	-0.340692	0.551207	-0.204236	0.526133	-0.229828	0.399024
ENSG00000149792	MRPL49	-0.371068	0.551207	-0.126212	0.764027	-0.281504	0.329495
ENSG00000151414	NEK7	0.308206	0.551207	0.363851	0.120647	0.616262	0.0022154
ENSG00000151718	WWC2	0.243514	0.551207	-0.101189	0.701673	-0.23808	0.186381
ENSG00000152642	GPD1L	0.23008	0.551207	-0.0165962	0.961598	-0.0135859	0.961266
ENSG00000156052	GNAQ	0.43548	0.551207	0.0387406	0.951779	-0.24406	0.508412
ENSG00000158578	ALAS2	-0.261336	0.551207	-0.387653	0.036702	-0.284991	0.135005
ENSG00000163156	SCNM1	-0.444331	0.551207	-0.31611	0.426608	-0.528711	0.0923643
ENSG00000163728	TTC14	0.38404	0.551207	0.420712	0.159547	0.566274	0.0315016
ENSG00000163946	FAM208A	0.372056	0.551207	0.0466197	0.928707	-0.46384	0.079601
ENSG00000163961	RNF168	0.352945	0.551207	0.309055	0.29034	0.753574	0.000801703
ENSG00000164118	CEP44	0.398561	0.551207	0.176351	0.675518	0.00994747	0.982893
ENSG00000167978	SRRM2	0.593453	0.551207	0.52559	0.281831	0.742246	0.0728891
ENSG00000168394	TAP1	-0.319514	0.551207	-0.440289	0.055815	-0.539644	0.0111693
ENSG00000170315	UBB	-0.300427	0.551207	0.028466	0.94885	0.25196	0.27249
ENSG00000171443	ZNF524	-0.553895	0.551207	-0.179039	0.776795	-0.459051	0.280786
ENSG00000178896	EXOSC4	-0.589821	0.551207	-0.326751	0.572159	-0.669181	0.113758
ENSG00000179526	SHARPIN	-0.334503	0.551207	0.0171013	0.967125	0.270033	0.295002
ENSG00000179912	R3HDM2	0.480363	0.551207	0.125803	0.827682	-0.0705168	0.888383
ENSG00000180448	ARHGAP45	-0.306178	0.551207	-0.331477	0.162931	-0.342821	0.119193
ENSG00000182150	ERCC6L2	0.403765	0.551207	0.515886	0.0800347	0.269208	0.407842
ENSG00000183495	EP400	0.529491	0.551207	0.406228	0.380422	0.38204	0.359475
ENSG00000188559	RALGAPA2	0.401292	0.551207	1.1409	1.5475e-06	1.82632	2.09144e-15
ENSG00000196199	MPHOSPH8	0.209507	0.551207	0.233039	0.143725	0.0102548	0.968895
ENSG00000196705	ZNF431	0.358242	0.551207	0.37409	0.185352	0.512412	0.0359271
ENSG00000198113	TOR4A	-0.343348	0.551207	-0.234574	0.454034	-0.554206	0.0160185
ENSG00000198356	ASNA1	-0.418464	0.551207	-0.20441	0.628766	-0.462769	0.123609
ENSG00000198752	CDC42BPB	0.277401	0.551207	0.199292	0.418748	0.211923	0.322718
ENSG00000198918	RPL39	-0.427567	0.551207	-0.280493	0.483682	-0.0645397	0.886437
ENSG00000198930	CSAG1	-0.268222	0.551207	-0.118469	0.677353	-0.0643848	0.80621
ENSG00000205220	PSMB10	-0.301358	0.551207	-0.384285	0.0910131	-0.591398	0.0032668
ENSG00000205339	IPO7	0.22395	0.551207	0.227727	0.204451	0.290306	0.0663991
ENSG00000213523	SRA1	-0.262562	0.551207	-0.179069	0.459495	-0.159888	0.460743
ENSG00000242485	MRPL20	-0.440717	0.551207	-0.482015	0.153127	-0.931879	0.000991668
ENSG00000106603	COA1	-0.214435	0.552109	-0.147648	0.457446	-0.147677	0.395965
ENSG00000106804	C5	0.534369	0.552109	0.875592	0.0180282	1.4662	7.16623e-06
ENSG00000147394	ZNF185	0.567856	0.552109	0.304702	0.625325	0.245167	0.644455
ENSG00000150991	UBC	-0.220258	0.552109	-0.071291	0.779374	0.196369	0.244038
ENSG00000166471	TMEM41B	0.43124	0.552109	0.324206	0.402726	0.619318	0.0384242
ENSG00000177030	DEAF1	-0.273485	0.552109	-0.40091	0.0406585	-0.809502	2.77189e-06
ENSG00000180098	TRNAU1AP	-0.300543	0.552109	-0.291073	0.236807	-0.691561	0.000384285
ENSG00000107223	EDF1	-0.328465	0.552837	-0.0089959	0.982877	0.201452	0.461879
ENSG00000133731	IMPA1	0.408737	0.552837	0.31668	0.387219	0.542262	0.0602127
ENSG00000156162	DPY19L4	0.320623	0.552837	0.342468	0.178908	0.149071	0.600388
ENSG00000182087	TMEM259	-0.313342	0.552837	-0.0254757	0.956164	0.086575	0.775999
ENSG00000183172	SMDT1	-0.348623	0.552837	-0.106446	0.79559	0.058216	0.872886
ENSG00000183828	NUDT14	-0.351883	0.552837	-0.270295	0.390446	-0.0698375	0.841886
ENSG00000198546	ZNF511	-0.373398	0.552837	-0.247414	0.4817	-0.705199	0.00461125
ENSG00000226950	DANCR	-0.371004	0.552837	-0.152998	0.70932	-0.0660663	0.863116
ENSG00000013275	PSMC4	-0.288471	0.553672	-0.274275	0.251734	-0.543164	0.00475709
ENSG00000036054	TBC1D23	0.282328	0.553672	0.0695539	0.842829	-0.351904	0.0845362
ENSG00000061337	LZTS1	2.22129	0.553672	2.21611	0.266279	5.45903	1.60341e-05
ENSG00000115839	RAB3GAP1	0.229612	0.553672	0.118567	0.614191	-0.0853183	0.69009
ENSG00000124177	CHD6	0.562249	0.553672	0.399951	0.440201	0.595641	0.153207
ENSG00000132507	EIF5A	-0.354236	0.553672	-0.39251	0.157593	-0.61208	0.0106031
ENSG00000182670	TTC3	0.29504	0.553672	0.384996	0.0784738	0.582755	0.00279791
ENSG00000197343	ZNF655	0.204073	0.553672	0.0960248	0.65661	0.00873706	0.974163
ENSG00000091157	WDR7	0.348987	0.554427	0.629872	0.00787182	0.7976	0.000384467
ENSG00000078699	CBFA2T2	0.291962	0.554552	0.61481	0.00122266	1.22911	4.48834e-12
ENSG00000105364	MRPL4	-0.376231	0.554552	-0.489067	0.0813431	-0.937991	0.000115087
ENSG00000114302	PRKAR2A	0.185975	0.554552	-0.04019	0.866506	-0.0541274	0.765247
ENSG00000116221	MRPL37	-0.236754	0.554552	-0.18062	0.398128	-0.322532	0.05412
ENSG00000117523	PRRC2C	0.508854	0.554552	0.131012	0.835274	-0.0220637	0.973769
ENSG00000119333	WDR34	-0.290881	0.554552	0.0107787	0.978007	0.274141	0.215053
ENSG00000145332	KLHL8	0.236554	0.554552	0.163336	0.461568	0.266683	0.123609
ENSG00000153201	RANBP2	0.387871	0.554552	0.285895	0.419096	0.381507	0.193076
ENSG00000158467	AHCYL2	0.285457	0.554552	0.778969	9.76931e-06	1.29222	7.66288e-14
ENSG00000167468	GPX4	-0.37061	0.554552	0.0854783	0.854575	0.470735	0.0766186
ENSG00000167862	MRPL58	-0.30009	0.554552	-0.254317	0.331334	-0.534163	0.00851329
ENSG00000171148	TADA3	-0.219083	0.554552	-0.165595	0.403014	-0.366464	0.0140489
ENSG00000100097	LGALS1	-0.359928	0.557366	-0.0775764	0.866765	0.0639328	0.865013
ENSG00000108518	PFN1	-0.328818	0.557366	-0.212024	0.501431	-0.242789	0.361554
ENSG00000115211	EIF2B4	-0.257966	0.557366	-0.207236	0.366639	-0.51023	0.00301173
ENSG00000125772	GPCPD1	0.247227	0.557366	-0.0725527	0.809546	0.0725303	0.76426
ENSG00000152240	HAUS1	-0.285615	0.557366	-0.263327	0.275779	-0.498593	0.0102987
ENSG00000173517	PEAK1	0.487769	0.557366	0.574678	0.128002	1.05255	0.00104387
ENSG00000175662	TOM1L2	0.378153	0.557366	1.07548	3.2526e-06	2.00266	2.89171e-19
ENSG00000176595	KBTBD11	1.63018	0.557366	2.72556	0.0155208	2.74846	0.005819
ENSG00000128791	TWSG1	0.300045	0.557893	0.382866	0.0916541	0.671466	0.000637956
ENSG00000213639	PPP1CB	0.366945	0.557893	0.0331265	0.951896	-0.210617	0.505154
ENSG00000229117	RPL41	-0.440966	0.557893	-0.209863	0.654207	-0.107049	0.809266
ENSG00000088682	COQ9	-0.221318	0.558312	-0.149259	0.477769	-0.861416	6.68993e-10
ENSG00000140471	LINS1	0.248018	0.558457	0.236221	0.260565	0.280373	0.124009
ENSG00000127603	MACF1	0.659355	0.558902	0.152829	0.854575	0.309222	0.601268
ENSG00000147535	PLPP5	0.558208	0.559467	-0.0504001	0.954815	0.48477	0.264632
ENSG00000151148	UBE3B	0.275144	0.560052	0.653697	0.000212561	0.544673	0.00297356
ENSG00000105193	RPS16	-0.366287	0.561075	-0.187355	0.622464	0.0620757	0.873328
ENSG00000164587	RPS14	-0.42128	0.561435	-0.305883	0.433559	-0.131091	0.749275
ENSG00000228223	HCG11	0.378837	0.561435	-0.630411	0.0197179	-2.04469	2.27749e-17
ENSG00000158042	MRPL17	-0.304651	0.561843	-0.292363	0.25399	-0.379508	0.0870233
ENSG00000166228	PCBD1	-0.286162	0.561843	-0.147863	0.618359	-0.151172	0.548139
ENSG00000049239	H6PD	0.481974	0.562696	0.960263	0.00294878	1.66848	3.67776e-08
ENSG00000100979	PLTP	-0.232629	0.562696	-0.104633	0.68116	0.231715	0.187954
ENSG00000135441	BLOC1S1	-0.411356	0.562696	-0.53188	0.0906395	-0.717015	0.0114569
ENSG00000141698	NT5C3B	-0.301119	0.562696	-0.459366	0.0352072	-0.602884	0.00287589
ENSG00000171488	LRRC8C	0.567844	0.562696	0.324664	0.572492	0.412901	0.374914
ENSG00000187840	EIF4EBP1	-0.358572	0.562696	-0.277217	0.397304	-0.0849519	0.814871
ENSG00000204435	CSNK2B	-0.233086	0.562696	-0.183705	0.383568	-0.275015	0.108879
ENSG00000135837	CEP350	0.509349	0.562994	0.587737	0.142488	0.824699	0.0197564
ENSG00000173621	LRFN4	-0.576282	0.562994	-1.50286	4.29567e-05	-2.58454	1.45905e-12
ENSG00000025800	KPNA6	0.216898	0.563284	0.0979053	0.681677	0.0893075	0.658321
ENSG00000104517	UBR5	0.47681	0.563284	0.127241	0.830057	-0.191563	0.667687
ENSG00000172232	AZU1	0.789894	0.563284	0.556618	0.460444	1.34259	0.0128057
ENSG00000184162	NR2C2AP	-0.482059	0.563284	-0.547894	0.152172	-0.859646	0.00936931
ENSG00000173153	ESRRA	-0.390282	0.563372	-0.318374	0.363495	-0.654851	0.0153855
ENSG00000163714	U2SURP	0.288489	0.56408	-0.186912	0.505279	-0.710659	0.000183616
ENSG00000171863	RPS7	-0.392969	0.564324	-0.167486	0.703423	-0.02036	0.968263
ENSG00000014216	CAPN1	-0.208172	0.564812	-0.17272	0.354002	-0.437628	0.00171326
ENSG00000071051	NCK2	-0.24806	0.564812	-0.0723423	0.810864	0.0680675	0.781691
ENSG00000071994	PDCD2	-0.231236	0.564812	-0.435055	0.00613262	-0.634279	2.44752e-05
ENSG00000072803	FBXW11	0.182235	0.564812	0.137015	0.420967	-0.00649216	0.980103
ENSG00000076864	RAP1GAP	-0.306484	0.564812	-0.851139	1.25522e-05	-0.925418	3.24621e-06
ENSG00000102910	LONP2	0.197854	0.564812	0.14109	0.452714	0.221451	0.136459
ENSG00000113758	DBN1	-0.314163	0.564812	-0.52062	0.0207331	-0.599545	0.00517449
ENSG00000127084	FGD3	-0.475694	0.564812	-1.41614	2.00932e-05	-3.05647	9.01891e-13
ENSG00000129951	PLPPR3	-0.549808	0.564812	-0.986652	0.0107173	-0.825895	0.035078
ENSG00000130255	RPL36	-0.433042	0.564812	-0.0732742	0.902884	0.177101	0.662989
ENSG00000132274	TRIM22	0.495105	0.564812	0.275446	0.601967	0.452654	0.242643
ENSG00000135341	MAP3K7	0.143742	0.564812	0.235852	0.0220095	0.357944	0.000139048
ENSG00000136878	USP20	-0.210986	0.564812	-0.222049	0.201539	-0.1814	0.27949
ENSG00000149357	LAMTOR1	-0.320741	0.564812	-0.331832	0.211069	-0.844864	5.87193e-05
ENSG00000151348	EXT2	-0.148982	0.564812	0.0225168	0.914545	-0.0433353	0.768107
ENSG00000160948	VPS28	-0.274428	0.564812	-0.230983	0.347749	-0.264369	0.21472
ENSG00000163635	ATXN7	0.283982	0.564812	0.0582672	0.877591	-0.186838	0.440126
ENSG00000168002	POLR2G	-0.277696	0.564812	-0.079581	0.815115	0.0464351	0.876332
ENSG00000169139	UBE2V2	0.269608	0.564812	0.215555	0.380148	-0.0217627	0.943965
ENSG00000170638	TRABD	-0.392471	0.564812	-0.545181	0.0648428	-0.771583	0.00390514
ENSG00000171960	PPIH	-0.325286	0.564812	-0.268669	0.358567	-0.465738	0.0456415
ENSG00000172586	CHCHD1	-0.340046	0.564812	-0.369423	0.181568	-0.932507	2.81737e-05
ENSG00000176170	SPHK1	-0.463969	0.564812	-0.669855	0.0511181	-0.834901	0.00887038
ENSG00000183723	CMTM4	0.392647	0.564812	0.318279	0.371256	0.487313	0.0915191
ENSG00000184916	JAG2	-0.286816	0.564812	-0.513624	0.0106391	-0.172684	0.483151
ENSG00000186395	KRT10	-0.337595	0.564812	-0.408443	0.122764	-0.776489	0.000575084
ENSG00000204120	GIGYF2	0.344832	0.564812	0.307262	0.305815	0.598821	0.0115999
ENSG00000233137	NA	0.320413	0.564859	0.127857	0.730529	0.199869	0.467599
ENSG00000010256	UQCRC1	-0.253225	0.565309	-0.0787003	0.797406	-0.126453	0.581035
ENSG00000011009	LYPLA2	-0.326757	0.565309	-0.148121	0.683434	-0.22916	0.404563
ENSG00000105372	RPS19	-0.368749	0.565309	-0.135433	0.758631	0.0521583	0.89726
ENSG00000106628	POLD2	-0.235218	0.565309	-0.147387	0.526836	-0.0878738	0.695993
ENSG00000123349	PFDN5	-0.369002	0.565309	-0.300678	0.370404	-0.163177	0.635363
ENSG00000132485	ZRANB2	0.323082	0.565309	-0.0863998	0.832783	-0.139201	0.646151
ENSG00000138376	BARD1	0.346485	0.565309	0.390862	0.162931	0.388034	0.137008
ENSG00000140395	WDR61	-0.269302	0.565309	-0.178761	0.496243	-0.145127	0.545732
ENSG00000142599	RERE	0.43658	0.565309	0.242218	0.593005	0.410152	0.231939
ENSG00000146701	MDH2	-0.251267	0.565309	-0.0914346	0.761026	-0.0653901	0.797004
ENSG00000160256	FAM207A	-0.375673	0.565309	-0.411582	0.180542	-0.589537	0.0273168
ENSG00000164754	RAD21	0.216059	0.565309	0.0912133	0.711392	-0.0502839	0.820825
ENSG00000166479	TMX3	0.308165	0.565309	0.184422	0.555581	0.0337836	0.922223
ENSG00000175265	GOLGA8A	0.738057	0.565309	0.45034	0.542168	0.831086	0.136058
ENSG00000197971	MBP	1.96433	0.565309	2.53969	0.101713	2.42156	0.0855389
ENSG00000232956	SNHG15	-0.37111	0.565309	-0.612334	0.0222657	-0.830112	0.000870988
ENSG00000104679	R3HCC1	-0.363768	0.566027	0.010982	0.981776	-0.468297	0.0808384
ENSG00000128731	HERC2	0.504727	0.566027	0.412635	0.370243	0.630721	0.0920328
ENSG00000102218	RP2	0.29221	0.56644	0.28286	0.263829	0.836237	7.6247e-06
ENSG00000166822	TMEM170A	0.310644	0.56644	0.499348	0.0272239	0.415256	0.067513
ENSG00000167967	E4F1	-0.334054	0.56644	-0.187652	0.587116	-0.106325	0.747185
ENSG00000136874	STX17	0.335928	0.566951	0.320576	0.270546	0.0338771	0.929581
ENSG00000171159	C9orf16	-0.436112	0.568616	0.264474	0.547206	0.78886	0.00908798
ENSG00000177051	FBXO46	-0.212727	0.568616	-0.013639	0.963217	0.0371516	0.870565
ENSG00000047932	GOPC	0.270552	0.568693	0.246431	0.300301	0.296599	0.151111
ENSG00000048649	RSF1	0.3838	0.568693	0.224544	0.569592	0.0452534	0.916496
ENSG00000112584	FAM120B	0.266474	0.569138	0.743731	1.1358e-05	1.23804	1.08452e-13
ENSG00000118058	KMT2A	0.699796	0.569138	0.517395	0.435022	0.719044	0.185127
ENSG00000116459	ATP5F1	-0.266925	0.569445	-0.337545	0.105465	-0.556063	0.00223255
ENSG00000185825	BCAP31	-0.288104	0.57029	-0.109852	0.748637	-0.0605522	0.841041
ENSG00000003756	RBM5	0.271889	0.570631	0.462255	0.0183098	0.64137	0.000409534
ENSG00000166340	TPP1	0.186482	0.570701	0.183007	0.253467	0.279655	0.037145
ENSG00000116830	TTF2	0.261762	0.570778	0.207275	0.395469	-0.0228413	0.939958
ENSG00000130338	TULP4	0.352881	0.570902	0.0425682	0.934947	0.318271	0.259204
ENSG00000138629	UBL7	-0.274125	0.570902	0.0718096	0.837362	0.397213	0.0441513
ENSG00000152332	UHMK1	0.425183	0.570902	0.177772	0.717615	-0.070293	0.880135
ENSG00000167685	ZNF444	-0.340141	0.570902	-0.461393	0.0780922	-1.33462	1.71938e-09
ENSG00000185608	MRPL40	-0.342454	0.570902	-0.135205	0.736982	-0.17602	0.571085
ENSG00000109390	NDUFC1	-0.305998	0.572381	-0.163563	0.614057	-0.398992	0.0792607
ENSG00000130560	UBAC1	-0.250545	0.572381	-0.106811	0.711392	-0.612369	0.000271546
ENSG00000163468	CCT3	-0.282419	0.572381	-0.318357	0.167322	-0.440355	0.0298994
ENSG00000111897	SERINC1	0.347909	0.572866	0.427635	0.121617	0.572361	0.0207202
ENSG00000116138	DNAJC16	0.264513	0.572866	0.412707	0.0352072	0.737234	2.10035e-05
ENSG00000124333	VAMP7	0.245735	0.572866	0.0361812	0.919421	0.000953546	0.997495
ENSG00000171161	ZNF672	-0.314888	0.572866	-0.29987	0.274784	-0.32867	0.179525
ENSG00000106330	MOSPD3	-0.25961	0.573627	0.0112321	0.974898	0.160366	0.470096
ENSG00000011454	GPR21	0.292186	0.57369	0.844903	7.22057e-06	1.39015	6.08323e-14
ENSG00000034677	RNF19A	0.362001	0.57369	0.396925	0.190431	0.880496	0.000297635
ENSG00000040933	INPP4A	0.378794	0.57369	0.642478	0.0209122	1.33102	6.13416e-08
ENSG00000041988	THAP3	-0.303343	0.57369	-0.165587	0.61122	-0.347239	0.139861
ENSG00000063177	RPL18	-0.362847	0.57369	-0.0987846	0.831666	0.0835576	0.82623
ENSG00000068366	ACSL4	0.411698	0.57369	-0.0898939	0.870945	-0.168305	0.673295
ENSG00000071655	MBD3	-0.3703	0.57369	0.0114718	0.981776	-0.180179	0.600947
ENSG00000071889	FAM3A	-0.287951	0.57369	-0.138221	0.666142	-0.086906	0.765791
ENSG00000075151	EIF4G3	0.25375	0.57369	0.0524564	0.879101	-0.312275	0.10708
ENSG00000081014	AP4E1	0.365229	0.57369	0.348783	0.275712	0.00323857	0.993992
ENSG00000089916	GPATCH2L	0.483809	0.57369	0.551815	0.169747	0.995503	0.00311816
ENSG00000100596	SPTLC2	0.296712	0.57369	0.354138	0.139671	0.643624	0.00152677
ENSG00000100867	DHRS2	0.361534	0.57369	1.82569	6.32063e-18	2.64056	1.66904e-31
ENSG00000102103	PQBP1	-0.298874	0.57369	-0.0224361	0.961795	-0.0973341	0.745284
ENSG00000102699	PARP4	0.23882	0.57369	0.433001	0.0119897	0.472414	0.00453922
ENSG00000103507	BCKDK	-0.213951	0.57369	-0.223361	0.219755	-0.412301	0.00573138
ENSG00000105701	FKBP8	-0.278755	0.57369	-0.144021	0.632845	-0.0730734	0.799997
ENSG00000105887	MTPN	0.219246	0.57369	0.0730926	0.783188	-0.0578515	0.797092
ENSG00000108773	KAT2A	-0.324867	0.57369	-0.460997	0.0653507	-0.608556	0.00783912
ENSG00000111229	ARPC3	-0.294303	0.57369	-0.222596	0.431126	-0.472585	0.0269254
ENSG00000116663	FBXO6	-0.335994	0.57369	-0.477389	0.0639948	-0.612539	0.00971097
ENSG00000118680	MYL12B	-0.275068	0.57369	-0.100233	0.763142	-0.0832509	0.764417
ENSG00000119638	NEK9	0.26292	0.57369	0.488444	0.00935035	0.867853	4.5703e-07
ENSG00000122026	RPL21	-0.380982	0.57369	-0.191063	0.646394	-0.0951974	0.810637
ENSG00000123143	PKN1	-0.263151	0.57369	-0.244961	0.291421	-0.271575	0.187636
ENSG00000125454	SLC25A19	-0.400764	0.57369	-0.685048	0.0192247	-0.535443	0.0721366
ENSG00000125611	CHCHD5	-0.331081	0.57369	-0.142219	0.709884	-0.327569	0.208409
ENSG00000126247	CAPNS1	-0.249538	0.57369	-0.101273	0.729739	-0.0736006	0.770821
ENSG00000126934	MAP2K2	-0.312226	0.57369	0.0899808	0.820178	0.271232	0.290973
ENSG00000130208	APOC1	-0.49569	0.57369	-0.398481	0.394979	-0.217305	0.64775
ENSG00000131748	STARD3	-0.233824	0.57369	-0.115026	0.657476	-0.323831	0.063152
ENSG00000133226	SRRM1	0.227871	0.57369	0.154176	0.500154	-0.0926001	0.676212
ENSG00000134152	KATNBL1	0.417621	0.57369	0.771006	0.00984731	1.00504	0.000368058
ENSG00000135720	DYNC1LI2	0.322	0.57369	0.493425	0.042807	0.581663	0.0109383
ENSG00000137154	RPS6	-0.346601	0.57369	-0.154498	0.694604	0.073657	0.840776
ENSG00000142534	RPS11	-0.336794	0.57369	-0.185249	0.606238	-0.0154171	0.973675
ENSG00000153214	TMEM87B	0.264434	0.57369	-0.0154182	0.96496	-0.175409	0.45099
ENSG00000155827	RNF20	0.210346	0.57369	0.352847	0.02291	0.508496	0.000344758
ENSG00000156650	KAT6B	0.353782	0.57369	0.19588	0.605584	0.227875	0.463734
ENSG00000157106	SMG1	0.589257	0.57369	0.445134	0.430192	0.661208	0.147496
ENSG00000160218	TRAPPC10	0.198437	0.57369	0.410894	0.00265007	0.340285	0.0155764
ENSG00000163870	TPRA1	-0.417773	0.57369	-0.0489689	0.93755	0.166522	0.679825
ENSG00000165322	ARHGAP12	0.35648	0.57369	0.295612	0.374752	0.507307	0.0532774
ENSG00000166004	CEP295	0.356208	0.57369	0.411453	0.161207	0.510193	0.0524133
ENSG00000167526	RPL13	-0.461023	0.57369	0.0153449	0.980515	0.329276	0.401743
ENSG00000167920	TMEM99	-0.316418	0.57369	-0.59752	0.0082481	-0.907425	1.93426e-05
ENSG00000167925	GHDC	-0.242715	0.57369	-0.385483	0.035406	-0.289289	0.120006
ENSG00000168883	USP39	-0.223049	0.57369	-0.13401	0.562783	-0.120553	0.554662
ENSG00000171223	JUNB	-0.393755	0.57369	-0.0303047	0.960823	0.647406	0.021444
ENSG00000171345	KRT19	-0.401807	0.57369	-0.688915	0.019702	-1.4724	2.29817e-08
ENSG00000171720	HDAC3	-0.196003	0.57369	0.0106147	0.967051	0.0169597	0.940981
ENSG00000173193	PARP14	0.311149	0.57369	-0.234273	0.440968	-0.107104	0.733105
ENSG00000173915	USMG5	-0.38367	0.57369	-0.309188	0.392714	-0.382831	0.210101
ENSG00000174485	DENND4A	0.369668	0.57369	0.404806	0.191775	0.62691	0.0173346
ENSG00000174775	HRAS	-0.517411	0.57369	-0.358655	0.485535	-0.71614	0.0643797
ENSG00000175334	BANF1	-0.330716	0.57369	-0.226145	0.492521	-0.562951	0.0178686
ENSG00000180357	ZNF609	0.375565	0.57369	0.196238	0.629171	-0.233753	0.483151
ENSG00000185947	ZNF267	0.248884	0.57369	-0.000283567	0.999669	-0.138832	0.540789
ENSG00000186187	ZNRF1	-0.259963	0.57369	-0.369027	0.0662844	-0.712847	4.80685e-05
ENSG00000187325	TAF9B	0.253153	0.57369	-0.00846577	0.98061	-0.00434478	0.987953
ENSG00000197785	ATAD3A	-0.326509	0.57369	-0.278842	0.357201	-0.378569	0.13476
ENSG00000211450	SELENOH	-0.407096	0.57369	-0.189325	0.678992	0.0403456	0.931286
ENSG00000229807	XIST	1.41475	0.57369	0.902653	0.528896	1.78428	0.0963606
ENSG00000270170	NA	-0.370618	0.57369	-0.309124	0.36651	-0.486107	0.0794735
ENSG00000083168	KAT6A	0.383614	0.573715	0.446802	0.160617	0.596906	0.0341274
ENSG00000105048	TNNT1	-0.337272	0.573715	-0.244842	0.459921	-0.303222	0.272241
ENSG00000111358	GTF2H3	0.202284	0.573715	0.122994	0.562781	-0.100843	0.596276
ENSG00000111647	UHRF1BP1L	0.283839	0.573715	0.322351	0.175621	0.429557	0.0395356
ENSG00000123066	MED13L	0.402966	0.573715	-0.0142335	0.979462	-0.0997139	0.814322
ENSG00000123136	DDX39A	-0.40276	0.573715	-0.532809	0.0950013	-0.953167	0.000575084
ENSG00000126001	CEP250	0.49533	0.573715	0.520442	0.223068	1.02781	0.00294778
ENSG00000134291	TMEM106C	-0.270673	0.573715	-0.183555	0.500427	-0.364597	0.0743125
ENSG00000137100	DCTN3	-0.292921	0.573715	-0.0738029	0.847117	0.0294464	0.931007
ENSG00000150779	TIMM8B	-0.412559	0.573715	-0.288432	0.482208	-0.668703	0.0260476
ENSG00000161016	RPL8	-0.345603	0.573715	-0.125489	0.76572	0.107891	0.760681
ENSG00000163541	SUCLG1	-0.286768	0.573715	-0.187556	0.518954	-0.231916	0.335722
ENSG00000166199	ALKBH3	-0.299448	0.573715	-0.490385	0.0294362	-1.04042	2.08585e-07
ENSG00000170871	KIAA0232	0.255526	0.573715	0.357797	0.0735724	0.53594	0.00258772
ENSG00000181924	COA4	-0.400484	0.573715	-0.693122	0.0188295	-1.1733	1.31817e-05
ENSG00000183354	KIAA2026	0.380699	0.573715	0.191856	0.651739	0.0380323	0.93218
ENSG00000183763	TRAIP	-0.245	0.573715	-0.0909985	0.762385	0.116988	0.60553
ENSG00000198554	WDHD1	0.260747	0.573715	0.012083	0.973618	-0.37046	0.0582593
ENSG00000103876	FAH	-0.186666	0.573991	-0.251511	0.0898873	-0.246816	0.0811004
ENSG00000005483	KMT2E	0.354589	0.574037	0.107844	0.809578	-0.202238	0.534783
ENSG00000072506	HSD17B10	-0.333394	0.574768	-0.225768	0.503406	-0.239743	0.408965
ENSG00000102898	NUTF2	-0.3006	0.574768	-0.298973	0.260026	-0.436727	0.0513624
ENSG00000105383	CD33	-0.200421	0.574768	-0.533371	6.87084e-05	-0.940397	8.9976e-13
ENSG00000128951	DUT	-0.232187	0.574768	-0.126549	0.615065	-0.217708	0.25035
ENSG00000135390	ATP5G2	-0.296875	0.574768	-0.147065	0.659494	-0.049686	0.881867
ENSG00000135535	CD164	0.254546	0.574768	0.0470925	0.896588	0.100707	0.688774
ENSG00000136840	ST6GALNAC4	-0.356484	0.574768	-0.586742	0.0290094	-0.965224	7.65981e-05
ENSG00000137710	RDX	0.208655	0.574768	0.170764	0.391046	0.218577	0.189577
ENSG00000141741	MIEN1	-0.377579	0.574768	-0.183722	0.666871	-0.36679	0.231474
ENSG00000153406	NMRAL1	-0.228869	0.574768	-0.160263	0.484684	-0.263963	0.139756
ENSG00000163191	S100A11	-0.274578	0.574768	-0.262279	0.286889	-0.234579	0.306381
ENSG00000163349	HIPK1	0.361187	0.574768	0.371343	0.23859	0.371528	0.198385
ENSG00000165915	SLC39A13	-0.277819	0.574768	-0.0546434	0.886288	-0.157472	0.534933
ENSG00000167291	TBC1D16	0.861999	0.574768	2.60726	1.43786e-06	4.37906	2.54239e-17
ENSG00000167515	TRAPPC2L	-0.419426	0.574768	-0.251237	0.571127	-0.35183	0.316648
ENSG00000173198	CYSLTR1	0.492233	0.574768	-0.084734	0.91165	0.332396	0.44396
ENSG00000186448	ZNF197	0.254856	0.574768	0.353945	0.0781957	0.752378	9.98381e-06
ENSG00000237643	NA	-0.347029	0.574768	-0.0425581	0.935041	0.0656249	0.86357
ENSG00000243147	MRPL33	-0.390009	0.574768	-0.126545	0.79559	-0.344913	0.284137
ENSG00000175806	MSRA	-0.311292	0.574935	-0.122136	0.746568	-0.255141	0.324766
ENSG00000213563	C8orf82	-0.303297	0.574935	0.0248276	0.958061	-0.0332056	0.924508
ENSG00000011143	MKS1	-0.269347	0.575185	-0.283792	0.227933	-0.949703	1.85062e-07
ENSG00000061676	NCKAP1	0.2966	0.575185	0.127076	0.71887	-0.249254	0.318601
ENSG00000127554	GFER	-0.344453	0.575185	-0.253537	0.457153	-0.677365	0.00583747
ENSG00000133858	ZFC3H1	0.59427	0.575185	0.400923	0.506513	0.641134	0.175121
ENSG00000134444	KIAA1468	0.294773	0.575185	0.339571	0.173106	0.630222	0.00211068
ENSG00000139546	TARBP2	-0.398044	0.575185	-0.153924	0.753366	-0.442841	0.159529
ENSG00000167747	C19orf48	-0.409862	0.575185	-0.168912	0.732202	-0.0376782	0.938398
ENSG00000170043	TRAPPC1	-0.260091	0.575185	-0.0825428	0.800698	-0.0583612	0.834337
ENSG00000173409	ARV1	-0.199564	0.5762	-0.193516	0.28062	-0.349081	0.0160997
ENSG00000124942	AHNAK	0.66931	0.577302	-0.0185884	0.983951	0.419024	0.488109
ENSG00000141506	PIK3R5	-1.37113	0.577302	-1.80263	0.157274	-0.504315	0.627838
ENSG00000086758	HUWE1	0.590869	0.578484	0.459441	0.424759	0.735561	0.108751
ENSG00000087206	UIMC1	-0.233333	0.578484	-0.473349	0.00476164	-1.10788	9.17486e-13
ENSG00000084623	EIF3I	-0.264995	0.578645	-0.24694	0.307277	-0.277372	0.193378
ENSG00000177463	NR2C2	0.475444	0.578645	0.465062	0.276533	0.413183	0.299731
ENSG00000107672	NSMCE4A	-0.225663	0.579073	-0.281612	0.131523	-0.561842	0.000367848
ENSG00000204385	SLC44A4	-0.397919	0.579073	-0.367387	0.31443	-0.720753	0.0126199
ENSG00000100614	PPM1A	0.206695	0.579135	0.0839378	0.741194	-0.0411823	0.856901
ENSG00000077809	NA	0.223002	0.579583	-0.0433688	0.890237	-0.486206	0.0020602
ENSG00000169442	CD52	-0.383416	0.579583	-0.614141	0.0364569	-0.875314	0.00117649
ENSG00000185359	HGS	-0.188193	0.579583	-0.00279542	0.990464	0.0407939	0.841452
ENSG00000071859	FAM50A	-0.240485	0.580026	-0.107437	0.705514	-0.103888	0.659521
ENSG00000103254	FAM173A	-0.483798	0.580026	-0.0315849	0.963217	0.308515	0.476274
ENSG00000112249	ASCC3	0.258303	0.580026	0.106982	0.733626	0.129404	0.598622
ENSG00000138760	SCARB2	0.267157	0.580026	0.331947	0.13268	0.600524	0.0013278
ENSG00000149308	NPAT	0.310838	0.580026	0.311064	0.264678	0.488274	0.0345598
ENSG00000171700	RGS19	-0.458381	0.580948	-0.592263	0.113926	-1.43258	4.8217e-06
ENSG00000060982	BCAT1	0.567826	0.581376	-0.385205	0.508418	-0.453277	0.353896
ENSG00000170653	ATF7	0.532889	0.581376	0.45473	0.370404	0.588927	0.167061
ENSG00000175416	CLTB	-0.330778	0.581376	-0.154251	0.689232	0.139861	0.667704
ENSG00000143761	ARF1	-0.221437	0.581608	-0.216932	0.27762	-0.341429	0.0398909
ENSG00000166441	RPL27A	-0.384908	0.582309	-0.215224	0.609229	-0.0561903	0.898765
ENSG00000170802	FOXN2	0.422849	0.582309	-0.0287046	0.963217	-0.484003	0.15306
ENSG00000175727	MLXIP	0.281654	0.582309	0.353936	0.128094	0.556319	0.00596323
ENSG00000213722	DDAH2	-0.301566	0.582309	0.0191181	0.963217	-0.223619	0.397742
ENSG00000110315	RNF141	0.305805	0.582442	0.429756	0.0784263	0.78351	0.000204413
ENSG00000130640	TUBGCP2	-0.147836	0.582442	-0.121078	0.39893	-0.248911	0.0226928
ENSG00000136021	SCYL2	0.321092	0.582442	0.324405	0.26038	0.488828	0.0432235
ENSG00000001084	GCLC	0.290297	0.582723	0.911736	1.52161e-06	1.52626	3.29783e-16
ENSG00000256269	HMBS	-0.385725	0.583389	-0.933431	0.00046415	-1.75726	6.16124e-12
ENSG00000070423	RNF126	-0.357597	0.583581	-0.204933	0.598896	-0.194488	0.563458
ENSG00000232112	TMA7	-0.322031	0.583581	-0.230901	0.480284	-0.31068	0.243589
ENSG00000068028	RASSF1	-0.264809	0.583649	-0.518846	0.00760276	-0.753817	3.93022e-05
ENSG00000103495	MAZ	-0.285344	0.583649	-0.381531	0.100867	-0.621777	0.00223851
ENSG00000105404	RABAC1	-0.396749	0.583649	-0.0286716	0.963217	0.102464	0.808487
ENSG00000108344	PSMD3	-0.212641	0.583649	-0.0969166	0.700337	-0.0912852	0.665653
ENSG00000115484	CCT4	-0.199768	0.583649	-0.188152	0.30739	-0.200565	0.222512
ENSG00000125356	NDUFA1	-0.376131	0.583649	-0.192865	0.65086	-0.158612	0.671833
ENSG00000137802	MAPKBP1	0.337327	0.583649	1.09214	6.95564e-07	1.88264	4.90215e-18
ENSG00000159459	UBR1	0.302657	0.583649	0.0712825	0.864464	-0.253604	0.331031
ENSG00000160753	RUSC1	-0.248075	0.583649	-0.182499	0.466671	-0.263232	0.191483
ENSG00000174177	CTU2	-0.522689	0.583649	-0.410594	0.424865	-0.731524	0.0689776
ENSG00000177600	RPLP2	-0.361856	0.583649	-0.077832	0.877718	0.185937	0.591035
ENSG00000177868	SVBP	-0.35525	0.583649	-0.142969	0.744594	-0.520473	0.0546206
ENSG00000103152	MPG	-0.459292	0.584116	-0.0362659	0.960936	0.136134	0.777552
ENSG00000132323	ILKAP	-0.264351	0.584135	-0.122996	0.692509	-0.0982322	0.713835
ENSG00000124702	KLHDC3	-0.270842	0.586288	-0.277329	0.255425	-0.394763	0.0570364
ENSG00000130024	PHF10	0.303512	0.586288	-0.0960268	0.8058	-0.517041	0.0225784
ENSG00000133739	LRRCC1	0.260394	0.586288	-0.316919	0.155333	-0.763844	2.95414e-05
ENSG00000156411	C14orf2	-0.307638	0.586288	-0.0859141	0.834482	-0.0476468	0.89321
ENSG00000159842	ABR	0.381622	0.586288	1.1614	2.66071e-06	1.94887	1.1702e-16
ENSG00000149257	SERPINH1	-0.407055	0.586675	-0.81104	0.00642916	-1.50875	4.1877e-08
ENSG00000162244	RPL29	-0.363535	0.586675	-0.302967	0.391036	-0.144506	0.693858
ENSG00000198598	MMP17	-0.39953	0.587141	-0.265261	0.525444	0.494412	0.114548
ENSG00000006715	VPS41	0.215366	0.587343	0.113375	0.642794	-0.363033	0.0252775
ENSG00000109756	RAPGEF2	0.432397	0.587343	0.739984	0.0252342	1.22386	4.24321e-05
ENSG00000173064	HECTD4	0.502035	0.587343	0.43622	0.365432	0.66275	0.0913465
ENSG00000072958	AP1M1	-0.221821	0.587461	-0.0897115	0.745239	-0.220196	0.231286
ENSG00000129566	TEP1	0.471273	0.587832	0.583022	0.142154	0.964067	0.00459157
ENSG00000170471	RALGAPB	0.293549	0.587832	0.241212	0.401991	0.0555122	0.867383
ENSG00000183255	PTTG1IP	-0.247226	0.587832	-0.11055	0.711312	0.0959702	0.702816
ENSG00000203880	PCMTD2	0.261402	0.587832	0.0859433	0.798928	-0.0613282	0.831156
ENSG00000107862	GBF1	0.384597	0.588464	0.584595	0.054634	1.05314	8.63376e-05
ENSG00000161021	MAML1	0.203289	0.588464	0.222599	0.215552	0.298023	0.0556487
ENSG00000053254	FOXN3	0.476253	0.589804	0.402127	0.397569	0.801766	0.0209226
ENSG00000068305	MEF2A	0.274639	0.589804	0.228992	0.39761	0.360879	0.0929662
ENSG00000101365	IDH3B	-0.280426	0.589804	-0.285911	0.263727	-0.500629	0.0165211
ENSG00000115159	GPD2	0.319468	0.589804	-0.0315421	0.951523	-0.569484	0.017422
ENSG00000127564	PKMYT1	-0.25884	0.589804	0.0137895	0.969338	-0.0213796	0.946277
ENSG00000130770	ATPIF1	-0.322778	0.589804	-0.113876	0.780481	0.0318404	0.935133
ENSG00000139579	NABP2	-0.312405	0.589804	-0.440706	0.0827077	-0.738853	0.000938798
ENSG00000142227	EMP3	-0.431295	0.589804	-0.778568	0.0172043	-1.27916	1.89286e-05
ENSG00000148773	MKI67	0.495573	0.589804	0.437498	0.358839	0.56788	0.157594
ENSG00000160410	SHKBP1	-0.165713	0.589804	-0.0503455	0.816768	-0.124307	0.397742
ENSG00000164054	SHISA5	-0.262575	0.589804	-0.378442	0.0743876	-0.528463	0.00580159
ENSG00000171421	MRPL36	-0.468693	0.589804	-0.434633	0.325159	-0.923456	0.00723455
ENSG00000179115	FARSA	-0.353285	0.589804	-0.376321	0.234028	-0.685933	0.00813793
ENSG00000179933	C14orf119	-0.276398	0.589804	-0.0136874	0.972213	0.219742	0.362303
ENSG00000239672	NME1	-0.419527	0.589804	-0.593534	0.0813811	-0.881839	0.00379059
ENSG00000249859	PVT1	-0.24186	0.589804	-0.604406	0.000350587	-0.579785	0.00076668
ENSG00000091140	DLD	0.175527	0.589853	0.190737	0.223068	-0.0116609	0.960209
ENSG00000134644	PUM1	0.251095	0.589853	-0.0597814	0.86434	-0.429561	0.0231922
ENSG00000138018	SELENOI	0.302817	0.589853	-0.183478	0.581398	-0.774332	0.000340041
ENSG00000177674	AGTRAP	-0.279622	0.589853	-0.453692	0.0384565	-0.844373	1.5184e-05
ENSG00000114942	EEF1B2	-0.310423	0.589956	-0.211867	0.514378	-0.0853819	0.798566
ENSG00000105640	RPL18A	-0.396889	0.590106	-0.150503	0.764532	0.110641	0.795984
ENSG00000155592	ZKSCAN2	0.369415	0.590106	0.956867	0.000182035	1.26002	5.50033e-07
ENSG00000172270	BSG	-0.258165	0.590106	0.193276	0.463242	0.608135	0.0009945
ENSG00000177830	CHID1	-0.249802	0.590106	-0.166051	0.528897	-0.214106	0.321952
ENSG00000177971	IMP3	-0.457423	0.590106	-0.137809	0.818911	0.0640874	0.90543
ENSG00000116809	ZBTB17	-0.284168	0.590362	-0.325108	0.192234	-0.69316	0.000648372
ENSG00000182827	ACBD3	0.355478	0.590362	0.255743	0.48779	0.306297	0.319552
ENSG00000184840	TMED9	-0.229821	0.590611	-0.278685	0.15776	-0.400969	0.0200886
ENSG00000122484	RPAP2	0.232646	0.590705	0.170856	0.477835	0.201951	0.314674
ENSG00000182158	CREB3L2	0.368719	0.591123	0.135843	0.770322	-0.154988	0.678515
ENSG00000157227	MMP14	0.770767	0.591195	0.295859	0.765141	1.10005	0.0649087
ENSG00000117500	TMED5	0.331147	0.591603	0.0621452	0.898702	-0.00640617	0.986959
ENSG00000167085	PHB	-0.334739	0.591603	-0.319872	0.308078	-0.373151	0.173955
ENSG00000249915	PDCD6	-0.180322	0.591603	-0.0529035	0.826213	0.10383	0.544827
ENSG00000169692	AGPAT2	-0.438068	0.593183	0.162865	0.768155	0.472139	0.191373
ENSG00000103479	RBL2	0.388047	0.593713	0.222489	0.609003	-0.37237	0.260854
ENSG00000153975	ZUFSP	0.259376	0.593713	0.404727	0.0503733	0.48234	0.0120528
ENSG00000157020	SEC13	-0.221595	0.593713	-0.107687	0.682738	-0.249142	0.17073
ENSG00000162819	BROX	0.268146	0.593713	0.0318259	0.940313	-0.328104	0.132168
ENSG00000163159	VPS72	-0.307651	0.593713	-0.34015	0.216339	-0.964259	7.51382e-06
ENSG00000164284	GRPEL2	0.252557	0.593713	-0.235662	0.332895	-0.457565	0.0166112
ENSG00000179085	DPM3	-0.465537	0.593713	-0.385971	0.402726	-0.270625	0.541184
ENSG00000183648	NDUFB1	-0.369732	0.593713	-0.205579	0.622464	-0.0577137	0.893488
ENSG00000071054	MAP4K4	0.185408	0.596043	0.155994	0.396993	0.401122	0.00298208
ENSG00000163682	RPL9	-0.411809	0.596043	-0.269085	0.542809	-0.113697	0.799773
ENSG00000171067	C11orf24	-0.205157	0.596043	-0.236181	0.192824	-0.211979	0.217164
ENSG00000185115	NSMCE3	-0.322465	0.596043	0.26922	0.397613	0.583084	0.0147758
ENSG00000123395	ATG101	-0.394311	0.596421	-0.230258	0.601337	-0.209183	0.584209
ENSG00000141552	ANAPC11	-0.340586	0.597668	-0.147469	0.727037	-0.026735	0.950514
ENSG00000172336	POP7	-0.482418	0.597848	-0.403704	0.400456	-0.71242	0.059095
ENSG00000184584	TMEM173	-0.252533	0.597848	-0.929366	3.56601e-08	-1.3598	1.99524e-15
ENSG00000095564	BTAF1	0.468254	0.598617	0.380686	0.418606	0.712239	0.0507206
ENSG00000101444	AHCY	-0.28149	0.598617	-0.0001293	0.999763	0.316233	0.174571
ENSG00000108298	RPL19	-0.300284	0.598617	-0.143003	0.692711	0.000165859	0.999558
ENSG00000120253	NUP43	0.153873	0.598617	0.0705623	0.709761	0.0828901	0.580734
ENSG00000123728	RAP2C	0.333467	0.598617	-0.0076636	0.987118	-0.343004	0.224514
ENSG00000134905	CARS2	-0.287757	0.598617	-0.293534	0.273041	-0.284803	0.243669
ENSG00000141480	ARRB2	-0.230474	0.598617	-0.200994	0.378906	-0.267403	0.156013
ENSG00000143776	CDC42BPA	0.275139	0.598617	-0.0956724	0.788202	-0.518575	0.0120981
ENSG00000159322	ADPGK	-0.273065	0.598617	-0.247324	0.351461	-0.403764	0.0595798
ENSG00000166902	MRPL16	-0.349515	0.598617	-0.586004	0.0336276	-1.01472	4.31007e-05
ENSG00000177105	RHOG	-0.242187	0.598617	-0.230701	0.317174	-0.434622	0.0177352
ENSG00000198625	MDM4	0.31781	0.598617	-0.168854	0.649139	-0.653091	0.00593791
ENSG00000214160	ALG3	-0.293889	0.598617	-0.510124	0.0266437	-0.876577	2.51934e-05
ENSG00000123975	CKS2	-0.352746	0.599023	-0.114723	0.803786	0.122425	0.74417
ENSG00000119383	PTPA	-0.269008	0.599649	-0.560725	0.00513368	-1.14752	5.49745e-10
ENSG00000131116	ZNF428	-0.371302	0.599649	-0.0714142	0.896998	0.0379683	0.933475
ENSG00000170545	SMAGP	-0.366447	0.599649	-0.956029	0.00023586	-1.45259	1.21724e-08
ENSG00000232040	ZBED9	0.40769	0.600153	-0.113172	0.839949	0.0679055	0.887635
ENSG00000078399	HOXA9	2.4829	0.601764	0.203119	0.963217	2.35109	0.273438
ENSG00000078687	TNRC6C	0.431756	0.601764	0.774511	0.0212683	1.37937	4.396e-06
ENSG00000101639	CEP192	0.321033	0.601764	0.341448	0.249375	0.602313	0.01296
ENSG00000102580	DNAJC3	0.300837	0.601764	0.355595	0.183325	0.749321	0.0005821
ENSG00000104825	NFKBIB	-0.302568	0.601764	-0.0720974	0.866765	0.0396966	0.913286
ENSG00000116521	SCAMP3	-0.362388	0.601764	-0.331254	0.348391	-0.589509	0.0357048
ENSG00000118217	ATF6	0.135552	0.601764	0.0570832	0.741194	-0.00486244	0.982204
ENSG00000125503	PPP1R12C	-0.229613	0.601764	0.2213	0.310838	0.696322	1.60383e-05
ENSG00000127452	FBXL12	-0.225565	0.601764	0.0780377	0.79082	0.36767	0.0333237
ENSG00000130203	APOE	-0.543265	0.601764	-0.164623	0.821386	0.182668	0.754186
ENSG00000131475	VPS25	-0.24772	0.601764	-0.0876007	0.785278	-0.403387	0.0359271
ENSG00000132017	DCAF15	-0.21701	0.601764	-0.0411525	0.898768	-0.532625	0.000732285
ENSG00000142937	RPS8	-0.315933	0.601764	-0.121577	0.764532	0.088617	0.798185
ENSG00000147804	SLC39A4	-0.298016	0.601764	-0.248478	0.407978	-0.225137	0.407352
ENSG00000149091	DGKZ	-0.206939	0.601764	-0.180934	0.379305	-0.198039	0.267499
ENSG00000154518	ATP5G3	-0.278298	0.601764	-0.145573	0.657118	-0.232046	0.351004
ENSG00000163558	PRKCI	0.220425	0.601764	0.197461	0.363521	0.225208	0.229466
ENSG00000165219	GAPVD1	0.225358	0.601764	0.251065	0.21949	0.047865	0.852626
ENSG00000167671	UBXN6	-0.289353	0.601764	-0.0699291	0.864707	-0.122174	0.682432
ENSG00000185591	SP1	0.297609	0.601764	0.0512239	0.911671	-0.369869	0.129267
ENSG00000235335	NA	-0.353081	0.601764	-0.157489	0.720947	0.0908144	0.817273
ENSG00000241837	ATP5O	-0.345353	0.601764	-0.218862	0.567855	-0.148067	0.677616
ENSG00000253293	HOXA10	2.4829	0.601764	2.63662	0.273075	4.67459	0.00159252
ENSG00000164182	NDUFAF2	-0.265046	0.602779	-0.192159	0.493965	-0.283087	0.205479
ENSG00000168137	SETD5	0.328333	0.602779	0.0458727	0.929364	0.0138937	0.978046
ENSG00000106080	FKBP14	0.214209	0.603439	-0.0252727	0.942146	-0.101545	0.642846
ENSG00000155304	HSPA13	0.323887	0.603439	0.378971	0.191537	0.493026	0.0531448
ENSG00000124570	SERPINB6	-0.266316	0.603755	-0.38955	0.0779494	-0.454766	0.0271533
ENSG00000188452	CERKL	1.09344	0.604475	-0.215288	0.922772	-1.4981	0.360423
ENSG00000137752	CASP1	2.48186	0.605596	3.37253	0.0935319	3.35194	0.0545233
ENSG00000148985	PGAP2	-0.211821	0.605596	-0.376608	0.0253116	-0.473322	0.00262883
ENSG00000067208	EVI5	0.29834	0.605818	0.29133	0.310333	0.398401	0.0984759
ENSG00000080345	RIF1	0.4953	0.605818	0.13722	0.841867	-0.240794	0.632334
ENSG00000113532	ST8SIA4	0.437937	0.605818	0.117048	0.854375	0.786708	0.0156786
ENSG00000152127	MGAT5	0.249808	0.605818	0.172697	0.521847	0.0630838	0.822399
ENSG00000163486	NA	0.371031	0.605818	0.672817	0.0209549	1.14571	1.39802e-05
ENSG00000172216	CEBPB	-0.422889	0.605818	-0.270777	0.563993	0.0605727	0.90543
ENSG00000181610	MRPS23	-0.33888	0.605818	-0.409603	0.173541	-0.80302	0.00130185
ENSG00000145388	METTL14	0.215473	0.60634	0.497872	0.00160624	0.330318	0.051219
ENSG00000100216	TOMM22	-0.388898	0.606842	-0.473838	0.16908	-0.853275	0.00324158
ENSG00000100949	RABGGTA	-0.260009	0.606842	-0.229437	0.380148	-0.61132	0.00158395
ENSG00000104626	ERI1	0.249436	0.606842	0.214075	0.39777	-0.0189961	0.953838
ENSG00000108848	LUC7L3	0.216314	0.606842	0.289621	0.119646	0.479553	0.00290581
ENSG00000118873	RAB3GAP2	0.254878	0.606842	0.250688	0.306419	0.183643	0.440097
ENSG00000127481	UBR4	0.684462	0.606842	0.581718	0.402111	1.01455	0.0635739
ENSG00000138081	FBXO11	0.25505	0.606842	0.482956	0.0151405	0.846058	2.50462e-06
ENSG00000139697	SBNO1	0.275183	0.606842	0.155381	0.625703	0.384796	0.0828479
ENSG00000141349	G6PC3	-0.238292	0.606842	-0.0614065	0.854575	-0.155179	0.49385
ENSG00000143119	CD53	-0.200145	0.606842	-0.520912	0.000290239	-0.755036	8.05498e-08
ENSG00000152620	NADK2	0.264585	0.606842	-0.150723	0.625897	-0.373011	0.0839776
ENSG00000163113	NA	0.225662	0.606842	0.396346	0.0271636	0.634633	8.3098e-05
ENSG00000182173	TSEN54	-0.31572	0.606842	-0.265391	0.408597	-0.536164	0.0294262
ENSG00000187688	TRPV2	-0.246496	0.606842	-0.416452	0.035406	-0.84674	1.30128e-06
ENSG00000198642	KLHL9	1.62835	0.606842	1.19884	0.547987	0.496812	0.81305
ENSG00000214706	IFRD2	-0.479643	0.606842	-0.930298	0.0124469	-2.22138	3.55638e-11
ENSG00000229801	NA	-0.282159	0.606842	-0.273255	0.317489	-0.140007	0.62376
ENSG00000101654	RNMT	0.271785	0.607797	0.129627	0.700337	0.204	0.419455
ENSG00000102393	GLA	-0.280814	0.607797	-0.0530902	0.901322	0.109988	0.711148
ENSG00000136518	ACTL6A	-0.181249	0.607797	-0.202013	0.228158	-0.38757	0.00447784
ENSG00000145194	ECE2	-0.416133	0.607797	-0.879922	0.00560888	-1.384	4.19859e-06
ENSG00000168765	GSTM4	-0.184443	0.607797	-0.119195	0.563649	-0.160655	0.329831
ENSG00000196419	XRCC6	-0.175022	0.607797	-0.0974608	0.631687	-0.232101	0.104918
ENSG00000196465	MYL6B	-0.331329	0.607797	-0.218007	0.552372	-0.241984	0.433777
ENSG00000153130	SCOC	0.355467	0.608749	0.286728	0.437712	0.461234	0.114632
ENSG00000175455	CCDC14	0.34162	0.608749	0.149477	0.733159	0.325486	0.278226
ENSG00000101160	CTSZ	-0.295772	0.609085	-0.453173	0.0650182	-0.84155	9.10759e-05
ENSG00000112077	RHAG	-0.25754	0.609322	-0.645611	0.000570009	-0.984271	6.37421e-08
ENSG00000116786	PLEKHM2	-0.186312	0.609322	0.101594	0.643962	0.142412	0.409311
ENSG00000130244	FAM98C	-0.3343	0.609322	-0.335798	0.296115	-0.476658	0.0784229
ENSG00000146587	RBAK	0.319381	0.609322	0.222485	0.524115	0.294031	0.299654
ENSG00000147133	TAF1	0.327095	0.609322	0.0292863	0.957732	-0.108081	0.763935
ENSG00000149541	B3GAT3	-0.277638	0.609322	-0.0171752	0.965152	-0.0558061	0.863841
ENSG00000168268	NT5DC2	-0.273524	0.609322	-0.151246	0.637327	-0.316332	0.171397
ENSG00000213186	TRIM59	0.256725	0.609322	0.00594782	0.987118	0.0443647	0.886112
ENSG00000005810	MYCBP2	0.51847	0.609713	0.480761	0.350955	0.696589	0.101306
ENSG00000006015	REX1BD	-0.513963	0.609823	-0.051303	0.952856	0.296678	0.559107
ENSG00000013375	PGM3	0.371651	0.609823	0.181604	0.692509	0.353447	0.281156
ENSG00000034510	TMSB10	-0.364782	0.609823	-0.0374793	0.95139	0.301603	0.364817
ENSG00000100393	EP300	0.411646	0.609823	0.410484	0.302822	0.480253	0.168084
ENSG00000116266	STXBP3	0.242102	0.609823	0.197995	0.432714	0.378249	0.0500465
ENSG00000117118	SDHB	-0.277974	0.609823	-0.335355	0.181267	-0.580865	0.00593476
ENSG00000119705	SLIRP	-0.339662	0.609823	-0.212937	0.581398	-0.3209	0.285872
ENSG00000156931	VPS8	0.221916	0.609823	0.309794	0.103993	0.295469	0.104532
ENSG00000160563	MED27	-0.30708	0.609823	-0.21472	0.521695	-0.488147	0.0460435
ENSG00000177125	ZBTB34	0.161874	0.609823	0.209714	0.14128	0.385956	0.00121854
ENSG00000186283	TOR3A	-0.367025	0.609823	-0.633979	0.0325018	-1.30825	6.18154e-07
ENSG00000204856	FAM216A	-0.343343	0.609823	-1.11917	3.73906e-06	-1.80192	1.74712e-13
ENSG00000226752	CUTALP	0.205475	0.609823	0.330501	0.0506205	0.407106	0.0094396
ENSG00000159079	C21orf59	-0.219877	0.612874	-0.496538	0.00295329	-0.561526	0.00061215
ENSG00000159210	SNF8	-0.206844	0.612874	0.0488859	0.870722	0.129627	0.518647
ENSG00000105254	TBCB	-0.333472	0.613162	0.110911	0.804625	0.221469	0.488158
ENSG00000178307	TMEM11	-0.40742	0.613162	-0.302198	0.491232	-0.663395	0.0411232
ENSG00000204628	RACK1	-0.290145	0.613309	-0.142667	0.691913	0.0376842	0.916576
ENSG00000160799	CCDC12	-0.295982	0.614573	-0.222444	0.485393	-0.748117	0.000692039
ENSG00000163923	RPL39L	-0.3428	0.614946	-0.306877	0.379127	-0.350006	0.243589
ENSG00000196704	AMZ2	-0.199204	0.615374	-0.287487	0.0931959	-0.570092	0.000104561
ENSG00000104529	EEF1D	-0.307815	0.615463	0.0758502	0.865561	0.371277	0.153802
ENSG00000164211	STARD4	0.698047	0.615463	0.214768	0.824416	0.521383	0.429006
ENSG00000133612	AGAP3	-0.228843	0.616577	-0.403525	0.0294362	-0.600637	0.000406236
ENSG00000181555	SETD2	0.320507	0.617559	0.306221	0.337158	0.320584	0.257239
ENSG00000090487	SPG21	-0.192195	0.617682	-0.291169	0.0740416	-0.570674	5.28103e-05
ENSG00000179950	PUF60	-0.299105	0.617682	-0.166967	0.637592	-0.537967	0.0221049
ENSG00000112304	ACOT13	-0.257879	0.617704	-0.159476	0.592372	0.0280348	0.931033
ENSG00000169567	HINT1	-0.292274	0.617704	-0.202563	0.530606	-0.0825053	0.803309
ENSG00000062725	APPBP2	0.273185	0.617782	0.620634	0.00273349	0.787115	8.55057e-05
ENSG00000066777	ARFGEF1	0.281633	0.617782	-0.0586932	0.890237	-0.562772	0.0101806
ENSG00000081913	PHLPP1	0.448498	0.617782	0.432109	0.334934	0.732386	0.041241
ENSG00000082258	CCNT2	0.281108	0.617782	0.369095	0.138218	0.0144546	0.972568
ENSG00000084676	NCOA1	0.282631	0.617782	0.425189	0.0774777	0.397253	0.0891646
ENSG00000100325	ASCC2	-0.159997	0.617782	0.128189	0.450452	0.0840942	0.605291
ENSG00000100726	TELO2	-0.301177	0.617782	0.0689597	0.877274	0.157954	0.606591
ENSG00000107521	HPS1	-0.183305	0.617782	-0.0076595	0.978066	0.00876908	0.974953
ENSG00000136261	BZW2	-0.198261	0.617782	-0.25826	0.14451	-0.223801	0.191752
ENSG00000137075	RNF38	0.287906	0.617782	0.403961	0.105605	0.824837	7.99359e-05
ENSG00000142208	AKT1	-0.175772	0.617782	0.0502335	0.839949	0.0786355	0.67214
ENSG00000143401	ANP32E	0.280232	0.617782	-0.212982	0.483069	-0.604536	0.00485765
ENSG00000151135	TMEM263	0.556487	0.617782	0.301996	0.654207	0.693449	0.141122
ENSG00000155366	RHOC	-0.372274	0.617782	-0.0265826	0.963217	0.0271092	0.957621
ENSG00000164199	ADGRV1	0.388323	0.617782	-0.819924	0.00668716	-0.77506	0.0103246
ENSG00000165916	PSMC3	-0.303064	0.617782	-0.287546	0.343736	-0.631917	0.00667896
ENSG00000166734	CASC4	0.188008	0.617782	0.316748	0.0409262	0.441986	0.00175328
ENSG00000167397	VKORC1	-0.340089	0.617782	-0.246086	0.510456	-0.0159624	0.975422
ENSG00000170889	RPS9	-0.368771	0.617782	-0.0720303	0.899057	0.213228	0.565234
ENSG00000172172	MRPL13	-0.299081	0.617782	-0.250832	0.422375	-0.491592	0.0405993
ENSG00000181817	LSM10	-0.377632	0.617782	-0.4175	0.242203	-0.956871	0.000718003
ENSG00000204472	AIF1	-0.290926	0.617782	-0.326693	0.236302	-0.281698	0.276539
ENSG00000250479	CHCHD10	-0.327234	0.617782	-0.0870381	0.852756	-0.0337851	0.935293
ENSG00000115204	MPV17	-0.202943	0.618823	-0.170926	0.422619	-0.281573	0.0950171
ENSG00000126698	DNAJC8	-0.229411	0.618823	-0.180021	0.465675	-0.48094	0.00654127
ENSG00000135404	CD63	-0.348156	0.618823	-0.338169	0.331576	-0.574237	0.0405867
ENSG00000155545	MIER3	0.405804	0.618823	0.35242	0.40441	0.258558	0.520039
ENSG00000164323	CFAP97	0.337678	0.618823	-0.203414	0.607002	-0.889433	0.000457204
ENSG00000172500	FIBP	-0.255984	0.618823	-0.00663954	0.9865	0.0364007	0.909089
ENSG00000240849	TMEM189	-0.26298	0.618823	-0.0953427	0.787379	0.0548887	0.860516
ENSG00000242802	AP5Z1	-0.260697	0.618823	0.264641	0.297033	0.68407	0.000377837
ENSG00000032219	ARID4A	0.458025	0.619355	0.240145	0.673265	0.366761	0.39482
ENSG00000100219	XBP1	-0.270778	0.619355	-0.423461	0.065383	-0.708873	0.000497808
ENSG00000104980	TIMM44	-0.355301	0.619355	-0.488073	0.118589	-0.677302	0.0151896
ENSG00000108559	NUP88	-0.234058	0.619355	-0.427174	0.0254589	-0.788697	4.36315e-06
ENSG00000124766	SOX4	0.865656	0.619355	0.64187	0.532268	0.397443	0.680843
ENSG00000128309	MPST	-0.441862	0.619355	-0.390518	0.395469	-0.195533	0.678515
ENSG00000141367	CLTC	0.267034	0.619355	-0.0341177	0.938598	-0.188139	0.467627
ENSG00000141985	SH3GL1	-0.274662	0.619355	-0.177991	0.574024	-0.249325	0.320909
ENSG00000171365	CLCN5	0.377151	0.619355	0.279527	0.501789	0.12736	0.76365
ENSG00000171467	ZNF318	0.306577	0.619355	0.232892	0.486562	0.256667	0.367916
ENSG00000171853	TRAPPC12	-0.184294	0.619355	0.142471	0.475252	0.246322	0.10786
ENSG00000172809	RPL38	-0.323329	0.619355	-0.106494	0.811485	0.0282381	0.946393
ENSG00000174032	SLC25A30	0.32718	0.619355	0.447834	0.121002	0.992334	3.00952e-05
ENSG00000174446	SNAPC5	-0.325528	0.619355	-0.534807	0.0497561	-1.18171	6.71032e-07
ENSG00000182718	ANXA2	-0.273284	0.619355	-0.111408	0.762385	0.109181	0.713364
ENSG00000184967	NOC4L	-0.254982	0.619355	-0.00890343	0.98154	0.0193555	0.955362
ENSG00000205544	TMEM256	-0.424261	0.619355	-0.179046	0.751914	0.197646	0.657127
ENSG00000085998	POMGNT1	-0.213221	0.620355	-0.22523	0.278338	-0.622033	9.2267e-05
ENSG00000130939	UBE4B	0.182738	0.620355	0.142247	0.475159	0.0458258	0.829797
ENSG00000171262	FAM98B	0.264877	0.620355	0.107573	0.763142	-0.262236	0.271909
ENSG00000107581	EIF3A	0.245485	0.620815	0.0499101	0.89506	-0.0597345	0.835706
ENSG00000170145	SIK2	0.219168	0.620815	0.493503	0.00330775	0.854342	5.39618e-08
ENSG00000120868	APAF1	0.517946	0.621391	0.624397	0.194941	1.14372	0.00410336
ENSG00000085491	SLC25A24	0.277855	0.621554	0.0836479	0.833491	-0.22079	0.404555
ENSG00000111667	USP5	-0.163766	0.621554	0.0624918	0.775789	-0.138555	0.36369
ENSG00000140396	NCOA2	0.417417	0.621554	-0.044331	0.951199	-0.226111	0.60144
ENSG00000143321	HDGF	-0.240491	0.621554	-0.511332	0.0066473	-1.11246	1.05566e-10
ENSG00000148187	MRRF	-0.182525	0.621554	-0.185289	0.307277	-0.59432	1.17099e-05
ENSG00000181649	PHLDA2	-0.475675	0.621554	-0.304213	0.581949	0.28922	0.545994
ENSG00000185989	RASA3	-0.172002	0.621554	-0.408913	0.00187185	-0.40092	0.00236262
ENSG00000048991	R3HDM1	0.166164	0.621588	0.079751	0.710773	0.0130929	0.953741
ENSG00000173141	MRPL57	-0.313249	0.621618	-0.18357	0.623336	-0.160567	0.622808
ENSG00000100138	SNU13	-0.302443	0.622047	-0.403754	0.137033	-0.558149	0.020606
ENSG00000156304	SCAF4	0.23655	0.622047	0.335952	0.106528	0.654445	0.000221019
ENSG00000165526	RPUSD4	-0.323226	0.622047	-0.50779	0.0662844	-0.962021	6.90523e-05
ENSG00000176225	RTTN	0.336781	0.622047	0.413683	0.185732	0.704598	0.00695766
ENSG00000153339	TRAPPC8	0.213663	0.622211	0.0118389	0.970472	-0.219648	0.252786
ENSG00000053371	AKR7A2	-0.259801	0.622976	0.248758	0.346193	0.723948	0.0001928
ENSG00000104976	SNAPC2	-0.266285	0.622976	-0.147675	0.650208	0.286851	0.222147
ENSG00000115641	FHL2	-0.311162	0.622976	-0.816459	0.000466704	-1.21048	1.0599e-07
ENSG00000135913	USP37	0.429799	0.622976	0.459575	0.274784	0.50743	0.174654
ENSG00000161677	JOSD2	-0.359395	0.622976	0.079135	0.881868	0.425743	0.142888
ENSG00000008130	NADK	-0.166954	0.622993	-0.0344241	0.894513	-0.17374	0.24811
ENSG00000059122	FLYWCH1	-0.246627	0.622993	-0.125252	0.691604	0.07574	0.788915
ENSG00000103275	UBE2I	-0.225265	0.622993	-0.0972111	0.747941	-0.0902008	0.716493
ENSG00000105583	WDR83OS	-0.246314	0.622993	-0.0913034	0.784581	-0.115656	0.65959
ENSG00000106009	BRAT1	-0.219222	0.622993	0.132353	0.611004	0.311652	0.088313
ENSG00000108506	INTS2	0.308332	0.622993	0.223698	0.518007	0.140384	0.672434
ENSG00000119844	AFTPH	0.263633	0.622993	0.281347	0.280698	0.281654	0.233058
ENSG00000120733	KDM3B	0.291415	0.622993	0.0250979	0.960823	-0.400763	0.10562
ENSG00000127824	TUBA4A	-0.35391	0.622993	-0.546831	0.074418	-0.691296	0.0140897
ENSG00000127884	ECHS1	-0.291504	0.622993	-0.0815214	0.84751	-0.0544924	0.880135
ENSG00000128228	SDF2L1	-0.41936	0.622993	-0.539615	0.161542	-0.677007	0.0501484
ENSG00000131591	C1orf159	-0.296712	0.622993	-0.462353	0.0740416	-1.07134	1.34483e-06
ENSG00000131626	PPFIA1	0.208305	0.622993	0.445079	0.00682558	0.896586	2.22044e-09
ENSG00000132510	KDM6B	0.323655	0.622993	-0.280979	0.417199	-0.754352	0.00290667
ENSG00000136710	CCDC115	-0.21637	0.622993	-0.188669	0.410066	-0.259179	0.16988
ENSG00000137818	RPLP1	-0.351643	0.622993	-0.0760603	0.887651	0.173941	0.643599
ENSG00000140365	COMMD4	-0.315852	0.622993	-0.269706	0.424873	-0.607054	0.0164289
ENSG00000140575	IQGAP1	0.359867	0.622993	0.362115	0.315045	0.718754	0.0113527
ENSG00000143815	LBR	0.236405	0.622993	0.0354628	0.927921	-0.330954	0.0981344
ENSG00000149761	NUDT22	-0.330202	0.622993	-0.0777024	0.876965	-0.355759	0.229515
ENSG00000149932	TMEM219	-0.284035	0.622993	-0.115694	0.764027	-0.0826907	0.801582
ENSG00000152242	C18orf25	0.245364	0.622993	0.485781	0.0146827	0.925159	2.08696e-07
ENSG00000160113	NR2F6	-0.386219	0.622993	-0.359234	0.368243	-0.762124	0.0127874
ENSG00000162402	USP24	0.379031	0.622993	-0.0655781	0.914545	-0.919557	0.00158098
ENSG00000164741	DLC1	0.233819	0.622993	0.142528	0.611498	0.480811	0.00872861
ENSG00000166439	RNF169	0.319222	0.622993	-0.168753	0.677441	-0.419216	0.130298
ENSG00000168476	REEP4	-0.266309	0.622993	0.128631	0.709966	0.415952	0.0577923
ENSG00000168538	TRAPPC11	0.287376	0.622993	0.184195	0.584231	0.241305	0.371764
ENSG00000169714	CNBP	-0.192257	0.622993	-0.327235	0.0423723	-0.53517	0.000220174
ENSG00000170727	NA	-0.315448	0.622993	-0.194226	0.602867	-0.0137767	0.978047
ENSG00000172375	C2CD2L	-0.16092	0.622993	-0.238858	0.0922826	-0.513345	2.03214e-05
ENSG00000172530	BANP	-0.30207	0.622993	-0.450034	0.0925697	-0.632287	0.00839034
ENSG00000172667	ZMAT3	0.49291	0.622993	0.546601	0.251882	0.433924	0.344996
ENSG00000172830	SSH3	-0.819302	0.622993	-0.799804	0.340759	-1.03854	0.146399
ENSG00000172845	SP3	0.219573	0.622993	0.228143	0.296756	0.196933	0.336181
ENSG00000174799	CEP135	0.336525	0.622993	0.0858433	0.864464	-0.42609	0.146175
ENSG00000177954	RPS27	-0.319703	0.622993	0.00406367	0.992551	0.214354	0.502228
ENSG00000179833	SERTAD2	0.239596	0.622993	0.213853	0.396587	0.460551	0.0150882
ENSG00000185043	CIB1	-0.26526	0.622993	-0.0185504	0.963217	0.180112	0.492326
ENSG00000185624	P4HB	-0.178217	0.622993	0.0529777	0.837307	0.275627	0.0627337
ENSG00000189339	SLC35E2B	0.240978	0.622993	0.456194	0.0216424	0.653012	0.000364379
ENSG00000196367	TRRAP	0.383529	0.622993	-0.0101703	0.9865	-0.429922	0.208212
ENSG00000196642	RABL6	-0.190205	0.622993	-0.200816	0.285705	-0.233532	0.157744
ENSG00000196663	TECPR2	0.291692	0.622993	0.69303	0.00189926	1.49032	1.03425e-13
ENSG00000197457	STMN3	-0.322305	0.622993	-0.19654	0.606661	0.0507897	0.899378
ENSG00000197694	SPTAN1	0.503705	0.622993	1.44597	8.73567e-05	2.78886	5.99304e-15
ENSG00000197892	KIF13B	0.45237	0.622993	0.809164	0.030951	1.26104	0.000207373
ENSG00000198160	MIER1	0.259318	0.622993	0.24503	0.363351	0.253436	0.285282
ENSG00000012061	ERCC1	-0.246231	0.623012	-0.0384043	0.925207	-0.0481527	0.874579
ENSG00000072210	ALDH3A2	0.925752	0.623012	2.05324	0.00281307	3.41036	2.34887e-09
ENSG00000084072	PPIE	-0.214234	0.623012	-0.096367	0.736889	-0.141155	0.51283
ENSG00000085433	WDR47	0.314831	0.623012	0.990759	1.49481e-05	2.1785	8.19479e-23
ENSG00000100060	MFNG	0.787256	0.623012	1.10808	0.119037	0.491572	0.549348
ENSG00000108010	GLRX3	-0.302767	0.623012	-0.409238	0.137797	-0.608819	0.0117474
ENSG00000112742	TTK	0.231547	0.623012	0.285894	0.190327	0.13168	0.584209
ENSG00000124299	PEPD	-0.325922	0.623012	0.288946	0.401112	0.89784	0.000234484
ENSG00000126215	XRCC3	-0.232337	0.623012	-0.196399	0.434034	-0.223533	0.296445
ENSG00000130303	BST2	-0.282632	0.623012	-0.216366	0.493925	-0.322838	0.199326
ENSG00000130723	PRRC2B	0.272807	0.623012	0.308391	0.245744	0.606708	0.00459608
ENSG00000132205	EMILIN2	0.501191	0.623012	-0.121468	0.88267	-0.651198	0.184333
ENSG00000135047	CTSL	-0.268078	0.623012	-0.440777	0.0551117	-0.630724	0.00249837
ENSG00000148700	ADD3	0.326232	0.623012	0.464517	0.111786	0.799685	0.00149371
ENSG00000154305	MIA3	0.354356	0.623012	0.350149	0.335415	0.770068	0.00576809
ENSG00000163956	LRPAP1	-0.207894	0.623012	0.290245	0.120104	0.880554	5.51166e-09
ENSG00000172725	CORO1B	-0.2169	0.623012	0.0115401	0.972595	0.0439346	0.869442
ENSG00000174306	ZHX3	0.241487	0.623012	0.36141	0.0910102	0.415885	0.0345054
ENSG00000189046	ALKBH2	-0.450061	0.623012	-0.892606	0.015294	-1.40352	3.77777e-05
ENSG00000197728	RPS26	-0.396869	0.623012	-0.159279	0.766464	-0.0376151	0.942924
ENSG00000224877	NDUFAF8	-0.365956	0.623012	-0.254383	0.545855	-0.443095	0.168098
ENSG00000092010	PSME1	-0.247731	0.624876	-0.105317	0.757933	0.0133411	0.971965
ENSG00000101150	TPD52L2	-0.243169	0.624876	-0.103752	0.756177	0.0326024	0.916978
ENSG00000101161	PRPF6	-0.127267	0.624876	-0.0042938	0.982294	-0.0359875	0.810259
ENSG00000102763	VWA8	0.370911	0.624876	-0.00758506	0.989146	-0.0574785	0.903196
ENSG00000106723	SPIN1	0.291447	0.624876	0.3169	0.275779	0.0336251	0.929774
ENSG00000111652	COPS7A	-0.228551	0.624876	-0.285304	0.190585	-0.562783	0.00170757
ENSG00000114166	KAT2B	0.2731	0.624876	0.4037	0.0973135	0.0218679	0.953838
ENSG00000128626	MRPS12	-0.526621	0.624876	-0.526159	0.331495	-1.12055	0.00751955
ENSG00000130313	PGLS	-0.327456	0.624876	0.0323085	0.95524	0.0253837	0.955895
ENSG00000135624	CCT7	-0.244002	0.624876	-0.161389	0.577945	-0.132488	0.607964
ENSG00000136463	TACO1	-0.438293	0.624876	-0.441467	0.324086	-1.47712	7.93547e-06
ENSG00000143742	SRP9	0.290921	0.624876	-0.0489524	0.919321	-0.371918	0.145756
ENSG00000144224	UBXN4	0.244965	0.624876	0.0397847	0.922772	-0.0694041	0.81059
ENSG00000158639	PAGE5	-0.245609	0.624876	-0.174891	0.535831	-0.0273418	0.93218
ENSG00000164292	RHOBTB3	0.462768	0.624876	-0.0462954	0.95447	-0.415466	0.342468
ENSG00000166136	NDUFB8	-0.310167	0.624876	-0.149901	0.713906	-0.142111	0.673743
ENSG00000169020	ATP5I	-0.338562	0.624876	-0.300087	0.408645	-0.271505	0.410471
ENSG00000170291	ELP5	-0.370071	0.624876	-0.246742	0.573051	-0.543338	0.0853774
ENSG00000171490	RSL1D1	-0.272608	0.624876	-0.523349	0.0208199	-0.821656	7.51494e-05
ENSG00000179958	DCTPP1	-0.510688	0.624876	-0.830154	0.0612278	-1.7731	3.84295e-06
ENSG00000180992	MRPL14	-0.395427	0.624876	-0.381935	0.35232	-0.795857	0.0121507
ENSG00000187713	TMEM203	-0.423906	0.624876	-0.226015	0.675143	-0.50695	0.177043
ENSG00000188486	H2AFX	-0.364635	0.624876	0.561645	0.0805033	1.39784	2.44091e-07
ENSG00000197081	IGF2R	0.346138	0.624876	0.547519	0.0703148	0.910916	0.000652945
ENSG00000198477	NA	0.274619	0.624876	0.275075	0.332154	0.293484	0.240812
ENSG00000204308	RNF5	-0.310515	0.624876	-0.189006	0.61486	-0.361304	0.191261
ENSG00000100077	GRK3	0.218227	0.625655	-0.205073	0.381847	-0.296427	0.121741
ENSG00000124733	MEA1	-0.312912	0.625655	0.0533463	0.917816	-0.00373323	0.99299
ENSG00000185000	DGAT1	-0.291552	0.625655	0.219936	0.505455	1.10061	3.61304e-07
ENSG00000168894	RNF181	-0.339747	0.625948	-0.181777	0.675518	-0.0219798	0.965346
ENSG00000136003	ISCU	-0.206678	0.62615	-0.0233553	0.949159	-0.00445272	0.986661
ENSG00000251562	MALAT1	1.0539	0.626204	0.408431	0.778826	0.675831	0.534452
ENSG00000074755	ZZEF1	0.311135	0.626411	0.334623	0.285628	0.355504	0.204319
ENSG00000109118	PHF12	0.183829	0.626411	0.27532	0.0942412	0.617671	7.16623e-06
ENSG00000130513	GDF15	-0.338266	0.626411	-0.0578713	0.917658	-0.0499019	0.908843
ENSG00000154727	GABPA	0.342054	0.626411	0.123359	0.798075	-0.240127	0.488098
ENSG00000204348	DXO	-0.209389	0.626411	-0.28264	0.147504	-0.591372	0.000281038
ENSG00000257621	PSMA3-AS1	0.233445	0.626411	0.337518	0.110493	0.103159	0.69009
ENSG00000008324	SS18L2	-0.321433	0.627314	-0.333143	0.311426	-0.470704	0.0884835
ENSG00000080546	SESN1	0.251391	0.627314	0.871605	1.63946e-06	1.30686	3.3717e-13
ENSG00000081189	MEF2C	0.168462	0.627314	-0.286798	0.0510185	-0.976191	4.98039e-15
ENSG00000100804	PSMB5	-0.28028	0.627314	-0.320986	0.244809	-0.720631	0.000995913
ENSG00000103540	CCP110	0.314196	0.627314	0.120678	0.78253	0.0796217	0.834311
ENSG00000105983	LMBR1	0.286719	0.627314	0.566856	0.0174912	1.00888	2.89139e-06
ENSG00000106299	WASL	0.26667	0.627314	0.244413	0.395072	0.573942	0.00687697
ENSG00000115268	RPS15	-0.305421	0.627314	-0.0943946	0.8335	0.124237	0.718835
ENSG00000115325	DOK1	-0.245274	0.627314	-0.253658	0.314235	-0.669689	0.000468655
ENSG00000130706	ADRM1	-0.35572	0.627314	-0.0642993	0.912845	-0.038238	0.935293
ENSG00000131446	MGAT1	-0.254983	0.627314	-0.154855	0.619971	-0.224533	0.357682
ENSG00000140022	STON2	0.384162	0.627314	0.110218	0.84604	0.0158612	0.980313
ENSG00000164944	VIRMA	0.154448	0.627314	0.0465803	0.838383	-0.227044	0.088293
ENSG00000205765	C5orf51	0.231762	0.627314	0.141583	0.617755	-0.139536	0.565234
ENSG00000135723	FHOD1	-0.237436	0.627587	-0.341553	0.114223	-0.361421	0.0749316
ENSG00000230055	NA	-0.342529	0.627587	-0.462932	0.146897	-1.00971	0.00014334
ENSG00000049541	RFC2	-0.196494	0.627987	-0.0832252	0.762112	-0.255718	0.140433
ENSG00000082805	ERC1	0.31347	0.627987	0.361836	0.243693	0.513726	0.0514118
ENSG00000101158	NELFCD	-0.181363	0.627987	-0.407995	0.00526818	-0.909496	1.27046e-11
ENSG00000105202	FBL	-0.252003	0.627987	-0.220052	0.424171	-0.211571	0.389218
ENSG00000122591	FAM126A	0.29013	0.627987	0.682109	0.00298603	1.17362	5.37588e-08
ENSG00000142507	PSMB6	-0.292589	0.627987	-0.16041	0.667629	-0.221749	0.44672
ENSG00000143570	SLC39A1	-0.260441	0.627987	-0.289398	0.268388	-0.812755	4.83252e-05
ENSG00000143947	RPS27A	-0.341066	0.627987	-0.124533	0.796572	0.0572935	0.895232
ENSG00000143970	ASXL2	0.375892	0.627987	0.175416	0.729782	0.101286	0.822399
ENSG00000157916	RER1	-0.247352	0.627987	-0.0518895	0.895148	-0.0621152	0.835921
ENSG00000187257	RSBN1L	0.235858	0.627987	-0.0486126	0.898374	-0.370812	0.0666897
ENSG00000198836	OPA1	0.287723	0.628197	-0.215198	0.516075	-0.46162	0.0594589
ENSG00000173272	MZT2A	-0.397591	0.629496	-0.0627633	0.925812	0.172751	0.697849
ENSG00000059691	GATB	-0.266508	0.630088	-0.413254	0.0850713	-1.18492	4.99479e-09
ENSG00000096968	JAK2	0.244549	0.630088	-0.187334	0.50821	-0.533148	0.00747631
ENSG00000103502	CDIPT	-0.209842	0.630088	-0.0149316	0.963217	0.119813	0.588748
ENSG00000117758	STX12	0.236836	0.630088	0.499452	0.0102476	0.856359	1.51275e-06
ENSG00000120063	GNA13	0.326063	0.630088	0.168631	0.692711	0.224568	0.500493
ENSG00000130202	NECTIN2	-0.207137	0.630088	-0.170833	0.461926	-0.283134	0.119629
ENSG00000103121	CMC2	-0.304677	0.631535	-0.0749395	0.873979	0.0133462	0.978654
ENSG00000158290	CUL4B	0.194424	0.631535	-0.00856824	0.978066	-0.334297	0.0418829
ENSG00000118508	RAB32	-0.365438	0.631954	-0.177804	0.717583	0.0390079	0.936065
ENSG00000186001	LRCH3	0.169703	0.631954	0.226631	0.158079	0.213522	0.158215
ENSG00000198755	RPL10A	-0.295328	0.631954	-0.125432	0.762385	0.107832	0.753489
ENSG00000175115	PACS1	0.383168	0.632885	0.447963	0.23859	0.622972	0.0560482
ENSG00000157191	NECAP2	-0.245856	0.633154	-0.0352472	0.932537	0.0709412	0.810241
ENSG00000198799	LRIG2	0.263961	0.633154	0.119556	0.743285	0.0937192	0.761917
ENSG00000130669	PAK4	-0.230343	0.633551	-0.0473439	0.898768	-0.334397	0.0956677
ENSG00000110075	PPP6R3	0.283076	0.63362	0.268657	0.378121	0.362178	0.152643
ENSG00000074695	LMAN1	0.32837	0.635272	-0.0696537	0.89506	-0.303056	0.338103
ENSG00000145979	TBC1D7	-0.305226	0.635272	-0.156861	0.696921	-0.233569	0.446037
ENSG00000204525	HLA-C	-0.341023	0.635272	0.0690209	0.898374	0.318598	0.295771
ENSG00000166452	AKIP1	-0.288205	0.635432	-0.416743	0.118335	-0.62429	0.00789732
ENSG00000113719	ERGIC1	-0.147085	0.63625	-0.344497	0.00371605	-0.388445	0.000852492
ENSG00000118705	RPN2	-0.127227	0.63625	-0.0381181	0.841457	-0.0296674	0.850934
ENSG00000198355	PIM3	-0.33506	0.63625	-0.0361444	0.951991	0.091831	0.820774
ENSG00000132341	RAN	-0.255557	0.636664	-0.27685	0.29034	-0.392962	0.0757992
ENSG00000143924	EML4	0.247117	0.636709	0.309279	0.199442	0.534739	0.00770267
ENSG00000175061	LRRC75A-AS1	-0.363062	0.636709	-0.198974	0.673634	0.0250706	0.963401
ENSG00000132334	PTPRE	1.00248	0.636869	1.58076	0.077385	0.404338	0.740175
ENSG00000186193	SAPCD2	-0.456205	0.636869	-0.335467	0.529718	-0.209237	0.68306
ENSG00000131037	EPS8L1	-0.248489	0.637419	-0.375999	0.100568	-0.599224	0.00286733
ENSG00000197102	DYNC1H1	0.710039	0.638068	0.303316	0.762564	0.913447	0.152791
ENSG00000233927	RPS28	-0.346026	0.638092	-0.064932	0.911482	0.180386	0.636402
ENSG00000125450	NUP85	-0.276823	0.638529	-0.216606	0.497816	-0.504712	0.0302657
ENSG00000130779	CLIP1	0.242469	0.639139	0.200522	0.46786	-0.0530478	0.862395
ENSG00000005020	SKAP2	0.207988	0.63951	0.0661003	0.833102	0.327298	0.067741
ENSG00000065978	YBX1	-0.223675	0.63951	-0.0855047	0.787642	0.000955991	0.997584
ENSG00000150093	ITGB1	0.208019	0.63951	0.147408	0.552944	0.235533	0.221362
ENSG00000161267	BDH1	0.626011	0.63951	0.67049	0.321745	0.925696	0.0703972
ENSG00000169230	PRELID1	-0.338789	0.63951	-0.149903	0.753366	-0.265334	0.436926
ENSG00000253729	PRKDC	0.553049	0.63951	0.163538	0.844019	0.297159	0.623675
ENSG00000001036	FUCA2	-0.267046	0.640127	-0.513444	0.0263807	-0.854441	4.56889e-05
ENSG00000012211	PRICKLE3	-0.240067	0.640127	-0.5482	0.00580246	-1.0366	1.96387e-08
ENSG00000043514	TRIT1	-0.160385	0.640127	-0.409331	0.00136181	-0.876896	3.81441e-13
ENSG00000076043	REXO2	-0.229594	0.640127	-0.559933	0.0025715	-0.678441	0.000185166
ENSG00000081154	PCNP	0.168072	0.640127	-0.212924	0.199013	-0.688603	9.21528e-08
ENSG00000089060	SLC8B1	-0.226561	0.640127	0.0893551	0.781501	0.723051	3.90624e-05
ENSG00000096080	MRPS18A	-0.297288	0.640127	-0.0991738	0.820161	-0.316581	0.257345
ENSG00000097046	CDC7	0.188556	0.640127	0.00367175	0.989626	-0.600496	5.77904e-05
ENSG00000100304	TTLL12	-0.199254	0.640127	-0.205723	0.332353	-0.354009	0.0375303
ENSG00000110955	ATP5B	-0.214428	0.640127	-0.12141	0.660779	-0.00697924	0.982893
ENSG00000112473	SLC39A7	-0.171994	0.640127	-0.244061	0.131523	-0.6874	1.76789e-07
ENSG00000115241	PPM1G	-0.16828	0.640127	-0.132528	0.498796	-0.205668	0.183396
ENSG00000118518	RNF146	0.290605	0.640127	0.517295	0.0430441	0.858196	0.000159727
ENSG00000122966	CIT	0.51521	0.640127	0.540324	0.319703	0.713868	0.121525
ENSG00000124172	ATP5E	-0.277145	0.640127	-0.0679533	0.876249	-0.0108236	0.982285
ENSG00000125970	RALY	-0.228999	0.640127	0.199449	0.437712	0.646648	0.000359115
ENSG00000130165	ELOF1	-0.343303	0.640127	-0.0702982	0.901322	0.0229596	0.965128
ENSG00000131238	PPT1	-0.268189	0.640127	-0.280265	0.321155	-0.514851	0.0222757
ENSG00000133101	CCNA1	2.10487	0.640127	2.08891	0.398882	4.19615	0.00445751
ENSG00000135766	EGLN1	0.397673	0.640127	0.379635	0.381436	0.624574	0.07156
ENSG00000143436	MRPL9	-0.237394	0.640127	-0.203341	0.450287	-0.663392	0.00047087
ENSG00000145241	CENPC	0.307413	0.640127	0.339215	0.286282	0.666861	0.00811721
ENSG00000146066	HIGD2A	-0.295201	0.640127	0.0601121	0.901854	0.0851578	0.812602
ENSG00000160299	PCNT	0.362151	0.640127	0.409117	0.270754	0.717156	0.017644
ENSG00000167543	TP53I13	-0.348464	0.640127	0.0523647	0.930191	0.266676	0.44917
ENSG00000169738	DCXR	-0.28286	0.640127	0.512465	0.0374465	1.29908	1.02012e-09
ENSG00000170619	COMMD5	-0.51598	0.640127	-0.0832091	0.925207	-0.322294	0.556969
ENSG00000172660	NA	0.220931	0.640127	0.270489	0.218781	0.347845	0.071007
ENSG00000173821	RNF213	0.678662	0.640127	0.128472	0.911482	0.262071	0.742533
ENSG00000178982	EIF3K	-0.263917	0.640127	-0.133557	0.707799	-0.0572252	0.863841
ENSG00000179195	ZNF664	0.192712	0.640127	0.0947594	0.718229	-0.103278	0.626503
ENSG00000181274	FRAT2	-0.223109	0.640127	-0.48356	0.010024	-0.644461	0.000286552
ENSG00000181991	MRPS11	-0.374402	0.640127	-0.207374	0.672641	-0.415046	0.236267
ENSG00000183010	PYCR1	-0.294927	0.640127	-0.393076	0.167322	-0.320615	0.249351
ENSG00000213462	ERV3-1	0.60711	0.640127	0.484912	0.488605	0.958559	0.0688659
ENSG00000245532	NEAT1	1.11825	0.640127	1.06811	0.379127	1.87769	0.0499935
ENSG00000072121	ZFYVE26	0.294202	0.641498	0.326348	0.28754	-0.0275936	0.946168
ENSG00000089009	RPL6	-0.223198	0.641498	-0.0520087	0.88391	0.0904091	0.729892
ENSG00000099800	TIMM13	-0.414869	0.641498	-0.381155	0.408594	-0.87282	0.0115375
ENSG00000115966	ATF2	0.188619	0.641498	0.158768	0.464579	0.0869878	0.686175
ENSG00000118689	FOXO3	0.362194	0.641498	0.253855	0.566007	0.50578	0.119034
ENSG00000125991	ERGIC3	-0.240868	0.641498	-0.0305521	0.943185	0.0772542	0.790467
ENSG00000130707	ASS1	-0.293983	0.641498	-0.109747	0.797025	0.117569	0.733054
ENSG00000136643	RPS6KC1	0.145683	0.641498	0.329305	0.00632118	0.0213676	0.912528
ENSG00000139154	AEBP2	0.269009	0.641498	0.0854695	0.835367	-0.238339	0.376356
ENSG00000140553	UNC45A	-0.156279	0.641498	-0.0278906	0.917022	-0.123368	0.436999
ENSG00000149016	TUT1	-0.182859	0.641498	-0.128784	0.563065	-0.109992	0.573547
ENSG00000151726	ACSL1	0.226706	0.641498	0.412852	0.0386122	0.743523	2.72134e-05
ENSG00000151835	SACS	0.420708	0.641498	0.0950397	0.888197	0.44057	0.271531
ENSG00000159618	ADGRG5	-0.630324	0.641498	-1.56147	0.00533692	-0.573468	0.350522
ENSG00000163344	PMVK	-0.330094	0.641498	-0.368827	0.280698	-0.329201	0.299803
ENSG00000165629	ATP5C1	-0.240451	0.641498	-0.183061	0.518141	-0.307875	0.160755
ENSG00000171862	PTEN	0.231678	0.641498	0.357928	0.0943822	0.605523	0.00106745
ENSG00000182899	RPL35A	-0.324695	0.641498	-0.176576	0.682889	-0.0374405	0.932545
ENSG00000198700	IPO9	0.168799	0.641498	0.312579	0.0341382	0.0871126	0.644684
ENSG00000106615	RHEB	-0.236933	0.64163	-0.212178	0.42567	-0.316346	0.142043
ENSG00000113068	PFDN1	-0.264171	0.64163	-0.278177	0.3215	-0.834021	6.88826e-05
ENSG00000130429	ARPC1B	-0.218488	0.64163	-0.0830991	0.793533	0.0431016	0.879434
ENSG00000162517	PEF1	-0.273051	0.64163	-0.370497	0.160617	-0.995425	2.94797e-06
ENSG00000168944	CEP120	0.28945	0.64163	0.0984516	0.819624	-0.100667	0.772683
ENSG00000129925	TMEM8A	-0.180732	0.641826	0.19714	0.296698	0.393447	0.00838765
ENSG00000138777	PPA2	-0.22069	0.641826	-0.156532	0.560445	-0.233079	0.269018
ENSG00000175792	RUVBL1	-0.223198	0.641826	-0.424675	0.0295577	-0.682775	0.000119402
ENSG00000177410	ZFAS1	-0.359564	0.641826	-0.0447805	0.9452	0.215273	0.581644
ENSG00000132436	FIGNL1	0.339949	0.641966	0.635371	0.0331189	0.608695	0.0369514
ENSG00000163527	STT3B	0.183157	0.641966	0.0865247	0.736314	0.113074	0.568354
ENSG00000147224	PRPS1	-0.16742	0.642348	-0.255671	0.101691	-0.317063	0.0262879
ENSG00000178927	C17orf62	-0.206062	0.642348	0.114037	0.675518	0.114344	0.613288
ENSG00000149516	MS4A3	-0.268246	0.642492	-0.561826	0.0143245	-0.336108	0.174833
ENSG00000150459	SAP18	-0.279163	0.642492	-0.134876	0.728401	-0.0679081	0.84683
ENSG00000162076	FLYWCH2	-0.323176	0.642492	-0.0361033	0.95139	0.227901	0.499242
ENSG00000178057	NDUFAF3	-0.231885	0.642728	-0.0406034	0.919184	0.121743	0.638264
ENSG00000119421	NDUFA8	-0.275324	0.642732	-0.149512	0.684782	-0.333088	0.193454
ENSG00000162194	LBHD1	-0.267774	0.643076	-0.236064	0.437936	-0.255714	0.330543
ENSG00000065526	SPEN	0.365105	0.643399	0.0614659	0.923279	-0.0555808	0.909832
ENSG00000100243	CYB5R3	-0.176526	0.643399	0.0857353	0.726907	0.206889	0.210122
ENSG00000100632	ERH	-0.263763	0.643399	-0.241392	0.415638	-0.423322	0.0692589
ENSG00000105248	CCDC94	-0.385187	0.643399	-0.17233	0.754617	-0.634424	0.0609629
ENSG00000117308	GALE	-0.237337	0.643399	-0.0880569	0.799381	0.126605	0.634403
ENSG00000129696	TTI2	-0.220578	0.643399	0.241453	0.292675	0.475506	0.00812355
ENSG00000143575	HAX1	-0.334474	0.643399	-0.316454	0.395072	-0.385391	0.221583
ENSG00000148358	GPR107	0.165514	0.643399	0.0816007	0.723371	-0.270867	0.0639819
ENSG00000173581	CCDC106	-0.436344	0.643399	-0.662572	0.105312	-1.52979	9.22606e-06
ENSG00000183077	AFMID	-0.260033	0.643399	-0.133626	0.708298	0.382565	0.0990262
ENSG00000204264	PSMB8	-0.430999	0.643399	-0.669062	0.103837	-0.57383	0.146422
ENSG00000213445	SIPA1	-0.210183	0.643399	0.108032	0.707799	-0.116945	0.614818
ENSG00000155903	RASA2	0.316171	0.644441	0.257592	0.488605	0.208428	0.540717
ENSG00000014824	SLC30A9	0.187961	0.645443	0.150766	0.49754	0.173676	0.352852
ENSG00000070761	CFAP20	-0.287202	0.645443	-0.000580424	0.999247	0.187403	0.544827
ENSG00000076108	BAZ2A	0.395782	0.645443	0.120745	0.842829	-0.0935951	0.853093
ENSG00000101347	SAMHD1	0.214229	0.645443	0.597466	0.000450575	0.959797	3.99114e-09
ENSG00000108826	MRPL27	-0.390132	0.645443	-0.270255	0.577521	-1.27258	4.37556e-05
ENSG00000126456	IRF3	-0.181538	0.645443	-0.258819	0.138893	-0.251824	0.127821
ENSG00000139668	WDFY2	0.231915	0.645443	0.149339	0.615937	0.338885	0.101537
ENSG00000156928	MALSU1	-0.342918	0.645443	-0.270726	0.506239	-0.359325	0.278637
ENSG00000163602	RYBP	0.16499	0.645443	-0.226142	0.164809	0.0236818	0.915643
ENSG00000167595	PROSER3	0.261738	0.645443	0.197112	0.533159	-0.232683	0.380744
ENSG00000196655	TRAPPC4	-0.213154	0.645443	0.142748	0.593005	0.276868	0.157886
ENSG00000198736	MSRB1	-0.485941	0.645443	0.0240384	0.976254	-0.00500978	0.994179
ENSG00000108256	NUFIP2	0.387678	0.645497	0.282296	0.550593	0.62236	0.070364
ENSG00000159692	CTBP1	-0.213996	0.645497	-0.00260535	0.992848	-0.309614	0.109709
ENSG00000179632	MAF1	-0.232033	0.645497	0.0436146	0.912845	0.153236	0.540685
ENSG00000011523	CEP68	0.395158	0.645529	0.782691	0.0235284	1.37258	9.63747e-06
ENSG00000107738	VSIR	-0.403145	0.646999	-1.20246	0.000164444	-1.49757	2.46121e-06
ENSG00000157870	FAM213B	-0.320389	0.646999	-0.396748	0.22544	-0.247693	0.456516
ENSG00000163848	ZNF148	0.357522	0.646999	0.0113896	0.984292	-0.60372	0.0577923
ENSG00000187951	ARHGAP11B	0.241107	0.646999	0.159288	0.602408	0.138311	0.605136
ENSG00000160789	LMNA	-0.175736	0.647375	0.00952761	0.973825	0.306442	0.0462695
ENSG00000227671	NA	0.415127	0.647375	0.244342	0.655505	0.635435	0.0879017
ENSG00000143322	ABL2	0.36589	0.647409	0.179153	0.727855	-0.107746	0.813262
ENSG00000102098	SCML2	0.21514	0.648598	0.129194	0.646573	-0.0636355	0.812638
ENSG00000025796	SEC63	0.177664	0.649584	-0.0255399	0.935634	-0.132885	0.477907
ENSG00000163584	RPL22L1	-0.306874	0.650885	-0.210331	0.585054	-0.224859	0.487036
ENSG00000050628	PTGER3	0.286366	0.65105	-0.181547	0.62423	0.0458472	0.905902
ENSG00000130489	SCO2	-0.470646	0.65105	-0.0878159	0.913897	-0.152198	0.791333
ENSG00000006534	ALDH3B1	0.462039	0.65162	0.224169	0.751997	0.749374	0.0535228
ENSG00000105662	CRTC1	0.24944	0.651693	0.675975	0.000725263	0.640104	0.00149875
ENSG00000022277	RTFDC1	-0.226106	0.652445	-0.0433425	0.912845	-0.299308	0.157594
ENSG00000060749	QSER1	0.457915	0.652445	0.0354338	0.963217	-0.617193	0.149478
ENSG00000076604	TRAF4	-0.441787	0.652445	-0.256742	0.663607	-0.274782	0.573579
ENSG00000101935	AMMECR1	0.254621	0.652445	-0.222041	0.459403	-0.761547	0.000271007
ENSG00000103423	DNAJA3	-0.218194	0.652445	-0.285439	0.195202	-0.353232	0.0711597
ENSG00000104960	PTOV1	-0.197081	0.652445	0.0172733	0.963217	0.117842	0.589522
ENSG00000106803	SEC61B	-0.235136	0.652445	-0.113227	0.736608	-0.214913	0.367461
ENSG00000108262	GIT1	-0.151993	0.652445	0.12321	0.496243	0.543511	5.5472e-06
ENSG00000111911	HINT3	0.275278	0.652445	-0.214119	0.523573	-0.934404	3.20566e-05
ENSG00000115825	PRKD3	0.239245	0.652445	-0.197444	0.49157	-0.499816	0.0156355
ENSG00000116096	SPR	-0.381125	0.652445	-0.879174	0.0069395	-1.5947	1.46056e-07
ENSG00000116406	EDEM3	0.332387	0.652445	0.17028	0.713971	0.206189	0.573593
ENSG00000119596	YLPM1	0.315728	0.652445	0.275046	0.457446	0.0670019	0.872676
ENSG00000121680	PEX16	-0.260101	0.652445	0.236248	0.42296	0.476153	0.0325396
ENSG00000122406	RPL5	-0.234704	0.652445	-0.154668	0.606594	0.0312489	0.922964
ENSG00000125971	DYNLRB1	-0.217153	0.652445	-0.0170557	0.963217	-0.0531194	0.848892
ENSG00000132824	SERINC3	0.174178	0.652445	0.103518	0.655505	0.0439744	0.844276
[truncated: 25,000 more rows]
