# Supplementary material for: BRD4 bimodal binding at promoters and drug-induced displacement at Pol II pause sites associates with I-BET sensitivity
Source: Epigenetics Chromatin. 2019 Jul 2;12:39. doi: 10.1186/s13072-019-0286-5 (PMC6604197; doi:10.1186/s13072-019-0286-5)
Supplement: Supplementary file 12 — Additional file 12: Table S8. Same as supplementary Table 7 but for K562. [file 13072_2019_286_MOESM12_ESM.xlsx]

## Sheet: Supp 7-MV411 DE DESeq2 results
ensID	Symbol	M50.LFC	M50.padj	M500.LFC	M500.padj	M5000.LFC	M5000.padj
ENSG00000000419	DPM1	0.07502	0.999989	0.0242941	0.969049	0.360411	0.213123
ENSG00000000457	SCYL3	0.101714	0.999989	0.450087	0.143061	0.653248	0.00237109
ENSG00000000460	C1orf112	-0.176312	0.999989	-0.192846	0.715407	-0.947472	4.44911e-05
ENSG00000000938	FGR	-0.22568	0.999989	-1.16509	0.111488	-2.08024	0.000140698
ENSG00000000971	CFH	-0.449197	0.999989	-1.08512	0.0436682	-0.66406	0.158715
ENSG00000001036	FUCA2	0.0129039	0.999989	-0.58135	0.0771372	-1.32977	6.16041e-09
ENSG00000001084	GCLC	-0.0913791	0.999989	0.701413	0.0140539	0.983955	7.09582e-06
ENSG00000001167	NFYA	-0.0652401	0.999989	0.275367	0.717987	0.932659	0.00630735
ENSG00000001460	STPG1	0.358362	0.999989	-0.0235837	0.975626	-0.813318	0.0163539
ENSG00000001461	NIPAL3	0.0736754	0.999989	0.162759	0.754149	-0.056719	0.894887
ENSG00000001497	LAS1L	-0.133123	0.999989	-0.44662	0.0163429	-0.743489	1.2559e-07
ENSG00000001617	SEMA3F	0.212532	0.999989	0.399581	0.610842	2.05113	7.37863e-09
ENSG00000001629	ANKIB1	0.0502382	0.999989	0.379297	0.623723	0.0266619	0.987123
ENSG00000001630	CYP51A1	0.942695	0.999989	-0.407875	0.755012	-0.141567	0.894887
ENSG00000001631	KRIT1	-0.0499647	0.999989	0.00249479	0.997448	-1.40625	2.82579e-06
ENSG00000002016	RAD52	0.136139	0.999989	0.303957	0.445161	0.757197	0.000590552
ENSG00000002079	NA	-0.609055	0.999989	-0.922662	NA	-1.49535	NA
ENSG00000002330	BAD	0.3791	0.999989	-0.0818418	0.938822	0.345889	0.394165
ENSG00000002549	LAP3	0.047132	0.999989	0.0776325	0.922336	0.724818	0.00727192
ENSG00000002586	CD99	0.161547	0.999989	-0.135163	0.812162	0.32725	0.220183
ENSG00000002587	HS3ST1	1.403	0.999989	2.05917	NA	1.51536	NA
ENSG00000002726	AOC1	-0.53472	0.999989	-1.17781	NA	-1.14833	NA
ENSG00000002745	WNT16	-1.47181	0.999989	-1.79286	NA	-1.37086	NA
ENSG00000002746	HECW1	-1.50313	0.999989	-1.48813	NA	-1.07741	0.518645
ENSG00000002822	MAD1L1	0.055461	0.999989	-0.150745	0.724715	0.0807333	0.790863
ENSG00000002834	LASP1	0.299651	0.999989	0.130922	0.734484	0.698387	1.26491e-05
ENSG00000002919	SNX11	0.151882	0.999989	-0.0805139	0.955385	0.201814	0.740918
ENSG00000002933	TMEM176A	1.2301	0.999989	-0.0795868	NA	0.0712046	NA
ENSG00000003056	M6PR	0.0464137	0.999989	0.0324279	0.971562	-0.0605862	0.941776
ENSG00000003096	KLHL13	-0.19269	0.999989	-0.798006	0.292729	-1.99693	8.02682e-05
ENSG00000003147	ICA1	0.223654	0.999989	0.0411954	0.966861	-0.258105	0.665817
ENSG00000003249	DBNDD1	-0.388823	0.999989	-1.94086	7.26306e-06	-2.86982	5.68701e-10
ENSG00000003393	ALS2	-0.0157535	0.999989	0.194837	0.567253	0.223121	0.302785
ENSG00000003400	CASP10	0.145823	0.999989	0.135432	0.725257	0.0328509	0.932073
ENSG00000003402	CFLAR	-0.150514	0.999989	-0.13045	0.897013	-1.35333	0.00011005
ENSG00000003436	TFPI	-0.0374599	0.999989	0.379377	0.781485	0.262966	0.776506
ENSG00000003509	NDUFAF7	0.10575	0.999989	0.0215188	0.963535	-0.0384116	0.92224
ENSG00000003756	RBM5	0.104524	0.999989	0.405511	0.168967	0.652241	0.00103455
ENSG00000003987	MTMR7	0.0286052	0.999989	0.566603	0.782031	0.478189	0.714599
ENSG00000003989	SLC7A2	-0.036771	0.999989	-0.35782	NA	0.0641684	NA
ENSG00000004059	ARF5	0.235642	0.999989	-0.0428922	0.95451	0.281361	0.255141
ENSG00000004139	SARM1	-0.448567	0.999989	0.646278	NA	1.52429	0.292656
ENSG00000004142	POLDIP2	0.052768	0.999989	-0.199701	0.789629	-0.0721897	0.904789
ENSG00000004399	PLXND1	-0.112851	0.999989	-0.939061	0.000381402	-1.3569	4.78311e-10
ENSG00000004455	AK2	-0.0827335	0.999989	-0.272919	0.436171	-0.602516	0.0023739
ENSG00000004468	CD38	-0.175361	0.999989	-0.452941	0.73998	-0.383486	0.664662
ENSG00000004478	FKBP4	-0.249247	0.999989	-0.708923	0.211266	-0.808132	0.0439776
ENSG00000004487	KDM1A	-0.0819944	0.999989	-0.198589	0.330364	-0.105321	0.539112
ENSG00000004534	RBM6	0.0122155	0.999989	0.073765	0.918369	0.298687	0.316039
ENSG00000004660	CAMKK1	-0.224925	0.999989	-1.01085	0.0175422	-0.797713	0.0255926
ENSG00000004700	RECQL	0.0991404	0.999989	0.637662	0.0116409	0.637281	0.00178775
ENSG00000004766	VPS50	-0.164245	0.999989	0.146691	0.888638	-1.15777	0.00323532
ENSG00000004776	HSPB6	0.278524	0.999989	1.09834	NA	2.37875	0.0801965
ENSG00000004777	ARHGAP33	0.234952	0.999989	0.170446	0.864937	-0.116669	0.866204
ENSG00000004779	NDUFAB1	0.163453	0.999989	-0.398818	0.334932	-0.267851	0.407166
ENSG00000004799	PDK4	-0.0367716	0.999989	-0.357826	NA	0.0641694	NA
ENSG00000004809	SLC22A16	-0.243107	0.999989	-1.40064	0.0563851	-3.12131	1.61478e-07
ENSG00000004838	ZMYND10	0.394599	0.999989	-0.11832	0.955509	-0.463497	0.588978
ENSG00000004846	ABCB5	-0.772235	0.999989	0.342433	NA	0.06478	NA
ENSG00000004848	ARX	-0.028293	0.999989	-1.72539	NA	-1.94032	NA
ENSG00000004864	SLC25A13	-0.0716319	0.999989	-0.44054	0.104098	-1.31688	2.03945e-12
ENSG00000004866	ST7	0.128716	0.999989	-0.0702022	0.957567	-0.0949739	0.904385
ENSG00000004897	CDC27	-0.121966	0.999989	0.392596	0.534465	-0.228623	0.638593
ENSG00000004939	SLC4A1	-1.47836	0.999989	-1.79941	0.755144	0.0659446	0.987123
ENSG00000004948	CALCR	-0.0367717	0.999989	-0.357826	NA	0.0641695	NA
ENSG00000004961	HCCS	0.0675249	0.999989	-0.104547	0.912506	-0.0292443	0.987123
ENSG00000004975	DVL2	0.362904	0.999989	0.295292	0.674415	0.494635	0.196924
ENSG00000005001	PRSS22	-0.0367712	0.999989	-0.357821	NA	0.0641687	NA
ENSG00000005007	UPF1	-0.0965899	0.999989	0.0874076	0.888298	0.473005	0.055508
ENSG00000005020	SKAP2	-0.0341015	0.999989	-0.0255487	0.957567	-0.280151	0.171126
ENSG00000005022	SLC25A5	0.216191	0.999989	-0.0190645	0.97579	0.597357	0.0168826
ENSG00000005059	MCUB	-0.056927	0.999989	-0.617441	0.182801	-0.750772	0.0281275
ENSG00000005073	HOXA11	0.0458262	0.999989	-0.571318	0.402886	-0.753258	0.0913506
ENSG00000005075	POLR2J	0.193936	0.999989	-0.172903	0.767762	-0.158597	0.666659
ENSG00000005100	DHX33	-0.257246	0.999989	-0.435362	0.772358	-1.55776	0.0170558
ENSG00000005108	THSD7A	-0.310168	0.999989	-0.868206	0.260939	-1.79532	0.000261634
ENSG00000005156	LIG3	-0.234992	0.999989	-0.363663	0.61737	-1.53214	9.30837e-06
ENSG00000005175	RPAP3	0.0304771	0.999989	0.398403	0.164866	0.459456	0.0259842
ENSG00000005187	ACSM3	-0.00289037	0.999989	-0.397135	0.667277	-0.728388	0.149727
ENSG00000005189	REXO5	-0.182029	0.999989	-0.504108	0.132475	-0.400116	0.133415
ENSG00000005194	CIAPIN1	0.0176561	0.999989	-0.312254	0.644891	-0.115616	0.835366
ENSG00000005206	SPPL2B	0.193726	0.999989	0.167691	0.859459	0.437542	0.323885
ENSG00000005238	FAM214B	0.334527	0.999989	0.0865257	0.910336	-0.0112101	0.987123
ENSG00000005243	COPZ2	0.119205	0.999989	-0.507742	0.639883	-0.188344	0.833043
ENSG00000005249	PRKAR2B	0.141058	0.999989	1.05948	4.74313e-05	1.93344	1.04181e-19
ENSG00000005302	MSL3	0.135546	0.999989	0.0296882	0.958463	-0.173629	0.578686
ENSG00000005339	CREBBP	-0.0819452	0.999989	0.271917	0.76029	-0.390762	0.422335
ENSG00000005379	TSPOAP1	0.0250715	0.999989	-0.0249169	0.981913	1.06978	0.00892875
ENSG00000005421	PON1	2.40595	0.999989	1.07528	NA	1.50014	NA
ENSG00000005436	GCFC2	-0.413029	0.999989	-0.264047	0.651392	-0.996322	0.000580691
ENSG00000005448	WDR54	0.293024	0.999989	-0.0988656	0.930526	0.0711205	0.927854
ENSG00000005469	CROT	-0.196897	0.999989	0.331433	0.618332	0.375166	0.368321
ENSG00000005471	ABCB4	-0.231968	0.999989	0.120207	0.957567	-1.22751	0.328147
ENSG00000005483	KMT2E	0.00974375	0.999989	0.269448	0.631885	-0.140739	0.739922
ENSG00000005486	RHBDD2	0.386719	0.999989	0.456413	0.20089	1.33285	1.42342e-09
ENSG00000005513	SOX8	-0.0367717	0.999989	-0.357826	NA	0.0641695	NA
ENSG00000005700	IBTK	-0.238123	0.999989	0.010642	0.986645	-0.783753	0.000885452
ENSG00000005801	ZNF195	-0.136302	0.999989	-0.222348	0.721349	-0.0727288	0.887556
ENSG00000005810	MYCBP2	-0.177657	0.999989	0.11963	0.927241	-0.415559	0.456363
ENSG00000005812	FBXL3	0.0809923	0.999989	0.795481	0.0845207	0.825308	0.018767
ENSG00000005844	ITGAL	-0.282376	0.999989	-0.738506	0.408587	-2.47671	3.56882e-07
ENSG00000005882	PDK2	-0.00130246	0.999989	-0.337209	0.416918	-0.866699	0.000313915
ENSG00000005884	ITGA3	0.0121402	0.999989	-0.441416	0.534146	-0.690774	0.111355
ENSG00000005889	ZFX	-0.18444	0.999989	0.0799102	0.957567	-0.505492	0.355653
ENSG00000005893	LAMP2	-0.00229712	0.999989	0.455784	0.0243703	0.28956	0.104279
ENSG00000005955	NA	-0.0366884	0.999989	0.192279	0.427708	0.606837	3.69726e-06
ENSG00000005961	ITGA2B	-0.217396	0.999989	-0.0506131	0.957467	0.13228	0.750879
ENSG00000005981	ASB4	0.957847	0.999989	1.62463	NA	1.05876	NA
ENSG00000006007	GDE1	0.179642	0.999989	0.208035	0.580173	0.654822	0.000489004
ENSG00000006015	REX1BD	0.159209	0.999989	-0.239566	0.821633	-0.145664	0.840424
ENSG00000006016	CRLF1	-0.034113	0.999989	-0.194175	0.891308	-0.10389	0.929692
ENSG00000006025	OSBPL7	0.141278	0.999989	0.268612	0.553374	1.03902	3.12494e-06
ENSG00000006042	TMEM98	-0.0362408	0.999989	0.128751	0.957567	-0.088406	0.9784
ENSG00000006047	YBX2	0.219524	0.999989	0.238856	NA	0.664393	0.676145
ENSG00000006062	MAP3K14	0.199414	0.999989	0.306168	0.701259	1.28449	0.00021899
ENSG00000006075	NA	0.906225	0.999989	-0.61229	NA	-0.927443	NA
ENSG00000006114	NA	-0.0243482	0.999989	0.406848	0.29247	0.481716	0.0683754
ENSG00000006118	TMEM132A	-0.452632	0.999989	-0.633774	NA	0.0605774	0.987123
ENSG00000006125	AP2B1	-0.125603	0.999989	0.0383592	0.948748	-0.108256	0.669895
ENSG00000006128	TAC1	-0.0367717	0.999989	-0.357826	NA	0.0641695	NA
ENSG00000006194	ZNF263	0.0153586	0.999989	-0.17978	0.844549	-0.192485	0.721236
ENSG00000006210	CX3CL1	0.389701	0.999989	0.234393	NA	1.07378	0.494394
ENSG00000006282	SPATA20	0.0119927	0.999989	0.0317501	0.958876	0.143955	0.690371
ENSG00000006283	CACNA1G	-1.03157	0.999989	-1.7527	NA	0.97499	NA
ENSG00000006327	TNFRSF12A	0.423405	0.999989	0.329029	0.694622	2.03024	6.71818e-09
ENSG00000006432	MAP3K9	-0.0370391	0.999989	0.450981	0.734484	1.09602	0.0770163
ENSG00000006451	RALA	-0.0113423	0.999989	0.196422	0.708744	0.282664	0.333515
ENSG00000006453	BAIAP2L1	-1.35799	0.999989	0.490024	0.847234	0.74019	0.60465
ENSG00000006459	KDM7A	0.360516	0.999989	1.1331	0.378256	2.33416	0.00149747
ENSG00000006468	ETV1	-0.737087	0.999989	-0.1317	0.952216	-2.02529	0.0161601
ENSG00000006530	AGK	-0.0296161	0.999989	0.0415689	0.945225	-0.211031	0.347572
ENSG00000006534	ALDH3B1	0.0748254	0.999989	-0.107393	0.858774	-0.707326	0.00229981
ENSG00000006555	TTC22	-0.327292	0.999989	-0.994128	NA	-0.232137	0.925618
ENSG00000006576	PHTF2	-0.0863029	0.999989	0.429856	0.111644	0.155079	0.565977
ENSG00000006606	CCL26	-0.0367717	0.999989	-0.357826	NA	0.0641696	0.987123
ENSG00000006607	FARP2	0.0194144	0.999989	0.615104	0.0521486	1.24009	3.14419e-08
ENSG00000006611	USH1C	-0.0367716	0.999989	-0.357825	NA	0.0641693	NA
ENSG00000006625	GGCT	-0.0147788	0.999989	-0.279462	0.529119	-0.127719	0.722764
ENSG00000006634	DBF4	-0.162457	0.999989	0.13008	0.925123	0.345619	0.591377
ENSG00000006638	TBXA2R	0.219707	0.999989	-0.147129	0.916428	-0.174751	0.830258
ENSG00000006652	IFRD1	0.096244	0.999989	0.508304	0.670501	1.50854	0.00837647
ENSG00000006695	COX10	-0.029609	0.999989	-0.178155	0.792466	-0.591114	0.0463259
ENSG00000006704	GTF2IRD1	0.0808476	0.999989	0.0530904	0.924626	-0.350753	0.0925642
ENSG00000006712	PAF1	0.0807766	0.999989	-0.0533447	0.931553	0.193797	0.447177
ENSG00000006715	VPS41	-0.00902292	0.999989	0.109311	0.793329	-0.913975	1.78744e-08
ENSG00000006740	ARHGAP44	-0.0848518	0.999989	-0.270602	0.631885	-1.0594	7.63722e-05
ENSG00000006744	ELAC2	-0.199296	0.999989	-0.404796	0.387697	-0.519395	0.0860896
ENSG00000006747	SCIN	-2.85322	0.999989	-0.17704	0.957567	-4.19457	0.036215
ENSG00000006756	ARSD	0.178451	0.999989	0.517882	0.0758038	0.695139	0.00109857
ENSG00000006757	PNPLA4	0.239638	0.999989	0.230078	0.639883	0.762953	0.00115304
ENSG00000006788	MYH13	3.71971	0.999989	-0.357826	NA	1.50443	0.706025
ENSG00000006831	ADIPOR2	0.210664	0.999989	0.216152	0.699445	0.731323	0.0041424
ENSG00000006837	CDKL3	0.0793406	0.999989	-0.0162584	0.991076	0.10223	0.952875
ENSG00000007001	UPP2	-0.0367716	0.999989	-0.357825	NA	2.4853	NA
ENSG00000007038	PRSS21	-2.47823	0.999989	-1.35712	0.790801	-0.934564	0.779299
ENSG00000007047	MARK4	0.240167	0.999989	0.161193	0.850538	0.543557	0.145055
ENSG00000007080	CCDC124	0.0582983	0.999989	-0.449226	0.185793	-0.250636	0.388204
ENSG00000007129	CEACAM21	0.200355	0.999989	-0.107473	0.898734	-0.086087	0.877464
ENSG00000007168	PAFAH1B1	0.00548995	0.999989	0.191671	0.842549	-0.150947	0.805291
ENSG00000007171	NOS2	-1.03382	0.999989	-3.15154	NA	-3.72757	0.00134933
ENSG00000007174	DNAH9	-1.35877	0.999989	-0.68484	NA	-0.444839	0.820552
ENSG00000007202	KIAA0100	-0.0359026	0.999989	-0.165671	0.740494	-0.694534	0.0011118
ENSG00000007237	GAS7	-0.263471	0.999989	-0.771752	0.0481639	-0.906101	0.00293013
ENSG00000007255	TRAPPC6A	0.319236	0.999989	0.17151	0.795615	0.51237	0.0834477
ENSG00000007264	MATK	-0.169351	0.999989	-0.998327	0.001475	-0.943201	0.000334243
ENSG00000007312	CD79B	-0.787921	0.999989	-1.35319	NA	-1.61527	0.136368
ENSG00000007314	SCN4A	-0.351192	0.999989	-0.0892341	0.978033	1.84206	0.12976
ENSG00000007341	ST7L	-0.15987	0.999989	-0.234072	0.583221	-0.680061	0.00348569
ENSG00000007350	TKTL1	0.396457	0.999989	-0.0845768	0.957567	-0.940675	0.227662
ENSG00000007372	PAX6	-0.355265	0.999989	0.289289	0.818705	-0.622798	0.345554
ENSG00000007376	RPUSD1	0.0701336	0.999989	-0.308175	0.824815	0.128126	0.906729
ENSG00000007384	RHBDF1	0.513601	0.999989	-0.136445	0.918051	0.200932	0.777096
ENSG00000007392	LUC7L	0.0557798	0.999989	0.231337	0.632287	0.881557	0.000113833
ENSG00000007402	CACNA2D2	-0.390612	0.999989	-0.195665	0.942826	1.02564	0.25175
ENSG00000007516	BAIAP3	0.878021	0.999989	2.42456	0.012891	5.72138	1.23135e-16
ENSG00000007520	TSR3	0.074374	0.999989	-0.344001	0.552517	-0.307056	0.432422
ENSG00000007541	PIGQ	0.170651	0.999989	0.126016	0.818839	0.223923	0.431113
ENSG00000007545	CRAMP1	-0.14762	0.999989	-0.148783	0.821713	-0.220373	0.543103
ENSG00000007866	TEAD3	0.160042	0.999989	-0.375446	0.232278	-0.703368	0.000610471
ENSG00000007908	SELE	-0.0367714	0.999989	-0.357823	NA	1.52552	NA
ENSG00000007923	DNAJC11	-0.142163	0.999989	-0.362079	0.648407	-0.840053	0.039524
ENSG00000007933	FMO3	-1.47341	0.999989	1.20528	NA	2.07036	NA
ENSG00000007944	MYLIP	0.24922	0.999989	0.217779	0.701036	0.691937	0.00797578
ENSG00000007952	NOX1	-0.290022	0.999989	0.189957	NA	-1.29147	0.354903
ENSG00000007968	E2F2	0.122853	0.999989	0.143747	0.830593	-0.815288	0.00238635
ENSG00000008018	PSMB1	0.0815036	0.999989	-0.2077	0.642977	0.0593249	0.881974
ENSG00000008056	SYN1	1.07739	0.999989	1.75888	0.175726	3.65041	5.15273e-06
ENSG00000008083	JARID2	-0.150486	0.999989	-0.0715212	0.955385	0.074043	0.919819
ENSG00000008086	CDKL5	0.501153	0.999989	1.9992	NA	3.01286	0.00128467
ENSG00000008128	CDK11A	0.110502	0.999989	0.177575	0.844817	0.316133	0.50608
ENSG00000008130	NADK	0.0346923	0.999989	-0.0509545	0.899818	-0.265316	0.0960727
ENSG00000008226	DLEC1	-0.745692	0.999989	-0.6094	NA	-2.06257	NA
ENSG00000008256	CYTH3	0.220533	0.999989	0.444703	0.0909277	1.09894	4.39885e-10
ENSG00000008277	ADAM22	-0.403795	0.999989	0.387136	0.789355	0.169988	0.879642
ENSG00000008282	SYPL1	-0.0250567	0.999989	-0.117874	0.87915	-0.588025	0.0656194
ENSG00000008283	CYB561	-0.211536	0.999989	-0.947092	0.0660282	-2.36782	2.65834e-10
ENSG00000008294	SPAG9	0.0922788	0.999989	0.680111	0.000379019	1.13943	2.00437e-13
ENSG00000008300	CELSR3	0.00654044	0.999989	0.317895	0.665443	0.281674	0.563172
ENSG00000008311	AASS	-1.03498	0.999989	-0.775045	NA	-0.924013	NA
ENSG00000008323	PLEKHG6	-0.259152	0.999989	-0.174737	NA	-1.7405	0.435584
ENSG00000008324	SS18L2	-0.0503843	0.999989	-0.461871	0.310751	-0.179655	0.673466
ENSG00000008382	MPND	0.148743	0.999989	0.218298	0.768518	0.955844	0.00186912
ENSG00000008394	MGST1	-0.347621	0.999989	-0.86484	0.000609046	-1.40365	1.09768e-11
ENSG00000008405	CRY1	0.302908	0.999989	0.5544	0.0151285	1.24378	7.13785e-14
ENSG00000008438	PGLYRP1	-0.628532	0.999989	-0.929989	NA	-1.5223	NA
ENSG00000008441	NFIX	-0.119478	0.999989	-0.494513	0.448952	-0.751597	0.0599697
ENSG00000008513	ST3GAL1	0.133427	0.999989	-0.12347	0.842445	-0.563266	0.0258451
ENSG00000008516	MMP25	0.0115775	0.999989	-0.39351	0.776561	-1.25875	0.0572584
ENSG00000008517	IL32	-0.0351293	0.999989	0.649962	NA	-0.518111	0.867322
ENSG00000008710	PKD1	0.0504827	0.999989	0.0832017	0.945963	0.495141	0.241609
ENSG00000008735	MAPK8IP2	-0.0325905	0.999989	1.08879	0.345962	3.06534	9.27049e-07
ENSG00000008838	MED24	-0.0559502	0.999989	-0.310149	0.409752	-1.33675	3.58025e-11
ENSG00000008853	RHOBTB2	0.232232	0.999989	0.218544	0.793329	0.17899	0.732375
ENSG00000008869	HEATR5B	-0.10325	0.999989	0.282516	0.557095	-0.0012994	0.997115
ENSG00000008952	SEC62	-0.142674	0.999989	0.050498	0.957567	-0.291036	0.48396
ENSG00000008988	RPS20	0.240033	0.999989	-0.063104	0.950954	0.680834	0.0224343
ENSG00000009307	CSDE1	-0.00264528	0.999989	0.0824218	0.799634	-0.0961999	0.61002
ENSG00000009335	UBE3C	-0.0271681	0.999989	0.0643944	0.957567	0.0367614	0.980405
ENSG00000009413	REV3L	-0.162151	0.999989	0.282914	0.788138	-0.130909	0.864914
ENSG00000009694	TENM1	-2.47699	0.999989	1.45054	0.615443	-0.933927	0.782818
ENSG00000009724	MASP2	0.502712	0.999989	0.476492	0.8225	1.21894	0.211925
ENSG00000009765	IYD	-0.0388922	0.999989	0.0522503	NA	-0.205306	0.952693
ENSG00000009780	FAM76A	0.142509	0.999989	0.54403	0.0983071	1.41079	7.38947e-11
ENSG00000009790	TRAF3IP3	0.178989	0.999989	-0.475741	0.150231	-1.60447	3.86687e-14
ENSG00000009830	POMT2	0.162906	0.999989	-0.00971744	0.986993	-0.0532761	0.917505
ENSG00000009844	VTA1	-0.0715013	0.999989	0.23009	0.670705	0.218687	0.527879
ENSG00000009950	MLXIPL	0.146334	0.999989	-0.173665	0.951292	0.405179	0.738042
ENSG00000009954	BAZ1B	-0.102555	0.999989	0.110626	0.847974	-0.0328185	0.956088
ENSG00000010017	RANBP9	0.0306688	0.999989	0.3149	0.183482	0.715022	2.38665e-06
ENSG00000010030	ETV7	1.41013	0.999989	2.08497	NA	2.50691	NA
ENSG00000010072	SPRTN	0.105912	0.999989	0.569853	0.45048	0.935224	0.0380447
ENSG00000010165	METTL13	-0.0326363	0.999989	-0.244592	0.817955	-0.319023	0.595239
ENSG00000010219	DYRK4	0.0914433	0.999989	-0.0447733	0.957721	0.342757	0.410439
ENSG00000010244	ZNF207	-0.0389682	0.999989	0.106675	0.914174	0.0734468	0.91407
ENSG00000010256	UQCRC1	0.174002	0.999989	-0.109059	0.8183	0.100401	0.729157
ENSG00000010270	STARD3NL	0.171323	0.999989	0.0422985	0.952578	-0.0862918	0.787586
ENSG00000010278	CD9	0.444296	0.999989	-0.437773	0.701849	-0.403055	0.590635
ENSG00000010292	NCAPD2	-0.0182931	0.999989	-0.0371081	0.966802	-0.303978	0.521156
ENSG00000010295	IFFO1	0.039507	0.999989	0.273945	0.788519	0.845311	0.0604147
ENSG00000010310	GIPR	0.0799657	0.999989	-0.31334	0.832314	-0.0111725	0.988697
ENSG00000010318	PHF7	0.0469382	0.999989	-0.103438	0.944963	-0.483856	0.38273
ENSG00000010319	SEMA3G	-0.345183	0.999989	-0.0539991	0.961319	1.42205	0.000730488
ENSG00000010322	NISCH	-0.00793938	0.999989	-0.0488057	0.948748	-0.332812	0.1846
ENSG00000010327	STAB1	-0.703968	0.999989	-1.20672	0.246339	-0.605341	0.486984
ENSG00000010361	FUZ	-0.0728203	0.999989	-0.520374	0.111488	-1.3513	4.21496e-09
ENSG00000010379	SLC6A13	0.485767	0.999989	0.928999	0.661711	3.52878	0.000104123
ENSG00000010404	IDS	0.0459397	0.999989	0.558238	0.0141542	1.41414	7.79955e-18
ENSG00000010438	PRSS3	-1.48389	0.999989	-1.80494	NA	-1.38295	0.742515
ENSG00000010539	ZNF200	-0.0394252	0.999989	0.128978	0.945599	0.468267	0.530411
ENSG00000010610	CD4	0.0540161	0.999989	-0.116621	0.951849	0.103814	0.931011
ENSG00000010626	LRRC23	0.31296	0.999989	-0.0664059	0.935788	-0.158065	0.681195
ENSG00000010671	BTK	-0.0968803	0.999989	-0.51323	0.0302261	-0.793363	7.53346e-06
ENSG00000010704	HFE	-1.33135	0.999989	-0.222117	0.941664	0.991259	0.363649
ENSG00000010803	SCMH1	-0.0968807	0.999989	-0.567252	0.0183158	-1.47922	1.30009e-16
ENSG00000010810	FYN	0.715064	0.999989	1.37992	0.00161123	3.59592	4.3125e-28
ENSG00000010818	HIVEP2	0.37557	0.999989	0.864368	NA	0.0684632	0.987123
ENSG00000010932	FMO1	-0.607334	0.999989	-0.611125	NA	-0.925782	NA
ENSG00000011007	ELOA	-0.0425602	0.999989	-0.101728	0.910978	0.0382114	0.969026
ENSG00000011009	LYPLA2	0.0640531	0.999989	-0.15338	0.799634	-0.0557288	0.91046
ENSG00000011021	CLCN6	0.46865	0.999989	-0.178095	0.768749	-0.401644	0.175019
ENSG00000011028	MRC2	0.132521	0.999989	0.00645862	0.988017	-6.50176e-05	0.999652
ENSG00000011105	TSPAN9	0.636535	0.999989	0.752082	0.257565	1.69009	2.4001e-05
ENSG00000011114	BTBD7	-0.109178	0.999989	0.331737	0.749286	-0.093184	0.920312
ENSG00000011132	APBA3	0.313222	0.999989	0.159264	0.803541	0.423387	0.151924
ENSG00000011143	MKS1	-0.0922404	0.999989	-0.147614	0.76948	-0.723409	0.000718435
ENSG00000011198	ABHD5	0.0979178	0.999989	0.224011	0.80496	1.12864	0.00185072
ENSG00000011201	ANOS1	1.0776	0.999989	1.63014	NA	0.0641179	NA
ENSG00000011243	AKAP8L	0.232068	0.999989	0.154105	0.816758	1.07242	2.12058e-05
ENSG00000011258	MBTD1	-0.152674	0.999989	0.0720158	0.944223	-0.631292	0.0524154
ENSG00000011260	UTP18	-0.0721435	0.999989	-0.566371	0.288149	-1.76365	2.04975e-08
ENSG00000011275	RNF216	-0.0737014	0.999989	-0.0836018	0.882575	-0.0569645	0.885332
ENSG00000011295	TTC19	-0.183613	0.999989	-0.00587899	0.988476	-0.0980812	0.707579
ENSG00000011304	PTBP1	-0.0297441	0.999989	-0.113364	0.728551	0.000692096	0.997298
ENSG00000011332	DPF1	0.465728	0.999989	-0.0510973	0.979607	1.14173	0.160931
ENSG00000011347	SYT7	-0.038455	0.999989	0.0503459	NA	1.55729	0.185032
ENSG00000011376	LARS2	-0.147212	0.999989	-0.180907	0.765846	-1.10939	6.51831e-06
ENSG00000011405	PIK3C2A	0.0599728	0.999989	0.922726	0.00976313	0.817538	0.00559963
ENSG00000011422	PLAUR	0.444076	0.999989	-0.102034	0.931386	0.6666	0.108738
ENSG00000011426	ANLN	-0.0927541	0.999989	0.496897	0.231553	0.630346	0.0269044
ENSG00000011451	WIZ	-0.0572996	0.999989	-0.228703	0.627565	-1.02483	3.24466e-06
ENSG00000011454	GPR21	0.162565	0.999989	0.653661	0.0187458	1.2027	5.10736e-09
ENSG00000011465	DCN	-1.36099	0.999989	-0.363043	NA	-0.677443	0.769248
ENSG00000011478	QPCTL	0.161057	0.999989	-0.150683	0.912396	0.536069	0.352259
ENSG00000011485	PPP5C	0.0733354	0.999989	-0.17495	0.768708	-0.50883	0.060903
ENSG00000011523	CEP68	0.00409605	0.999989	0.371634	0.603482	0.660906	0.0946568
ENSG00000011566	MAP4K3	0.364368	0.999989	0.792797	0.0193064	0.527138	0.0791191
ENSG00000011590	ZBTB32	-0.310933	0.999989	-0.645117	NA	-0.58419	NA
ENSG00000011600	TYROBP	0.168954	0.999989	-0.424443	0.293151	-0.325706	0.290978
ENSG00000011638	TMEM159	0.1259	0.999989	0.447554	0.387168	1.04672	0.000423751
ENSG00000011677	GABRA3	-1.47897	0.999989	0.642112	0.918089	-1.37803	0.705512
ENSG00000012048	BRCA1	-0.0587381	0.999989	0.238576	0.606336	-0.562534	0.0198389
ENSG00000012061	ERCC1	0.144868	0.999989	-0.223501	0.59197	-0.284648	0.260039
ENSG00000012124	CD22	0.638063	0.999989	-0.68704	0.82186	2.13154	0.0318244
ENSG00000012171	SEMA3B	0.0108957	0.999989	-0.150812	0.95451	-0.392443	0.739204
ENSG00000012174	MBTPS2	0.0583911	0.999989	0.256746	0.497718	-0.884434	2.1863e-05
ENSG00000012211	PRICKLE3	0.141327	0.999989	-0.174408	0.737939	0.0581972	0.892726
ENSG00000012223	LTF	-0.0367716	0.999989	-0.357826	NA	0.0641695	NA
ENSG00000012232	EXTL3	0.062719	0.999989	0.101592	0.852838	0.21094	0.440033
ENSG00000012504	NR1H4	-0.0367716	0.999989	-0.357826	NA	1.51512	NA
ENSG00000012660	ELOVL5	0.0529887	0.999989	0.0521178	0.92503	0.0447341	0.900539
ENSG00000012779	ALOX5	0.694785	0.999989	0.0552791	0.987388	-0.522594	0.858929
ENSG00000012817	KDM5D	0.0753111	0.999989	0.109532	0.850839	-0.409186	0.103205
ENSG00000012822	CALCOCO1	0.0238203	0.999989	-0.0929767	0.957567	-0.154479	0.87664
ENSG00000012963	UBR7	0.0179747	0.999989	0.172368	0.692418	0.348867	0.116982
ENSG00000012983	MAP4K5	-0.148888	0.999989	0.240727	0.679007	-0.277012	0.431778
ENSG00000013016	EHD3	-1.62564	0.999989	-1.95535	NA	0.491087	NA
ENSG00000013275	PSMC4	0.0957182	0.999989	-0.185256	0.685326	0.0427287	0.924556
ENSG00000013288	MAN2B2	0.149055	0.999989	0.383687	0.031639	0.856872	2.27974e-11
ENSG00000013293	SLC7A14	-0.450535	0.999989	-0.350839	NA	-0.239872	0.922937
ENSG00000013297	CLDN11	-0.000822394	0.999989	0.0180267	0.991256	0.204168	0.882577
ENSG00000013306	SLC25A39	0.179288	0.999989	-0.159783	0.68147	0.222602	0.316106
ENSG00000013364	MVP	0.145508	0.999989	0.323297	0.275321	0.828915	3.07113e-06
ENSG00000013374	NUB1	-0.0561167	0.999989	-0.0040253	0.991806	-0.0698967	0.824163
ENSG00000013375	PGM3	-0.0225322	0.999989	0.12435	0.881712	0.313983	0.442034
ENSG00000013392	RWDD2A	0.00436924	0.999989	0.0948147	0.948515	0.12062	0.876143
ENSG00000013441	CLK1	0.0606078	0.999989	0.236745	0.820013	0.904779	0.0403256
ENSG00000013503	POLR3B	-0.21893	0.999989	0.152117	0.864749	0.0181426	0.987123
ENSG00000013523	ANGEL1	0.0609815	0.999989	0.212179	0.776799	0.380101	0.323245
ENSG00000013561	RNF14	0.116603	0.999989	0.3488	0.40246	0.472981	0.0742012
ENSG00000013563	DNASE1L1	0.42954	0.999989	0.218966	0.799634	0.582935	0.143245
ENSG00000013573	DDX11	0.086993	0.999989	0.172325	0.81955	0.101652	0.845458
ENSG00000013583	HEBP1	0.181615	0.999989	0.114488	0.95361	0.68051	0.306719
ENSG00000013588	GPRC5A	1.14485	0.999989	0.227624	NA	2.06693	NA
ENSG00000013619	MAMLD1	1.96055	0.999989	1.42954	NA	3.05242	NA
ENSG00000013725	CD6	-2.62751	0.999989	-0.975973	NA	0.63851	NA
ENSG00000013810	TACC3	-0.00894887	0.999989	0.0328064	0.951726	0.301509	0.0641475
ENSG00000014123	UFL1	-0.0669035	0.999989	0.56225	0.272668	0.623272	0.0800349
ENSG00000014138	POLA2	0.0607345	0.999989	0.122647	0.736386	0.30787	0.0740624
ENSG00000014164	ZC3H3	0.122514	0.999989	-0.0845992	0.862276	0.165174	0.503163
ENSG00000014216	CAPN1	0.101434	0.999989	-0.12765	0.715191	-0.31121	0.0650727
ENSG00000014257	ACPP	-0.182283	0.999989	-0.512138	0.515068	-0.476818	0.373412
ENSG00000014641	MDH1	0.135856	0.999989	-0.0397835	0.956787	0.273069	0.260546
ENSG00000014824	SLC30A9	-0.00166714	0.999989	0.393646	0.0946595	0.221208	0.287384
ENSG00000014914	MTMR11	-0.115867	0.999989	-0.682266	0.0339365	-0.788244	0.00176702
ENSG00000014919	COX15	-0.0579624	0.999989	0.0453697	0.951726	-0.369685	0.1129
ENSG00000015133	CCDC88C	0.0131828	0.999989	-0.273007	0.621789	-0.942414	0.000459188
ENSG00000015153	YAF2	0.0876433	0.999989	0.248504	0.767762	0.0165516	0.987123
ENSG00000015171	ZMYND11	-0.555051	0.999989	-1.07316	0.143061	-1.83774	0.000239608
ENSG00000015285	WAS	0.0443834	0.999989	-0.391042	0.0873275	-0.610427	0.000173157
ENSG00000015475	BID	-0.00980068	0.999989	-0.431978	0.317149	-0.601522	0.0339655
ENSG00000015479	MATR3	-0.164104	0.999989	-0.0746695	0.864749	-0.310028	0.0955607
ENSG00000015520	NPC1L1	-0.0260286	0.999989	-2.78974	NA	0.0835838	NA
ENSG00000015532	XYLT2	0.0633927	0.999989	-0.047526	0.968325	-0.341747	0.611083
ENSG00000015568	RGPD5	1.54832	0.999989	1.43802	NA	1.0643	0.720947
ENSG00000015592	STMN4	4.00605	0.999989	2.04709	NA	1.5283	NA
ENSG00000015676	NUDCD3	0.0330477	0.999989	0.0044057	0.988886	-0.0769611	0.720164
ENSG00000016391	CHDH	-1.1482	0.999989	-0.728572	0.708472	-0.464343	0.734788
ENSG00000016864	GLT8D1	-0.0985121	0.999989	-0.300831	0.434751	-0.548503	0.0159803
ENSG00000017260	ATP2C1	-0.047267	0.999989	0.149071	0.673803	0.10269	0.681698
ENSG00000017373	NA	0.323395	0.999989	-0.00261753	NA	1.21058	0.212814
ENSG00000017427	IGF1	-0.782279	0.999989	-2.09001	0.017112	-3.37908	8.26766e-06
ENSG00000017483	SLC38A5	-0.271642	0.999989	-1.15639	0.00751741	-1.33455	0.000105585
ENSG00000017621	NA	0.0644591	0.999989	-0.368786	0.664561	-0.90656	0.0494755
ENSG00000017797	RALBP1	0.0993785	0.999989	0.11405	0.810087	0.438225	0.0285069
ENSG00000018189	RUFY3	-0.264382	0.999989	-0.717593	0.468556	-1.48057	0.030435
ENSG00000018236	CNTN1	1.96277	0.999989	1.21521	NA	1.63929	NA
ENSG00000018280	SLC11A1	0.00389176	0.999989	-1.16687	0.20543	-1.22363	0.0744217
ENSG00000018408	WWTR1	0.452289	0.999989	0.564145	0.581716	0.529134	0.444011
ENSG00000018510	AGPS	-0.05044	0.999989	0.163888	0.720411	-0.211369	0.41496
ENSG00000018610	CXorf56	-0.131091	0.999989	-0.0831783	0.916428	-0.100037	0.820019
ENSG00000018625	ATP1A2	-0.0386001	0.999989	-1.80389	NA	-1.3819	NA
ENSG00000018699	TTC27	-0.224393	0.999989	-0.784417	0.0121004	-1.88001	1.56354e-15
ENSG00000018869	ZNF582	0.0427698	0.999989	0.348257	0.796628	0.181946	0.850723
ENSG00000019102	VSIG2	0.531006	0.999989	1.14362	0.173654	1.69898	0.00292757
ENSG00000019144	PHLDB1	0.049107	0.999989	-0.111798	0.831099	-0.470682	0.0367466
ENSG00000019169	MARCO	-0.116131	0.999989	-0.825981	NA	0.0134921	0.989487
ENSG00000019485	PRDM11	-0.0355712	0.999989	-0.178912	0.929281	-0.708527	0.394569
ENSG00000019505	SYT13	0.713077	0.999989	0.0685821	NA	0.0662297	NA
ENSG00000019549	SNAI2	1.40144	0.999989	-0.357823	NA	1.49867	NA
ENSG00000019582	CD74	0.144785	0.999989	-0.21883	0.693413	0.181496	0.617029
ENSG00000019995	ZRANB1	0.161138	0.999989	0.340429	0.359575	0.569021	0.0130617
ENSG00000020129	NCDN	-0.0329692	0.999989	-0.0487641	0.962664	0.425709	0.411254
ENSG00000020181	ADGRA2	-0.0662653	0.999989	-0.688999	0.694622	-1.7801	0.0357486
ENSG00000020256	ZFP64	0.00325875	0.999989	-0.191732	0.802473	-0.845835	0.00845085
ENSG00000020426	MNAT1	0.081518	0.999989	0.0234116	0.973306	0.213921	0.559606
ENSG00000020577	SAMD4A	-0.0371728	0.999989	0.640766	0.871524	1.06199	0.624876
ENSG00000020633	RUNX3	-0.113551	0.999989	-0.719936	0.00499587	-1.29719	4.35645e-11
ENSG00000020922	MRE11	0.0524383	0.999989	0.301696	0.527765	-0.325905	0.293635
ENSG00000021300	PLEKHB1	-0.0352263	0.999989	1.64483	NA	2.06062	NA
ENSG00000021355	SERPINB1	0.204722	0.999989	0.194183	0.781435	0.77961	0.00790871
ENSG00000021461	CYP3A43	-1.03456	0.999989	0.159668	NA	-0.428195	0.826874
ENSG00000021488	SLC7A9	-1.03693	0.999989	-0.798805	NA	-3.37868	NA
ENSG00000021574	SPAST	0.0453905	0.999989	0.60956	0.205212	0.442117	0.247521
ENSG00000021645	NRXN3	1.53973	0.999989	-1.80334	NA	1.06121	0.772782
ENSG00000021762	OSBPL5	-0.0694502	0.999989	-0.3505	0.294186	-0.797806	9.04021e-05
ENSG00000021776	AQR	-0.0896296	0.999989	0.273985	0.44821	0.102667	0.744605
ENSG00000021826	CPS1	0.203945	0.999989	0.770676	0.219372	0.61759	0.205679
ENSG00000022267	FHL1	-0.0294976	0.999989	-0.789352	0.206498	-0.610425	0.21036
ENSG00000022277	RTFDC1	0.0775426	0.999989	-0.0257892	0.961403	-0.0110015	0.987123
ENSG00000022556	NLRP2	-0.496736	0.999989	-1.47341	7.97997e-07	-3.76008	1.30217e-15
ENSG00000022567	SLC45A4	0.00766786	0.999989	-0.0650673	0.944963	0.172669	0.674457
ENSG00000022840	RNF10	0.150444	0.999989	0.00189116	0.997448	0.204917	0.520895
ENSG00000022976	ZNF839	0.145259	0.999989	0.150416	0.771416	-0.297054	0.268189
ENSG00000023041	ZDHHC6	0.0899104	0.999989	-0.0546866	0.962483	-0.201249	0.778606
ENSG00000023171	GRAMD1B	-0.0236369	0.999989	-0.267075	0.809427	-1.24457	0.00698667
ENSG00000023191	RNH1	0.0349429	0.999989	-0.492356	0.056947	-0.860471	3.40338e-06
ENSG00000023228	NDUFS1	0.0254457	0.999989	0.128104	0.617662	-0.193442	0.190334
ENSG00000023287	RB1CC1	-0.0309366	0.999989	0.65585	0.116958	0.753735	0.0141452
ENSG00000023318	ERP44	-0.0449363	0.999989	-0.163013	0.765402	-0.273693	0.337169
ENSG00000023330	ALAS1	0.361094	0.999989	0.124644	0.849816	0.657229	0.0113137
ENSG00000023445	BIRC3	-0.337305	0.999989	-1.53156	0.188317	-1.69255	0.0695361
ENSG00000023516	AKAP11	-0.114934	0.999989	0.536718	0.379832	-0.276656	0.58709
ENSG00000023572	GLRX2	0.16239	0.999989	0.109317	0.916428	0.66337	0.0795564
ENSG00000023608	SNAPC1	0.289306	0.999989	0.244573	0.846947	0.574717	0.346011
ENSG00000023697	DERA	0.190917	0.999989	0.174544	0.752699	0.256214	0.395384
ENSG00000023734	STRAP	-0.0781508	0.999989	-0.126081	0.836215	0.090445	0.819209
ENSG00000023839	ABCC2	0.0950763	0.999989	0.33503	0.812784	1.52198	0.00732791
ENSG00000023892	DEF6	0.105939	0.999989	-0.636561	0.278635	-1.64035	3.69848e-06
ENSG00000023902	PLEKHO1	0.136379	0.999989	-0.330124	0.715997	-0.555237	0.248747
ENSG00000023909	GCLM	-0.299026	0.999989	0.362288	0.627824	-0.253328	0.634808
ENSG00000024048	UBR2	-0.0865902	0.999989	0.257512	0.582259	0.0205117	0.987123
ENSG00000024422	EHD2	-0.0377098	0.999989	0.567029	0.725552	-0.257658	0.863991
ENSG00000024526	DEPDC1	-0.259292	0.999989	0.397948	0.419042	-0.169799	0.691434
ENSG00000024862	CCDC28A	0.112688	0.999989	0.120496	0.951849	0.0824342	0.955534
ENSG00000025039	RRAGD	0.172433	0.999989	-0.0291095	0.986811	-0.557264	0.564763
ENSG00000025156	HSF2	0.0740601	0.999989	0.351388	0.219372	0.690887	0.000160871
ENSG00000025293	PHF20	0.0345712	0.999989	0.506028	0.155366	0.776611	0.00143667
ENSG00000025423	HSD17B6	-0.188439	0.999989	-0.524653	0.777933	-0.907376	0.368392
ENSG00000025434	NR1H3	-0.0100729	0.999989	0.0202123	0.974399	0.192612	0.57335
ENSG00000025708	TYMP	0.0544281	0.999989	-0.397799	0.350271	-0.457198	0.11319
ENSG00000025770	NCAPH2	0.205806	0.999989	0.0223366	0.960766	0.35961	0.061168
ENSG00000025772	TOMM34	-0.131953	0.999989	-0.59426	7.58018e-05	-0.630394	1.50707e-06
ENSG00000025796	SEC63	-0.207089	0.999989	-0.106571	0.788389	-0.456345	0.00551156
ENSG00000025800	KPNA6	-0.0963871	0.999989	-0.00223522	0.995007	0.0542179	0.846438
ENSG00000026025	VIM	-0.0525773	0.999989	-0.229586	0.781485	-0.327323	0.464974
ENSG00000026036	RTEL1-TNFRSF6B	-0.0686834	0.999989	0.63489	0.552876	0.632004	0.368518
ENSG00000026103	FAS	-0.699263	0.999989	-0.184779	0.918226	-0.830042	0.27227
ENSG00000026297	RNASET2	0.0649234	0.999989	-0.590635	0.0321727	-0.656681	0.00235598
ENSG00000026508	CD44	-0.139193	0.999989	-0.452029	0.191107	-0.583118	0.015229
ENSG00000026559	KCNG1	0.392486	0.999989	0.0518288	0.977756	1.06896	0.182532
ENSG00000026652	AGPAT4	0.0494938	0.999989	0.320202	0.703069	0.665732	0.11646
ENSG00000026751	SLAMF7	-0.0297676	0.999989	-0.35304	0.949955	0.803563	0.716018
ENSG00000026950	BTN3A1	0.352904	0.999989	-0.466192	0.6195	-1.59011	0.000776918
ENSG00000027001	MIPEP	0.0423062	0.999989	0.0698828	0.913533	0.46375	0.0445319
ENSG00000027075	PRKCH	-0.625817	0.999989	-0.942394	0.730518	0.797479	0.562906
ENSG00000027644	INSRR	-0.0367717	0.999989	-0.357826	0.957567	0.0641696	0.987123
ENSG00000027697	IFNGR1	0.0634218	0.999989	0.150251	0.710827	0.5446	0.00254435
ENSG00000027847	B4GALT7	0.0556914	0.999989	0.153993	0.659626	0.406216	0.0195467
ENSG00000027869	SH2D2A	-0.0388088	0.999989	-1.35884	0.792874	0.0613446	0.987123
ENSG00000028116	VRK2	-0.198786	0.999989	0.00241877	0.996031	-0.31575	0.234885
ENSG00000028137	TNFRSF1B	0.0361412	0.999989	-0.268328	0.746107	-0.570477	0.156416
ENSG00000028203	VEZT	0.0572014	0.999989	0.397532	0.260862	0.468798	0.0553083
ENSG00000028277	POU2F2	-0.222332	0.999989	-1.09739	4.77718e-06	-3.41019	2.09618e-57
ENSG00000028310	BRD9	-0.0568959	0.999989	0.0278054	0.958463	-0.0508918	0.90077
ENSG00000028528	SNX1	0.137921	0.999989	0.273554	0.135083	0.497537	5.94434e-05
ENSG00000028839	TBPL1	-0.278416	0.999989	0.0573444	0.92185	0.365661	0.0906893
ENSG00000029153	ARNTL2	-0.0837276	0.999989	-0.436772	0.578369	-1.64609	6.36008e-05
ENSG00000029363	BCLAF1	-0.17946	0.999989	0.435478	0.47468	0.390111	0.358735
ENSG00000029364	SLC39A9	-0.0624214	0.999989	0.238805	0.509345	0.319665	0.151331
ENSG00000029534	ANK1	-1.51984	0.999989	-0.840625	0.59197	-1.15817	0.293642
ENSG00000029639	TFB1M	-0.0692418	0.999989	-0.105711	0.855045	0.0904833	0.804104
ENSG00000029725	RABEP1	-0.0383505	0.999989	0.0403566	0.956871	0.0990417	0.759718
ENSG00000029993	HMGB3	-0.147247	0.999989	-0.103533	0.861879	-0.029797	0.963516
ENSG00000030066	NUP160	-0.129694	0.999989	0.0896273	0.879141	-0.362978	0.152629
ENSG00000030110	BAK1	0.119992	0.999989	-0.197576	0.823151	0.189301	0.723097
ENSG00000030419	IKZF2	-0.32811	0.999989	-0.13498	0.951153	-2.83302	2.26491e-05
ENSG00000030582	GRN	0.145688	0.999989	-0.0112348	0.979675	0.493563	0.00290938
ENSG00000031003	FAM13B	-0.150077	0.999989	0.505904	0.629095	0.496921	0.458994
ENSG00000031081	ARHGAP31	0.32634	0.999989	0.53644	NA	1.26135	0.374391
ENSG00000031544	NA	-1.3411	0.999989	-1.10877	NA	-2.22985	NA
ENSG00000031691	CENPQ	-0.294812	0.999989	0.132302	0.864749	0.230228	0.585039
ENSG00000031698	SARS	0.122188	0.999989	0.00526972	0.992314	0.305086	0.352842
ENSG00000031823	RANBP3	-0.0369375	0.999989	-0.101485	0.868838	0.105739	0.778548
ENSG00000032219	ARID4A	0.0804149	0.999989	0.473226	0.496869	0.321931	0.537489
ENSG00000032389	EIPR1	0.0980335	0.999989	-0.110187	0.807105	-0.171076	0.477661
ENSG00000032444	PNPLA6	0.0536685	0.999989	-0.19371	0.52958	-0.455445	0.00630362
ENSG00000032742	IFT88	0.0338115	0.999989	0.366459	0.279044	0.191116	0.514623
ENSG00000033011	ALG1	0.0117216	0.999989	-0.154761	0.883938	-0.376347	0.472242
ENSG00000033030	ZCCHC8	-0.0125856	0.999989	-0.13852	0.853895	-0.492884	0.132379
ENSG00000033050	ABCF2	-0.179808	0.999989	-0.442468	0.496752	-0.510782	0.223836
ENSG00000033100	CHPF2	0.0549795	0.999989	-0.024004	0.976985	0.190596	0.687778
ENSG00000033122	LRRC7	-0.627886	0.999989	-0.362218	0.88245	-1.0429	0.434802
ENSG00000033170	FUT8	-0.0489481	0.999989	-0.112445	0.849716	-0.143584	0.67742
ENSG00000033178	UBA6	-0.045657	0.999989	0.367205	0.135018	-0.156034	0.504206
ENSG00000033327	GAB2	-0.102397	0.999989	-0.519057	0.603598	-1.66852	0.000707657
ENSG00000033627	ATP6V0A1	0.305703	0.999989	0.155913	0.810318	-0.0418097	0.950453
ENSG00000033800	PIAS1	0.0167148	0.999989	0.333852	0.218373	0.52326	0.00360325
ENSG00000033867	SLC4A7	-0.169257	0.999989	0.313591	0.747482	0.411667	0.448453
ENSG00000034053	APBA2	-0.0559246	0.999989	-0.628281	0.166175	-1.11575	0.000470428
ENSG00000034063	NA	-0.0647698	0.999989	-0.0322789	0.9649	-0.251173	0.520723
ENSG00000034152	MAP2K3	0.0351569	0.999989	-0.0223841	0.982498	0.839743	0.032196
ENSG00000034510	TMSB10	0.164582	0.999989	-0.186085	0.802473	0.66262	0.0387641
ENSG00000034533	ASTE1	-0.179023	0.999989	0.0128997	0.989761	0.127772	0.879827
ENSG00000034677	RNF19A	-0.0784743	0.999989	0.536242	0.181533	0.458889	0.13489
ENSG00000034693	PEX3	-0.105354	0.999989	0.0353269	0.962998	-0.159435	0.729602
ENSG00000034713	GABARAPL2	0.395615	0.999989	0.26229	0.726974	0.821753	0.0158327
ENSG00000035115	SH3YL1	-0.129012	0.999989	-0.195245	0.667766	-1.20066	1.0394e-08
ENSG00000035141	FAM136A	-0.225363	0.999989	-0.704605	0.274144	-1.54268	9.66446e-05
ENSG00000035403	VCL	0.173989	0.999989	0.49559	0.174664	1.03937	1.19068e-05
ENSG00000035499	DEPDC1B	-0.0163581	0.999989	0.156766	0.604404	0.340269	0.0339655
ENSG00000035664	DAPK2	0.96182	0.999989	0.0517278	0.975417	0.677546	0.396195
ENSG00000035681	NSMAF	-0.166826	0.999989	-0.374933	0.51618	-1.14306	0.000149096
ENSG00000035687	ADSS	-0.239405	0.999989	-0.429785	0.439267	-0.582301	0.0940314
ENSG00000035720	STAP1	-0.823946	0.999989	-2.28338	0.0609889	-1.59554	0.0916703
ENSG00000035862	TIMP2	0.099907	0.999989	-0.207063	0.846978	-0.00834484	0.988283
ENSG00000035928	RFC1	0.0430307	0.999989	0.317146	0.436682	0.274009	0.339791
ENSG00000036054	TBC1D23	0.0263357	0.999989	0.403433	0.194819	0.256025	0.32227
ENSG00000036257	CUL3	-0.10326	0.999989	0.165318	0.817297	0.202127	0.620888
ENSG00000036448	MYOM2	-0.508984	0.999989	-0.112788	0.9432	0.161592	0.837037
ENSG00000036530	CYP46A1	-0.184684	0.999989	1.3665	0.294144	3.3274	7.93474e-06
ENSG00000036549	ZZZ3	-0.159438	0.999989	0.00471053	0.995287	-0.3465	0.473774
ENSG00000036565	SLC18A1	-1.03041	0.999989	0.624802	NA	0.641313	NA
ENSG00000036672	USP2	0.0336068	0.999989	-0.177196	0.843677	-0.394232	0.371907
ENSG00000037042	TUBG2	0.380236	0.999989	0.305942	0.674727	1.041	0.00203228
ENSG00000037241	RPL26L1	0.114069	0.999989	-0.385664	0.526778	-0.353159	0.392593
ENSG00000037280	FLT4	0.374698	0.999989	0.0458399	0.986811	0.285049	0.889178
ENSG00000037474	NSUN2	-0.153483	0.999989	-0.231168	0.839289	-0.41392	0.481616
ENSG00000037637	FBXO42	0.154635	0.999989	0.297885	0.40246	0.859182	1.34114e-05
ENSG00000037749	MFAP3	0.0933428	0.999989	0.424903	0.626843	0.282739	0.652727
ENSG00000037757	MRI1	0.172055	0.999989	-0.0839364	0.912272	0.186228	0.612679
ENSG00000037897	METTL1	-0.176201	0.999989	-0.566398	0.627824	-1.42462	0.0168124
ENSG00000037965	HOXC8	-1.47813	0.999989	-0.3553	NA	-1.37719	0.714313
ENSG00000038002	AGA	-0.0745548	0.999989	-0.159522	0.765659	-0.161977	0.619496
ENSG00000038210	PI4K2B	0.072428	0.999989	0.506458	0.27134	0.342328	0.348613
ENSG00000038219	BOD1L1	-0.159356	0.999989	0.4719	0.553267	0.327991	0.568244
ENSG00000038274	MAT2B	0.125599	0.999989	0.149988	0.726696	0.245615	0.281834
ENSG00000038358	EDC4	-0.00217461	0.999989	-0.0479536	0.948405	-0.270489	0.292022
ENSG00000038382	TRIO	0.0445474	0.999989	0.0237985	0.985632	-0.817869	0.134571
ENSG00000038427	VCAN	-0.418185	0.999989	-1.72899	NA	-2.06418	NA
ENSG00000038532	CLEC16A	0.0338313	0.999989	0.251677	0.533394	0.484343	0.0319272
ENSG00000038945	MSR1	-0.268157	0.999989	-0.692247	0.573458	-1.55214	0.0395414
ENSG00000039068	CDH1	0.553084	0.999989	0.804621	NA	0.640447	0.777388
ENSG00000039123	SKIV2L2	-0.159411	0.999989	-0.0768922	0.877074	-0.849362	1.748e-06
ENSG00000039139	DNAH5	-1.07151	0.999989	-0.423824	NA	-0.974161	NA
ENSG00000039319	ZFYVE16	0.0345274	0.999989	0.701106	0.0468608	0.0750193	0.881844
ENSG00000039523	RIPOR1	0.178526	0.999989	-0.537027	0.29781	-1.06267	0.000958371
ENSG00000039560	RAI14	-1.621	0.999989	0.0586486	0.986645	1.06329	0.525222
ENSG00000039600	SOX30	1.40354	0.999989	1.09367	NA	5.33611	NA
ENSG00000039650	PNKP	0.260962	0.999989	0.078908	0.945771	0.488428	0.216189
ENSG00000039987	BEST2	-1.02996	0.999989	-1.36771	NA	-2.37874	NA
ENSG00000040199	PHLPP2	0.0467787	0.999989	0.656885	0.136902	1.13266	0.000160607
ENSG00000040275	SPDL1	-0.144695	0.999989	0.188413	0.768749	0.430938	0.162157
ENSG00000040341	STAU2	0.131543	0.999989	0.4464	0.0247798	0.906814	4.48727e-10
ENSG00000040487	PQLC2	0.0862453	0.999989	-0.374937	0.595713	-0.622924	0.119353
ENSG00000040531	CTNS	0.0542523	0.999989	0.196165	0.864196	0.525994	0.32227
ENSG00000040608	RTN4R	0.063931	0.999989	-1.21319	0.198733	-0.788733	0.307273
ENSG00000040633	PHF23	0.00827628	0.999989	-0.362793	0.817658	-0.644491	0.423754
ENSG00000040933	INPP4A	0.157496	0.999989	0.613648	0.132475	0.539409	0.0881524
ENSG00000041353	RAB27B	-0.660159	0.999989	-0.823678	0.428518	-1.75477	0.00849647
ENSG00000041357	PSMA4	-0.0520185	0.999989	-0.274279	0.52862	-0.274537	0.338832
ENSG00000041515	MYO16	-1.47857	0.999989	-0.356332	0.957567	0.0655415	0.987123
ENSG00000041802	LSG1	-0.032127	0.999989	0.0735434	0.956787	0.302808	0.557293
ENSG00000041880	PARP3	-0.289368	0.999989	-0.413431	0.314862	-0.739694	0.00592928
ENSG00000041982	TNC	-0.0367717	0.999989	-0.357826	NA	3.08572	NA
ENSG00000041988	THAP3	0.326218	0.999989	0.105269	0.864785	0.561943	0.0233785
ENSG00000042062	RIPOR3	-0.208509	0.999989	-0.206286	0.943242	-0.785796	0.57165
ENSG00000042088	TDP1	-0.0867799	0.999989	-0.274854	0.330279	-0.898096	3.88515e-08
ENSG00000042286	AIFM2	-0.0373657	0.999989	-0.246787	0.549627	-0.137543	0.67747
ENSG00000042304	C2orf83	-0.663021	0.999989	-0.541712	NA	-1.21637	0.337535
ENSG00000042317	SPATA7	0.0447491	0.999989	0.740394	0.248206	1.07467	0.011407
ENSG00000042429	MED17	-0.0782894	0.999989	0.0736101	0.95451	0.0731824	0.922562
ENSG00000042445	RETSAT	0.292055	0.999989	0.750888	0.177181	1.98806	1.58483e-08
ENSG00000042493	CAPG	0.142196	0.999989	-0.416252	0.358303	-0.234568	0.523284
ENSG00000042753	AP2S1	0.236485	0.999989	-0.0843005	0.910967	0.391683	0.181097
ENSG00000042781	USH2A	0.525814	0.999989	0.651088	NA	-2.40526	NA
ENSG00000042832	TG	1.54848	0.999989	2.78455	0.00256706	6.17897	1.25493e-19
ENSG00000043039	BARX2	-0.0554385	0.999989	-0.382331	NA	0.0424952	NA
ENSG00000043093	DCUN1D1	-0.0195953	0.999989	0.539817	0.250223	0.41295	0.254207
ENSG00000043143	JADE2	-0.260817	0.999989	-1.29439	0.106565	-3.38155	3.34744e-10
ENSG00000043355	ZIC2	-0.388547	0.999989	-0.546255	0.344623	-1.33639	0.000242601
ENSG00000043462	LCP2	0.13399	0.999989	-0.282615	0.766888	-1.49037	0.000133411
ENSG00000043514	TRIT1	-0.0802265	0.999989	-0.272655	0.268436	-0.449522	0.00577237
ENSG00000043591	ADRB1	1.1307	0.999989	-0.0263494	NA	-0.126495	NA
ENSG00000044090	CUL7	0.0790461	0.999989	0.219799	0.765208	0.403186	0.281611
ENSG00000044115	CTNNA1	0.0750076	0.999989	0.124016	0.844452	0.432285	0.11283
ENSG00000044446	PHKA2	-0.0160302	0.999989	0.0626909	0.945963	-0.0809436	0.867942
ENSG00000044459	CNTLN	-0.172731	0.999989	0.132758	0.858855	-0.710781	0.0189822
ENSG00000044524	EPHA3	1.40229	0.999989	2.05404	NA	2.52856	NA
ENSG00000044574	HSPA5	-0.421015	0.999989	-0.819872	0.356645	-0.39635	0.600242
ENSG00000046604	DSG2	-0.0391746	0.999989	-1.77548	0.376127	-0.131369	0.958837
ENSG00000046647	GEMIN8	0.0382433	0.999989	-0.275189	0.459287	-0.84121	6.2058e-05
ENSG00000046651	OFD1	-0.2884	0.999989	-0.36057	0.169537	-0.154183	0.530247
ENSG00000046653	GPM6B	-0.463908	0.999989	0.10744	NA	-0.457949	0.80437
ENSG00000046774	MAGEC2	-0.774279	0.999989	-0.0944542	0.973102	-0.257996	0.913897
ENSG00000046889	PREX2	-2.47935	0.999989	0.64233	NA	-0.938757	NA
ENSG00000047056	WDR37	0.0673478	0.999989	0.167043	0.864749	-0.0554001	0.955534
ENSG00000047188	YTHDC2	-0.157123	0.999989	0.059605	0.944107	-0.287038	0.354351
ENSG00000047230	CTPS2	-0.147831	0.999989	-0.73882	0.103388	-2.17342	3.57165e-12
ENSG00000047249	ATP6V1H	0.0710855	0.999989	0.00371541	0.992314	0.182353	0.439679
ENSG00000047315	POLR2B	-0.146367	0.999989	-0.0104562	0.981606	-0.0945949	0.707579
ENSG00000047346	FAM214A	0.124811	0.999989	1.06623	0.0392015	1.50431	9.87576e-05
ENSG00000047365	ARAP2	0.314534	0.999989	-0.13193	0.957567	-1.43432	0.112891
ENSG00000047410	TPR	-0.136545	0.999989	0.246688	0.747984	0.284116	0.5203
ENSG00000047457	CP	2.3934	0.999989	3.08531	NA	0.0641693	NA
ENSG00000047578	KIAA0556	0.0723704	0.999989	0.412792	0.260939	0.493571	0.0514938
ENSG00000047579	DTNBP1	-0.115173	0.999989	-0.377012	0.549289	-0.807459	0.0193853
ENSG00000047597	XK	-0.177503	0.999989	-0.593999	0.227537	-1.77976	1.74311e-06
ENSG00000047621	C12orf4	-0.177682	0.999989	-0.25945	0.864749	-1.13481	0.0714957
ENSG00000047634	SCML1	0.793558	0.999989	0.773927	0.348044	1.41504	0.00466175
ENSG00000047644	WWC3	0.151756	0.999989	0.363351	0.279272	0.618597	0.00385211
ENSG00000047648	ARHGAP6	0.0464974	0.999989	-0.0606071	0.973558	-0.563822	0.61233
ENSG00000047662	FAM184B	-0.236074	0.999989	0.0164982	NA	2.27465	0.114606
ENSG00000047849	MAP4	-0.103898	0.999989	-0.159054	0.828146	-0.342595	0.340058
ENSG00000047932	GOPC	-0.176089	0.999989	0.343935	0.290611	0.377286	0.0962031
ENSG00000047936	ROS1	-0.674174	0.999989	-1.3014	NA	-2.20348	0.0410862
ENSG00000048028	USP28	0.229405	0.999989	0.532237	0.0260686	0.84685	2.36119e-06
ENSG00000048052	HDAC9	-0.146268	0.999989	-0.601578	0.190425	-1.64862	4.51012e-08
ENSG00000048140	TSPAN17	0.177471	0.999989	-0.0278675	0.959795	0.245827	0.369478
ENSG00000048162	NOP16	-0.297581	0.999989	-1.07691	0.297567	-1.76365	0.00754979
ENSG00000048342	CC2D2A	-0.126081	0.999989	0.454043	0.816758	-0.0219262	0.987123
ENSG00000048392	RRM2B	-0.102555	0.999989	0.366569	0.351441	0.259658	0.388252
ENSG00000048405	ZNF800	0.0478221	0.999989	0.522674	0.317119	0.861313	0.00931408
ENSG00000048471	SNX29	0.143679	0.999989	0.782972	0.00713748	1.58635	3.04102e-13
ENSG00000048540	LMO3	-0.0221126	0.999989	1.61514	NA	-1.37052	NA
ENSG00000048544	MRPS10	-0.006269	0.999989	-0.0679286	0.919262	-0.478501	0.0491852
ENSG00000048649	RSF1	-0.00767772	0.999989	0.359923	0.49675	0.157318	0.72194
ENSG00000048707	VPS13D	-0.0971236	0.999989	0.357675	0.66896	-0.274477	0.631669
ENSG00000048740	CELF2	-0.164684	0.999989	-0.208593	0.796628	-1.24807	9.55911e-05
ENSG00000048828	FAM120A	0.034748	0.999989	0.0157769	0.978902	-0.376735	0.137621
ENSG00000048991	R3HDM1	-0.056274	0.999989	0.130918	0.657422	0.0783685	0.714893
ENSG00000049089	COL9A2	-0.0812914	0.999989	-0.629939	0.234067	-1.2744	0.000184763
ENSG00000049130	KITLG	4.40594	0.999989	4.89707	NA	6.60057	0.00146535
ENSG00000049167	ERCC8	-0.104935	0.999989	-0.198732	0.741977	-1.01079	0.000157599
ENSG00000049192	ADAMTS6	0.0775691	0.999989	-1.12498	0.172896	-1.06714	0.0980123
ENSG00000049239	H6PD	0.116547	0.999989	0.512845	0.408993	0.656637	0.0997335
ENSG00000049245	VAMP3	0.0890389	0.999989	0.222706	0.654477	0.332824	0.240362
ENSG00000049246	PER3	0.345574	0.999989	0.211537	0.868741	0.678463	0.241906
ENSG00000049247	UTS2	-0.0368362	0.999989	0.657668	NA	0.642563	NA
ENSG00000049249	TNFRSF9	-2.47935	0.999989	-0.357869	NA	-0.938705	NA
ENSG00000049283	EPN3	-1.61578	0.999989	0.858406	NA	0.10067	NA
ENSG00000049319	NA	-1.03455	0.999989	-0.37383	NA	1.05625	NA
ENSG00000049323	LTBP1	0.963551	0.999989	-1.35789	0.789983	1.06378	0.6185
ENSG00000049449	RCN1	-0.212666	0.999989	-0.832696	0.0429313	-2.06246	8.27715e-12
ENSG00000049540	ELN	-1.59672	0.999989	0.0862734	NA	0.483177	NA
ENSG00000049541	RFC2	0.21945	0.999989	0.0305784	0.957567	0.242427	0.239261
ENSG00000049618	ARID1B	-0.0960858	0.999989	-0.0709053	0.926666	-0.366574	0.216999
ENSG00000049656	CLPTM1L	0.0423648	0.999989	-0.319705	0.581621	-0.393495	0.267593
ENSG00000049759	NEDD4L	0.0536985	0.999989	-0.311617	0.814162	1.04068	0.04364
ENSG00000049768	FOXP3	0.0675754	0.999989	0.159836	NA	-1.42043	0.329776
ENSG00000049769	PPP1R3F	0.338791	0.999989	-0.134478	0.910978	-0.774427	0.103713
ENSG00000049860	HEXB	0.077069	0.999989	0.0832865	0.88155	0.381598	0.101918
ENSG00000049883	PTCD2	-0.218679	0.999989	0.412326	0.23847	0.575598	0.0151585
ENSG00000050130	JKAMP	0.082579	0.999989	0.168895	0.846301	-0.0990396	0.871666
ENSG00000050344	NFE2L3	-0.28179	0.999989	-0.78148	0.00605555	-1.17579	2.11032e-07
ENSG00000050393	MCUR1	-0.0353187	0.999989	0.0254129	0.965853	-0.22797	0.463263
ENSG00000050405	LIMA1	-0.0436982	0.999989	-0.301857	0.236224	-0.680555	2.46282e-05
ENSG00000050426	LETMD1	0.195178	0.999989	-0.0154286	0.989023	0.280954	0.721382
ENSG00000050438	SLC4A8	-0.000411522	0.999989	0.748824	0.350113	0.67744	0.245357
ENSG00000050555	LAMC3	-0.3852	0.999989	-0.794851	NA	-1.01281	0.482051
ENSG00000050628	PTGER3	1.06328	0.999989	0.00712139	0.997448	1.71733	0.0380763
ENSG00000050730	TNIP3	-0.0517008	0.999989	-1.15928	NA	-0.529075	NA
ENSG00000050748	MAPK9	0.12322	0.999989	0.25462	0.280028	0.1694	0.368361
ENSG00000050767	COL23A1	0.0739955	0.999989	0.135176	0.908204	0.210782	0.730665
ENSG00000050820	BCAR1	1.54918	0.999989	1.64027	0.701849	1.65179	0.54617
ENSG00000051009	FAM160A2	0.0985764	0.999989	0.470292	0.249556	0.946798	0.000215477
ENSG00000051108	HERPUD1	-0.277171	0.999989	-0.811126	0.76029	-0.6046	0.724482
ENSG00000051128	HOMER3	-0.0178378	0.999989	-1.15644	7.40309e-05	-1.78577	8.07067e-13
ENSG00000051180	RAD51	0.038021	0.999989	-0.10548	0.817658	-0.113381	0.679433
ENSG00000051341	POLQ	-0.175096	0.999989	0.333774	0.599997	0.248389	0.579709
ENSG00000051382	PIK3CB	-0.143466	0.999989	-0.0199408	0.98297	-0.68539	0.0675608
ENSG00000051523	CYBA	0.181882	0.999989	-0.23933	0.621789	0.159552	0.646821
ENSG00000051596	THOC3	0.167556	0.999989	-0.180534	0.692011	0.109732	0.732161
ENSG00000051620	HEBP2	-0.0454599	0.999989	-0.291564	0.416315	-0.591945	0.0046895
ENSG00000051825	MPHOSPH9	-0.000904423	0.999989	0.459406	0.0844425	0.3074	0.171295
ENSG00000052126	PLEKHA5	-0.587528	0.999989	-0.292079	0.835788	-0.487065	0.563172
ENSG00000052344	PRSS8	1.40527	0.999989	2.66657	0.477211	2.51104	0.362598
ENSG00000052723	SIKE1	0.0433068	0.999989	0.390632	0.233581	0.374901	0.11905
ENSG00000052749	RRP12	-0.31195	0.999989	-0.715315	0.316213	-0.91571	0.0554306
ENSG00000052795	FNIP2	0.527585	0.999989	0.947281	0.118089	1.0406	0.0217254
ENSG00000052802	MSMO1	0.758291	0.999989	-0.569898	0.887667	-1.02891	0.631627
ENSG00000052841	TTC17	0.107137	0.999989	0.281219	0.579006	0.185583	0.616902
ENSG00000052850	ALX4	-1.47836	0.999989	-0.355836	0.957567	1.65143	0.556057
ENSG00000053108	FSTL4	-0.0367717	0.999989	1.09026	NA	0.0641695	NA
ENSG00000053254	FOXN3	-0.12204	0.999989	-0.246737	0.728551	-0.982644	0.00148028
ENSG00000053371	AKR7A2	0.17539	0.999989	0.0107519	0.985895	0.513384	0.0251819
ENSG00000053372	MRTO4	-0.26237	0.999989	-0.880967	0.381571	-1.53367	0.0119391
ENSG00000053438	NNAT	-0.425923	0.999989	0.0181589	NA	0.0530109	0.987123
ENSG00000053501	USE1	0.0628713	0.999989	-0.450232	0.132258	-0.483347	0.0295578
ENSG00000053524	MCF2L2	0.28636	0.999989	-0.308305	0.877914	0.113146	0.955119
ENSG00000053702	NRIP2	-0.177262	0.999989	0.373904	0.832742	0.177449	0.895196
ENSG00000053747	LAMA3	-0.573247	0.999989	-0.468304	NA	-2.03998	NA
ENSG00000053770	AP5M1	-0.052911	0.999989	0.351328	0.578369	0.0540305	0.945192
ENSG00000053900	ANAPC4	-0.0537332	0.999989	0.0895866	0.868741	-0.143918	0.633059
ENSG00000053918	KCNQ1	0.208632	0.999989	-0.137266	0.849895	0.24665	0.510932
ENSG00000054116	TRAPPC3	0.0988313	0.999989	-0.239711	0.595465	-0.0581252	0.893885
ENSG00000054118	THRAP3	-0.103117	0.999989	0.226906	0.548866	0.284765	0.219864
ENSG00000054148	PHPT1	0.203472	0.999989	-0.130126	0.80664	0.159113	0.599779
ENSG00000054179	ENTPD2	1.40493	0.999989	2.67387	NA	3.08277	0.229334
ENSG00000054219	LY75	-0.191885	0.999989	-0.299423	0.767762	-1.14008	0.0114717
ENSG00000054267	ARID4B	0.0536014	0.999989	0.546722	0.0777998	0.108049	0.764995
ENSG00000054277	OPN3	-0.151144	0.999989	-0.16819	0.872558	-0.165512	0.800256
ENSG00000054282	SDCCAG8	-0.00109146	0.999989	0.0908801	0.919073	0.295041	0.454657
ENSG00000054356	PTPRN	-2.03149	0.999989	-1.34754	NA	-0.340475	0.907649
ENSG00000054392	HHAT	0.416429	0.999989	0.397498	0.595465	-0.00607409	0.991121
ENSG00000054523	KIF1B	-0.0212043	0.999989	1.03876	0.025861	1.80416	1.69962e-07
ENSG00000054611	TBC1D22A	0.0912141	0.999989	-0.0269878	0.958463	-0.130558	0.66552
ENSG00000054654	SYNE2	0.85424	0.999989	0.727609	0.758418	-1.16156	0.519048
ENSG00000054690	PLEKHH1	-0.154535	0.999989	0.420345	0.757892	1.13318	0.0715936
ENSG00000054793	ATP9A	-0.215644	0.999989	-1.82598	0.324381	-3.40495	0.0154249
ENSG00000054938	CHRDL2	-0.996987	0.999989	-2.77037	NA	0.094501	NA
ENSG00000054965	FAM168A	0.0727993	0.999989	0.15969	0.635184	-0.16398	0.448963
ENSG00000054967	RELT	0.168287	0.999989	0.0691831	0.934339	0.651646	0.0148115
ENSG00000054983	GALC	-0.102239	0.999989	0.0667404	0.895174	-0.797791	1.20698e-05
ENSG00000055044	NOP58	-0.291236	0.999989	-0.37416	0.489003	-0.213282	0.618077
ENSG00000055070	SZRD1	0.185533	0.999989	0.133993	0.783558	0.386989	0.0781543
ENSG00000055118	KCNH2	-0.0793278	0.999989	-0.751848	0.528197	-0.336379	0.7281
ENSG00000055130	CUL1	-0.121127	0.999989	-0.0729015	0.898605	-0.264347	0.286705
ENSG00000055147	FAM114A2	0.000910179	0.999989	0.273804	0.221774	0.290243	0.0737706
ENSG00000055163	CYFIP2	-0.162557	0.999989	-0.035485	0.977548	-0.130382	0.881963
ENSG00000055208	TAB2	0.0784633	0.999989	0.403624	0.0309347	0.357417	0.0195614
ENSG00000055211	GINM1	0.217904	0.999989	0.323044	0.340915	0.307977	0.203027
ENSG00000055332	EIF2AK2	0.0166699	0.999989	0.187922	0.688536	-0.313221	0.227662
ENSG00000055483	USP36	-0.267058	0.999989	-0.568563	0.463224	-1.05373	0.0199442
ENSG00000055609	KMT2C	-0.0652304	0.999989	0.444762	0.639883	0.0579123	0.968211
ENSG00000055732	MCOLN3	-0.0389149	0.999989	-1.80446	NA	1.64939	NA
ENSG00000055813	CCDC85A	-0.0367716	0.999989	-0.357825	NA	0.0641693	NA
ENSG00000055917	PUM2	-0.0822191	0.999989	0.225828	0.765402	-0.228492	0.616278
ENSG00000055950	MRPL43	0.0702105	0.999989	-0.334734	0.394218	-0.496801	0.0442345
ENSG00000055955	ITIH4	-1.04399	0.999989	-0.259739	NA	0.769979	NA
ENSG00000055957	ITIH1	-0.784153	0.999989	-2.67008	NA	-3.70677	NA
ENSG00000056050	HPF1	0.0496616	0.999989	0.19656	0.736988	0.625464	0.0171469
ENSG00000056097	ZFR	-0.0717741	0.999989	-0.0571301	0.886268	-0.605081	1.96764e-05
ENSG00000056277	ZNF280C	0.108657	0.999989	0.975407	0.0165171	1.46404	2.00259e-06
ENSG00000056291	NPFFR2	2.40346	0.999989	-0.357826	NA	0.0641695	0.987123
ENSG00000056558	TRAF1	0.151446	0.999989	-0.230077	0.829096	-0.642344	0.197479
ENSG00000056586	RC3H2	0.0308213	0.999989	0.501919	0.167528	0.574333	0.0279047
ENSG00000056661	NA	0.699836	0.999989	-3.38554	0.280178	0.0626791	0.987123
ENSG00000056736	IL17RB	-0.572115	0.999989	-0.234332	0.841534	-0.82431	0.12136
ENSG00000056972	TRAF3IP2	-0.195229	0.999989	-0.548129	0.47627	-1.39369	0.00129723
ENSG00000056998	GYG2	0.214141	0.999989	-0.746942	0.132647	-2.43384	1.2199e-08
ENSG00000057019	DCBLD2	-0.0574312	0.999989	0.523599	0.381571	0.721093	0.059157
ENSG00000057252	SOAT1	0.0408884	0.999989	0.567315	0.219372	0.774495	0.0135406
ENSG00000057294	PKP2	-0.770742	0.999989	-0.676784	0.817955	-0.670927	0.730305
ENSG00000057468	MSH4	-2.36278	0.999989	0.500662	NA	2.77865	0.0373308
ENSG00000057608	GDI2	-0.0476164	0.999989	-0.0885227	0.825991	0.0117304	0.987123
ENSG00000057657	PRDM1	-0.341322	0.999989	-0.477287	0.787766	-2.00832	0.0175742
ENSG00000057663	ATG5	0.0299749	0.999989	-0.0488354	0.957567	0.244154	0.568188
ENSG00000057704	TMCC3	-0.607161	0.999989	0.639077	NA	-0.499758	NA
ENSG00000057757	PITHD1	-0.0227692	0.999989	0.294708	0.707368	1.11017	0.00144558
ENSG00000057935	MTA3	-0.0455347	0.999989	-0.308999	0.627111	-1.99164	2.20923e-08
ENSG00000058056	USP13	-0.118413	0.999989	-0.102165	0.90356	-1.21154	2.86563e-05
ENSG00000058063	ATP11B	0.0459148	0.999989	0.568062	0.0700993	0.874431	0.000100512
ENSG00000058085	LAMC2	0.949233	0.999989	2.22093	NA	2.05778	NA
ENSG00000058091	CDK14	-0.105559	0.999989	0.148807	0.901805	-0.0860761	0.925585
ENSG00000058262	SEC61A1	-0.0886509	0.999989	-0.273412	0.568399	-0.232392	0.476198
ENSG00000058272	PPP1R12A	-0.0630924	0.999989	0.512122	0.238019	0.516146	0.0990891
ENSG00000058335	RASGRF1	0.165116	0.999989	-1.88431	NA	-2.31466	0.0625861
ENSG00000058404	CAMK2B	-0.519218	0.999989	-1.6467	NA	-1.75985	0.107013
ENSG00000058453	CROCC	0.310324	0.999989	0.55255	0.595465	0.955436	0.100431
ENSG00000058600	POLR3E	-0.0883278	0.999989	-0.306892	0.596622	-0.338846	0.354351
ENSG00000058668	ATP2B4	-0.0995439	0.999989	-0.432201	0.471082	-1.6208	3.06829e-07
ENSG00000058673	ZC3H11A	-0.0187539	0.999989	0.22926	0.568707	-0.0213021	0.98221
ENSG00000058729	RIOK2	-0.189588	0.999989	0.0709701	0.95361	0.482299	0.223763
ENSG00000058799	YIPF1	0.267404	0.999989	0.167503	0.6608	0.221665	0.325817
ENSG00000058804	NDC1	-0.194614	0.999989	-0.284687	0.759	-1.17043	0.00305466
ENSG00000058866	DGKG	-0.0958008	0.999989	-0.386758	0.551445	-1.32187	9.31424e-05
ENSG00000059122	FLYWCH1	0.0984228	0.999989	0.136132	0.792874	0.309918	0.210291
ENSG00000059145	UNKL	-0.123184	0.999989	0.047333	0.957567	-0.0838145	0.877464
ENSG00000059377	TBXAS1	-0.14576	0.999989	-0.704822	0.095468	-1.19788	7.16679e-05
ENSG00000059378	PARP12	0.158492	0.999989	-0.224722	0.882845	0.532255	0.458694
ENSG00000059573	ALDH18A1	-0.195302	0.999989	-0.466187	0.230123	-0.94369	0.000131487
ENSG00000059588	TARBP1	-0.202602	0.999989	-0.697646	0.129068	-1.53391	5.61696e-07
ENSG00000059691	GATB	0.0775525	0.999989	-0.339084	0.386805	-0.899786	6.09259e-05
ENSG00000059728	MXD1	0.316956	0.999989	0.581873	0.375655	1.36987	0.000290394
ENSG00000059758	CDK17	0.225476	0.999989	0.487063	0.0844807	0.601829	0.0041424
ENSG00000059769	DNAJC25	-0.201661	0.999989	-0.029713	0.975247	0.370342	0.4354
ENSG00000059804	SLC2A3	0.908124	0.999989	-0.594301	0.80034	-1.49599	0.174893
ENSG00000059915	PSD	0.177967	0.999989	-0.167998	0.922997	-0.319277	0.731455
ENSG00000060069	CTDP1	0.0469717	0.999989	0.0326075	0.957567	0.364269	0.0790491
ENSG00000060138	YBX3	-0.0302801	0.999989	-0.400031	0.172994	-0.292264	0.212598
ENSG00000060140	STYK1	-0.532281	0.999989	-1.70075	NA	-3.17449	0.0122245
ENSG00000060237	WNK1	-0.0364157	0.999989	0.44945	0.296114	0.528597	0.0725058
ENSG00000060303	NA	0.819711	0.999989	0.785294	NA	1.07786	0.515193
ENSG00000060339	CCAR1	-0.132253	0.999989	0.243125	0.565483	-0.244013	0.376291
ENSG00000060491	OGFR	0.012325	0.999989	-0.397368	0.146129	-0.677885	0.000276724
ENSG00000060558	GNA15	0.231574	0.999989	-0.77318	0.412164	-1.97978	0.00018414
ENSG00000060566	CREB3L3	-1.48942	0.999989	-1.81048	NA	1.07192	0.830807
ENSG00000060642	PIGV	0.124961	0.999989	-0.19927	0.627229	-0.911948	2.97431e-06
ENSG00000060656	PTPRU	0.0503226	0.999989	0.188746	0.857379	0.716005	0.105108
ENSG00000060688	SNRNP40	-0.00225121	0.999989	-0.308796	0.610634	-0.62002	0.056751
ENSG00000060709	RIMBP2	-0.0367716	0.999989	-0.357825	NA	0.0641694	NA
ENSG00000060718	COL11A1	-1.03704	0.999989	-0.37583	NA	-1.92245	NA
ENSG00000060749	QSER1	-0.186011	0.999989	0.177391	0.87364	-1.05888	0.0157582
ENSG00000060762	MPC1	0.150314	0.999989	0.164044	0.819705	0.807539	0.00533356
ENSG00000060971	ACAA1	0.246528	0.999989	0.183461	0.666634	0.786099	4.70677e-05
ENSG00000060982	BCAT1	-0.590084	0.999989	-0.673398	0.373611	-1.97276	4.03135e-06
ENSG00000061273	HDAC7	0.113063	0.999989	-0.439902	0.324664	-2.18329	1.36449e-17
ENSG00000061337	LZTS1	0.082453	0.999989	0.0844885	0.957567	0.92072	0.154284
ENSG00000061455	PRDM6	-0.0310891	0.999989	-1.35288	NA	-2.3784	NA
ENSG00000061656	SPAG4	0.555754	0.999989	-0.276585	0.869141	0.171826	0.885705
ENSG00000061676	NCKAP1	0.503899	0.999989	0.269565	0.839721	-0.147839	0.893885
ENSG00000061794	MRPS35	-0.138203	0.999989	-0.275212	0.426681	-0.639896	0.00112603
ENSG00000061936	SFSWAP	-0.0697609	0.999989	-0.166446	0.629563	-0.254998	0.195944
ENSG00000061938	TNK2	0.187393	0.999989	5.40185e-05	0.999945	0.0688983	0.893331
ENSG00000061987	MON2	0.00328563	0.999989	0.555997	0.0702772	-0.311685	0.259702
ENSG00000062038	CDH3	1.41135	0.999989	1.09914	NA	3.09925	NA
ENSG00000062096	ARSF	-0.358182	0.999989	-1.17514	NA	-2.02488	0.149849
ENSG00000062194	GPBP1	-0.143247	0.999989	0.0575198	0.92185	0.0281633	0.95842
ENSG00000062282	DGAT2	-0.10703	0.999989	-0.441005	0.691351	0.0527739	0.98168
ENSG00000062370	ZNF112	0.541883	0.999989	1.19966	NA	2.5076	0.17367
ENSG00000062485	CS	-0.0269031	0.999989	-0.20198	0.232278	-0.144115	0.281611
ENSG00000062524	LTK	-0.179938	0.999989	-1.08647	0.0261156	-1.46201	0.00021426
ENSG00000062582	MRPS24	0.0719324	0.999989	-0.460328	NA	-1.51947	0.134817
ENSG00000062598	ELMO2	0.16785	0.999989	0.298695	0.441827	0.38393	0.118334
ENSG00000062650	WAPL	-0.0875933	0.999989	0.210128	0.648407	0.0934842	0.796975
ENSG00000062716	VMP1	0.057126	0.999989	-0.0720277	0.945963	0.0258413	0.987123
ENSG00000062725	APPBP2	-0.0316105	0.999989	0.442882	0.193352	0.310691	0.25741
ENSG00000062822	POLD1	0.0809984	0.999989	-0.00790939	0.988633	-0.0150818	0.987123
ENSG00000063015	SEZ6	-1.61665	0.999989	0.887329	NA	0.0524597	NA
ENSG00000063046	EIF4B	-0.0524471	0.999989	-0.0578078	0.957467	-0.0506689	0.944532
ENSG00000063127	SLC6A16	-0.0358421	0.999989	0.127441	0.964393	0.324484	0.877606
ENSG00000063169	BICRA	0.0844013	0.999989	-0.140433	0.861879	-0.405768	0.273105
ENSG00000063176	SPHK2	-0.0283244	0.999989	-0.296653	0.806445	-0.647971	0.269216
ENSG00000063177	RPL18	0.220482	0.999989	-0.226603	0.716492	0.386077	0.238341
ENSG00000063180	CA11	0.0351255	0.999989	-0.725932	0.491524	-1.35374	0.057873
ENSG00000063241	ISOC2	-0.0106895	0.999989	-0.576281	0.181565	-0.83964	0.00437858
ENSG00000063244	U2AF2	-0.0557301	0.999989	-0.213271	0.742265	-0.33499	0.331251
ENSG00000063245	EPN1	0.163145	0.999989	-0.196538	0.708472	0.00857712	0.987123
ENSG00000063322	MED29	0.00320332	0.999989	0.0590345	0.957567	0.418894	0.414022
ENSG00000063438	AHRR	-0.178429	0.999989	-0.998467	0.0137046	-2.80762	4.6124e-21
ENSG00000063587	ZNF275	-0.0528402	0.999989	-0.068163	0.957467	0.119422	0.845475
ENSG00000063601	MTMR1	-0.0458957	0.999989	-0.563793	0.314349	-1.77861	3.30661e-07
ENSG00000063660	GPC1	0.400265	0.999989	0.449677	0.58458	1.36896	0.000853428
ENSG00000063761	ADCK1	0.017557	0.999989	-0.0339483	0.95816	-0.216908	0.52682
ENSG00000063854	HAGH	0.261776	0.999989	0.144306	0.922336	0.6815	0.245666
ENSG00000063978	RNF4	0.0704412	0.999989	-0.0781134	0.954378	0.107028	0.876434
ENSG00000064012	CASP8	-0.0289963	0.999989	-0.225265	0.694225	-0.564926	0.0464772
ENSG00000064042	LIMCH1	-2.35112	0.999989	-1.09792	NA	-1.25308	NA
ENSG00000064102	INTS13	-0.0938011	0.999989	-0.386509	0.200066	-0.610958	0.00257042
ENSG00000064115	TM7SF3	0.031201	0.999989	-0.387394	0.161301	-0.874149	1.41058e-06
ENSG00000064195	DLX3	0.973204	0.999989	1.27509	NA	2.07432	NA
ENSG00000064199	SPA17	0.0846351	0.999989	-0.0173942	0.982731	-1.02662	0.00197213
ENSG00000064201	TSPAN32	-0.0668854	0.999989	-1.16814	9.48412e-05	-1.81221	2.98226e-12
ENSG00000064205	WISP2	0.715941	0.999989	-0.360195	NA	0.488139	NA
ENSG00000064218	DMRT3	0.934917	0.999989	-1.4247	NA	0.0322854	NA
ENSG00000064225	ST3GAL6	-0.0734906	0.999989	-1.77632	0.137151	-2.2171	0.0149479
ENSG00000064270	ATP2C2	-1.48957	0.999989	1.22698	NA	0.0487769	NA
ENSG00000064300	NGFR	0.569234	0.999989	1.1814	0.285112	4.25989	8.53658e-12
ENSG00000064309	CDON	-0.125364	0.999989	0.631521	0.408377	1.42345	0.00101145
ENSG00000064313	TAF2	-0.0288419	0.999989	0.295139	0.471574	-0.0862753	0.821047
ENSG00000064393	HIPK2	-0.0271666	0.999989	0.204405	0.798835	-2.13212	5.90668e-11
ENSG00000064419	TNPO3	-0.0631068	0.999989	0.0509338	0.913533	-0.199132	0.303495
ENSG00000064489	BORCS8-MEF2B	-1.06623	0.999989	-0.353243	NA	0.0383875	NA
ENSG00000064490	RFXANK	0.0814572	0.999989	-0.306756	0.480864	-0.598791	0.0172681
ENSG00000064545	TMEM161A	0.00503127	0.999989	-0.429749	0.185606	-0.352919	0.159008
ENSG00000064547	LPAR2	0.162406	0.999989	-0.279817	0.534146	-0.547494	0.0313477
ENSG00000064601	CTSA	0.0184731	0.999989	-0.153803	0.792874	0.0396227	0.945697
ENSG00000064607	SUGP2	0.0170731	0.999989	0.151189	0.84687	0.138047	0.773379
ENSG00000064651	SLC12A2	-0.112734	0.999989	0.602726	0.136199	1.08532	7.23544e-05
ENSG00000064652	SNX24	-0.159713	0.999989	-0.20312	0.756934	-1.12142	0.000271738
ENSG00000064655	EYA2	3.00161	0.999989	2.08497	NA	1.51448	NA
ENSG00000064666	CNN2	0.0672761	0.999989	-0.213486	0.632287	-0.606098	0.00618287
ENSG00000064687	ABCA7	0.25851	0.999989	0.266598	0.841355	0.625981	0.326877
ENSG00000064692	SNCAIP	-0.0367716	0.999989	1.07554	NA	3.1152	NA
ENSG00000064703	DDX20	-0.184662	0.999989	-0.018456	0.987438	-0.0681145	0.959197
ENSG00000064726	BTBD1	-0.110308	0.999989	-0.0142459	0.973752	-0.435953	0.0101422
ENSG00000064763	FAR2	-0.311098	0.999989	-0.698177	0.0167432	-1.97291	1.96412e-15
ENSG00000064787	BCAS1	0.132927	0.999989	-0.0361333	0.986811	0.0666718	0.987123
ENSG00000064886	CHI3L2	-1.25692	0.999989	-1.74251	NA	-2.33359	NA
ENSG00000064932	SBNO2	0.0591292	0.999989	-0.234901	0.648407	-0.493134	0.068704
ENSG00000064933	PMS1	-0.111457	0.999989	0.127324	0.796158	-0.297788	0.21407
ENSG00000064961	HMG20B	0.127666	0.999989	-0.0590428	0.957567	0.403526	0.339693
ENSG00000064989	CALCRL	-0.0467527	0.999989	0.200752	NA	-0.947883	NA
ENSG00000064995	TAF11	0.167275	0.999989	0.0627712	0.957467	0.117158	0.835108
ENSG00000064999	ANKS1A	0.0149378	0.999989	0.150568	0.819703	-0.105941	0.807449
ENSG00000065000	AP3D1	0.0310531	0.999989	0.00276381	0.991256	0.155823	0.2673
ENSG00000065029	ZNF76	0.218848	0.999989	0.178612	0.722309	-0.234587	0.410614
ENSG00000065054	SLC9A3R2	0.798785	0.999989	0.775378	0.149449	1.97029	4.94995e-09
ENSG00000065057	NTHL1	-0.0809966	0.999989	-0.91541	6.58523e-05	-1.83735	6.18143e-20
ENSG00000065060	UHRF1BP1	-0.148708	0.999989	0.0623162	0.955385	-0.887391	0.00444937
ENSG00000065135	GNAI3	-0.0488692	0.999989	0.211844	0.57098	0.294751	0.185168
ENSG00000065150	IPO5	-0.090513	0.999989	-0.0729851	0.894721	-0.272235	0.25133
ENSG00000065154	OAT	-0.0258097	0.999989	0.27129	0.638674	1.16723	1.29473e-05
ENSG00000065183	WDR3	-0.347456	0.999989	-0.481325	0.640886	-0.832587	0.142574
ENSG00000065243	PKN2	-0.164438	0.999989	0.561695	0.302783	0.685054	0.0650727
ENSG00000065268	WDR18	0.116102	0.999989	-0.411825	0.233218	-0.648107	0.00451286
ENSG00000065308	TRAM2	0.134378	0.999989	0.413393	0.638674	0.521381	0.32258
ENSG00000065320	NTN1	-0.66201	0.999989	-1.58621	NA	0.245286	0.84784
ENSG00000065328	MCM10	-0.130212	0.999989	0.236506	0.655262	0.288391	0.365206
ENSG00000065357	DGKA	0.0348073	0.999989	-0.425033	0.693571	-0.832772	0.136279
ENSG00000065361	ERBB3	-2.36891	0.999989	0.0479273	0.985137	1.53536	0.122846
ENSG00000065413	ANKRD44	0.168353	0.999989	0.572122	0.372899	-0.0662803	0.941377
ENSG00000065427	KARS	-0.0350862	0.999989	-0.245716	0.295825	-0.369867	0.0154287
ENSG00000065457	ADAT1	0.307538	0.999989	0.881785	2.33536e-06	1.11834	5.05543e-12
ENSG00000065485	PDIA5	-0.0698526	0.999989	-0.257926	0.491214	-0.18799	0.497965
ENSG00000065491	TBC1D22B	0.0768831	0.999989	-0.0625151	0.905681	-0.662278	0.000304555
ENSG00000065518	NDUFB4	0.0520397	0.999989	-0.239599	0.616128	-0.383203	0.155286
ENSG00000065526	SPEN	-0.0876548	0.999989	0.093471	0.926062	0.0253217	0.987123
ENSG00000065534	MYLK	-0.420842	0.999989	-1.09679	0.443607	-0.449786	0.707579
ENSG00000065548	ZC3H15	-0.157613	0.999989	-0.164722	0.816905	-0.223637	0.569523
ENSG00000065559	MAP2K4	-0.0133015	0.999989	0.122689	0.894142	0.397426	0.336602
ENSG00000065600	TMEM206	0.115909	0.999989	-0.0900791	0.875258	-0.222691	0.427913
ENSG00000065613	SLK	-0.00508353	0.999989	0.356061	0.280727	0.126212	0.688262
ENSG00000065615	CYB5R4	0.122202	0.999989	0.457278	0.072569	0.575948	0.00227119
ENSG00000065621	GSTO2	0.379124	0.999989	-0.139384	0.957567	0.797655	0.420185
ENSG00000065665	SEC61A2	-0.0449831	0.999989	0.175325	0.861879	0.673955	0.110839
ENSG00000065675	PRKCQ	0.0483249	0.999989	-0.362306	0.321092	-1.00333	7.247e-06
ENSG00000065717	TLE2	-3.80034	0.999989	0.129001	0.962423	0.914611	0.499751
ENSG00000065802	ASB1	0.0851247	0.999989	-0.0674811	0.888182	-0.909216	7.83833e-08
ENSG00000065809	FAM107B	-0.0657296	0.999989	-0.0544037	0.958463	0.250208	0.68179
ENSG00000065833	ME1	-1.35906	0.999989	-0.0958788	0.960084	0.0642103	0.987123
ENSG00000065882	TBC1D1	0.118445	0.999989	-0.127048	0.832795	-0.271346	0.360988
ENSG00000065883	CDK13	-0.0917252	0.999989	0.0120338	0.986591	0.296866	0.367883
ENSG00000065911	MTHFD2	0.127453	0.999989	0.101784	0.91196	0.393361	0.300165
ENSG00000065923	SLC9A7	-0.155881	0.999989	-0.516113	0.652523	-1.78513	0.00414076
ENSG00000065970	FOXJ2	0.116866	0.999989	0.402385	0.0828603	0.329832	0.0790871
ENSG00000065978	YBX1	0.0340112	0.999989	-0.0609866	0.917979	0.333425	0.136368
ENSG00000065989	PDE4A	0.0709728	0.999989	-1.15813	0.0257218	-1.96414	1.18722e-06
ENSG00000066027	PPP2R5A	0.0577872	0.999989	0.229989	0.47678	0.401177	0.0356703
ENSG00000066032	CTNNA2	0.966988	0.999989	-0.348716	NA	0.0717139	NA
ENSG00000066044	ELAVL1	-0.0234874	0.999989	-0.216435	0.371769	-0.420356	0.0035966
ENSG00000066056	TIE1	-1.49009	0.999989	-0.645528	NA	-0.8056	0.631332
ENSG00000066084	DIP2B	-0.0612029	0.999989	0.193569	0.731398	-0.273905	0.37785
ENSG00000066117	SMARCD1	0.0592273	0.999989	0.0497934	0.940584	0.0542873	0.881197
ENSG00000066135	KDM4A	-0.0252506	0.999989	0.174173	0.708384	0.39745	0.0819144
ENSG00000066136	NFYC	0.132747	0.999989	0.140295	0.836763	-0.0395758	0.955534
ENSG00000066185	ZMYND12	1.11057	0.999989	1.29268	NA	1.48039	0.238881
ENSG00000066230	SLC9A3	0.197446	0.999989	0.800438	0.251905	0.338043	0.59886
ENSG00000066248	NGEF	0.463526	0.999989	0.330492	NA	1.21614	0.502144
ENSG00000066279	ASPM	-0.327324	0.999989	0.611916	0.280258	0.119122	0.847797
ENSG00000066294	CD84	-0.370376	0.999989	-0.764706	0.449374	-3.50695	3.4765e-09
ENSG00000066322	ELOVL1	0.18971	0.999989	-0.0253764	0.979985	0.611348	0.161042
ENSG00000066336	SPI1	0.0753231	0.999989	-0.479809	0.31652	-2.47834	3.85198e-20
ENSG00000066379	ZNRD1	0.0664204	0.999989	-0.465497	0.196272	-0.771761	0.00153023
ENSG00000066382	MPPED2	-0.329592	0.999989	-0.234335	NA	-0.812543	NA
ENSG00000066422	ZBTB11	-0.119679	0.999989	0.415893	0.476403	0.850404	0.0107797
ENSG00000066427	ATXN3	0.0716912	0.999989	0.195685	0.816217	-0.131583	0.812581
ENSG00000066455	GOLGA5	0.0832594	0.999989	0.19265	0.771098	0.441232	0.163953
ENSG00000066468	FGFR2	1.54674	0.999989	0.638344	NA	2.65122	NA
ENSG00000066557	LRRC40	-0.0407168	0.999989	0.49431	0.0898157	0.231509	0.394626
ENSG00000066583	ISOC1	0.110726	0.999989	0.34818	0.475475	1.1686	5.70637e-06
ENSG00000066629	EML1	-0.109034	0.999989	0.36544	0.828608	1.46996	0.0289667
ENSG00000066651	TRMT11	0.104156	0.999989	-0.137226	0.849843	-0.792899	0.00651154
ENSG00000066654	THUMPD1	-0.10878	0.999989	0.370903	0.689872	0.132849	0.860326
ENSG00000066697	MSANTD3	-0.314159	0.999989	-0.750518	0.136598	-1.91271	2.10515e-07
ENSG00000066735	KIF26A	-0.792754	0.999989	-4.12885	NA	-1.26403	NA
ENSG00000066739	ATG2B	-0.0246101	0.999989	0.512129	0.443139	0.07698	0.924357
ENSG00000066777	ARFGEF1	-0.133679	0.999989	0.186809	0.727107	-0.629991	0.0088429
ENSG00000066813	ACSM2B	1.4054	0.999989	-0.357826	0.957567	0.0641696	0.987123
ENSG00000066827	ZFAT	-0.0383059	0.999989	-0.0523561	0.957567	-0.494825	0.131833
ENSG00000066855	MTFR1	0.0350711	0.999989	-0.0695291	0.876788	0.0699715	0.800653
ENSG00000066923	STAG3	0.399029	0.999989	0.441793	0.670705	0.842947	0.124276
ENSG00000066926	FECH	0.0249812	0.999989	0.206181	0.530975	0.314632	0.107013
ENSG00000066933	MYO9A	-0.081142	0.999989	0.521634	0.378475	0.337129	0.463974
ENSG00000067048	DDX3Y	0.00677037	0.999989	0.139255	0.751355	-0.0339383	0.937541
ENSG00000067057	PFKP	-0.00745938	0.999989	-0.602404	0.0119051	-0.778097	3.08059e-05
ENSG00000067064	IDI1	0.753433	0.999989	0.0509349	0.969764	0.687155	0.281202
ENSG00000067066	SP100	0.0195911	0.999989	0.020972	0.97397	-0.122169	0.749769
ENSG00000067082	KLF6	0.404757	0.999989	0.496278	0.814162	0.734742	0.516859
ENSG00000067113	PLPP1	-0.61911	0.999989	-0.725403	NA	-1.29784	0.3833
ENSG00000067141	NEO1	-0.166798	0.999989	0.2676	0.799864	2.65149	1.43756e-13
ENSG00000067167	TRAM1	-0.103863	0.999989	0.157225	0.867818	-0.106128	0.871407
ENSG00000067177	PHKA1	-1.47896	0.999989	0.643529	0.918064	0.0642882	0.987123
ENSG00000067182	TNFRSF1A	0.0180511	0.999989	-0.273274	0.738739	-0.844577	0.0219819
ENSG00000067191	CACNB1	-0.0339301	0.999989	-0.678293	0.46048	-1.67195	0.00830494
ENSG00000067208	EVI5	0.028892	0.999989	0.510332	0.150378	0.440342	0.110793
ENSG00000067221	STOML1	0.256162	0.999989	0.442987	0.315226	0.935607	0.000481182
ENSG00000067225	PKM	0.0746683	0.999989	-0.191425	0.482045	0.147943	0.453246
ENSG00000067248	DHX29	-0.108785	0.999989	0.315249	0.547171	0.515719	0.0868507
ENSG00000067334	DNTTIP2	-0.211404	0.999989	-0.216405	0.832314	-0.175947	0.785118
ENSG00000067365	METTL22	0.175066	0.999989	0.242859	0.579752	0.310827	0.248276
ENSG00000067369	TP53BP1	-0.143552	0.999989	0.0524718	0.923571	-0.820374	2.97386e-06
ENSG00000067445	TRO	0.960327	0.999989	1.63649	NA	1.64636	0.561414
ENSG00000067533	RRP15	-0.203317	0.999989	-0.396368	0.800997	-0.985222	0.183473
ENSG00000067560	RHOA	0.07204	0.999989	-0.078266	0.864749	0.0883501	0.742049
ENSG00000067596	DHX8	0.0635088	0.999989	0.326981	0.122979	0.648163	5.66016e-06
ENSG00000067601	NA	0.0726563	0.999989	0.111772	0.957567	-0.0568906	0.987123
ENSG00000067606	PRKCZ	-0.122046	0.999989	-0.855976	0.657565	-2.43918	0.0747897
ENSG00000067646	ZFY	0.0106935	0.999989	0.425757	0.559755	-0.282095	0.603694
ENSG00000067704	IARS2	-0.0819834	0.999989	-0.0874729	0.827045	-0.393256	0.0169592
ENSG00000067715	SYT1	-0.032939	0.999989	-1.79357	NA	0.080593	NA
ENSG00000067798	NAV3	-0.289751	0.999989	-1.09414	0.0953325	-2.93023	1.26955e-10
ENSG00000067829	IDH3G	0.0965387	0.999989	-0.22301	0.459026	-0.203758	0.332914
ENSG00000067836	ROGDI	-0.0103237	0.999989	-0.0814537	0.890451	0.244679	0.36845
ENSG00000067840	PDZD4	1.54396	0.999989	-0.358678	NA	0.0741542	NA
ENSG00000067842	ATP2B3	-0.260942	0.999989	-1.71596	NA	-1.26246	0.418308
ENSG00000067900	ROCK1	0.0262689	0.999989	0.521101	0.127558	0.302316	0.307273
ENSG00000067955	CBFB	-0.0971949	0.999989	0.186966	0.741644	-0.129869	0.727584
ENSG00000067992	PDK3	0.400931	0.999989	0.341933	0.725791	0.901732	0.0492187
ENSG00000068001	HYAL2	0.156974	0.999989	0.0612445	0.957567	0.815678	0.0542475
ENSG00000068024	HDAC4	-0.165455	0.999989	-0.255933	0.647831	-1.06916	4.74107e-05
ENSG00000068028	RASSF1	-0.0124645	0.999989	-0.520772	0.0577809	-1.10636	1.15968e-08
ENSG00000068078	FGFR3	0.641117	0.999989	1.76526	1.75968e-07	4.00932	6.82483e-46
ENSG00000068079	IFI35	0.159877	0.999989	-0.184734	0.725973	-0.335239	0.229336
ENSG00000068097	HEATR6	-0.0457624	0.999989	0.0730789	0.916428	-0.175244	0.595167
ENSG00000068120	COASY	0.0439822	0.999989	-0.23371	0.421927	-0.300953	0.104746
ENSG00000068137	PLEKHH3	0.325523	0.999989	0.0434143	0.964968	0.127454	0.8527
ENSG00000068305	MEF2A	0.0269837	0.999989	-0.0936146	0.865684	-0.611603	0.00489173
ENSG00000068308	OTUD5	0.0497746	0.999989	0.0317467	0.954144	0.321069	0.0489021
ENSG00000068323	TFE3	0.0269651	0.999989	-0.148481	0.767463	-0.150621	0.620427
ENSG00000068354	TBC1D25	0.196184	0.999989	-0.312325	0.611443	-0.93771	0.00245101
ENSG00000068366	ACSL4	0.0843603	0.999989	0.0862439	0.931218	-0.298649	0.474092
ENSG00000068383	INPP5A	0.00386326	0.999989	-0.129663	0.877914	-0.185363	0.699739
ENSG00000068394	GPKOW	0.186333	0.999989	-0.0169612	0.98297	0.0876419	0.869
ENSG00000068400	GRIPAP1	0.0869243	0.999989	0.109338	0.774215	0.230598	0.217896
ENSG00000068438	FTSJ1	-0.0325278	0.999989	-0.493495	0.0152255	-0.935091	1.14254e-09
ENSG00000068489	PRR11	-0.0784185	0.999989	0.280572	0.673464	-0.0969339	0.861431
ENSG00000068615	REEP1	-0.303985	0.999989	-1.21918	NA	-1.1029	0.526973
ENSG00000068650	ATP11A	-0.0144948	0.999989	0.319999	0.567581	0.218329	0.591855
ENSG00000068654	POLR1A	-0.322976	0.999989	-0.370947	0.739557	-1.08799	0.0320264
ENSG00000068697	LAPTM4A	0.0577033	0.999989	0.11478	0.821435	0.227484	0.371635
ENSG00000068724	TTC7A	-0.0665017	0.999989	-0.398445	0.249721	-0.921563	1.63757e-05
ENSG00000068745	IP6K2	0.0735966	0.999989	-0.0159785	0.979985	0.494262	0.0569751
ENSG00000068784	SRBD1	-0.094062	0.999989	-0.0740804	0.882575	-0.583726	0.00247727
ENSG00000068793	NA	-0.0154408	0.999989	0.0535906	0.928839	-0.0974159	0.745465
ENSG00000068796	KIF2A	-0.0750148	0.999989	0.234265	0.288149	0.163536	0.346655
ENSG00000068831	RASGRP2	-0.0831159	0.999989	-0.833855	0.0364056	-2.11234	1.00452e-13
ENSG00000068878	PSME4	-0.156869	0.999989	-0.0363848	0.957467	-0.150808	0.567505
ENSG00000068885	IFT80	0.14584	0.999989	0.760524	0.132258	0.480688	0.265832
ENSG00000068903	SIRT2	0.294388	0.999989	0.234108	0.562973	1.02272	1.80218e-07
ENSG00000068912	ERLEC1	0.15235	0.999989	0.0048186	0.991269	-0.354324	0.141428
ENSG00000068971	PPP2R5B	0.305335	0.999989	0.377474	0.432329	1.03621	7.66073e-05
ENSG00000068976	PYGM	-0.131178	0.999989	0.00891477	0.994731	0.840756	0.205952
ENSG00000068985	PAGE1	1.4058	0.999989	-0.357826	0.957567	0.0641696	0.987123
ENSG00000069011	PITX1	0.178099	0.999989	0.0147862	0.988786	0.487708	0.392018
ENSG00000069020	MAST4	0.0708922	0.999989	0.368525	0.755371	1.21437	0.0185568
ENSG00000069188	SDK2	-0.434061	0.999989	-1.405	0.161499	-2.45071	0.000771776
ENSG00000069248	NUP133	-0.0827029	0.999989	0.0729895	0.835195	-0.0767492	0.713536
ENSG00000069275	NUCKS1	-0.160731	0.999989	0.353518	0.284788	-0.272319	0.279813
ENSG00000069329	VPS35	-0.109691	0.999989	0.0124305	0.967539	-0.0042393	0.987123
ENSG00000069345	DNAJA2	-0.0212213	0.999989	-0.0920101	0.881712	-0.0119397	0.987123
ENSG00000069399	BCL3	0.411504	0.999989	-0.0723929	0.957567	-1.37141	0.000708026
ENSG00000069424	KCNAB2	-0.0125145	0.999989	-0.461906	0.0554735	-1.18851	1.09974e-12
ENSG00000069431	ABCC9	-0.421599	0.999989	0.359853	0.846947	0.366707	0.750567
ENSG00000069482	GAL	-0.075991	0.999989	-0.76604	0.136199	-0.399851	0.380303
ENSG00000069493	CLEC2D	-0.141823	0.999989	-0.862777	0.340935	-1.99522	0.000219219
ENSG00000069509	FUNDC1	-0.117021	0.999989	-0.329014	0.67945	-1.13721	0.00261152
ENSG00000069667	RORA	-3.05189	0.999989	-0.776447	NA	-0.949015	NA
ENSG00000069696	DRD4	0.754133	0.999989	-0.00417282	0.998443	1.11994	0.410614
ENSG00000069702	TGFBR3	0.0338055	0.999989	0.178347	0.908204	0.265188	0.757568
ENSG00000069712	KIAA1107	-0.199516	0.999989	0.391126	0.8363	-0.337263	0.778548
ENSG00000069764	PLA2G10	-0.0305038	0.999989	-0.344117	NA	0.815092	NA
ENSG00000069812	HES2	-0.0337243	0.999989	0.179501	NA	0.136405	0.940551
ENSG00000069849	ATP1B3	-0.000804788	0.999989	-0.10962	0.871882	0.525671	0.0595789
ENSG00000069869	NEDD4	0.0014459	0.999989	0.695509	0.00222564	0.809912	1.33398e-05
ENSG00000069943	PIGB	-0.289217	0.999989	-0.724899	0.101438	-2.25011	2.53968e-13
ENSG00000069956	MAPK6	-0.0198904	0.999989	0.0429864	0.957567	-0.453644	0.0730093
ENSG00000069966	GNB5	0.228894	0.999989	0.049625	0.951849	0.0290861	0.967649
ENSG00000069974	RAB27A	-0.181989	0.999989	-0.581946	0.00961344	-1.61928	3.57198e-22
ENSG00000069998	HDHD5	0.0839233	0.999989	-0.419299	0.0599929	-0.638865	8.416e-05
ENSG00000070010	UFD1	0.189454	0.999989	-0.0336144	0.957567	0.312851	0.141734
ENSG00000070018	LRP6	0.226022	0.999989	1.7066	0.206498	2.3848	0.00831316
ENSG00000070019	GUCY2C	-0.0367716	0.999989	-0.357825	NA	0.0641693	NA
ENSG00000070031	SCT	-3.05522	0.999989	-3.37627	NA	-2.95428	NA
ENSG00000070047	PHRF1	-0.0222857	0.999989	-0.0313921	0.971252	0.298931	0.505405
ENSG00000070061	ELP1	-0.028853	0.999989	-0.0664072	0.947424	0.0372329	0.965664
ENSG00000070081	NUCB2	-0.111731	0.999989	-0.38739	0.271181	-0.794132	0.000267211
ENSG00000070087	PFN2	-0.0367717	0.999989	3.38884	NA	3.81618	NA
ENSG00000070159	PTPN3	-0.55773	0.999989	-1.68529	0.0073456	-4.59934	5.40706e-20
ENSG00000070182	SPTB	-0.546482	0.999989	-1.01231	0.0710126	-0.561283	0.2572
ENSG00000070190	DAPP1	0.144088	0.999989	0.257026	0.73998	0.374332	0.375969
ENSG00000070214	SLC44A1	-0.123788	0.999989	-0.130992	0.838531	-0.65467	0.0108586
ENSG00000070269	TMEM260	-0.161984	0.999989	-0.0013114	0.997748	-0.171243	0.612501
ENSG00000070366	SMG6	-0.0368177	0.999989	0.174379	0.614606	0.348401	0.0610273
ENSG00000070367	EXOC5	0.00250165	0.999989	0.51018	0.214065	0.338893	0.309854
ENSG00000070371	CLTCL1	-0.236452	0.999989	-0.733872	0.0343979	-2.2099	6.56872e-19
ENSG00000070388	FGF22	0.185726	0.999989	0.759535	0.637671	2.03277	0.00785169
ENSG00000070404	FSTL3	0.173755	0.999989	0.150621	0.862926	0.696322	0.0471381
ENSG00000070413	DGCR2	0.129833	0.999989	0.26841	0.476563	0.786935	0.000106138
ENSG00000070423	RNF126	0.02509	0.999989	-0.32369	0.546496	-0.0791122	0.877642
ENSG00000070444	MNT	-0.0161286	0.999989	-0.586559	0.232278	-0.95652	0.00314227
ENSG00000070476	ZXDC	-0.0122814	0.999989	-0.0332745	0.965853	0.352241	0.363733
ENSG00000070495	JMJD6	0.0471596	0.999989	-0.56442	0.0925948	-0.92312	0.000102829
ENSG00000070501	POLB	0.573198	0.999989	0.760337	0.0801424	1.78024	1.61583e-09
ENSG00000070526	ST6GALNAC1	0.962289	0.999989	-1.8007	0.751355	1.06494	0.742494
ENSG00000070540	WIPI1	0.656549	0.999989	0.611359	0.669469	2.28165	0.000480667
ENSG00000070601	FRMPD1	0.287014	0.999989	0.988917	NA	2.43886	0.192279
ENSG00000070610	GBA2	0.247758	0.999989	0.373016	0.131941	0.589117	0.000577252
ENSG00000070614	NDST1	-0.0627078	0.999989	-1.35864	0.00755553	-3.50736	3.69267e-15
ENSG00000070669	ASNS	-0.37169	0.999989	-0.133993	0.877334	-0.0320635	0.985185
ENSG00000070718	AP3M2	-0.0910894	0.999989	0.296861	0.417226	0.591878	0.0054225
ENSG00000070731	ST6GALNAC2	0.67518	0.999989	-0.245189	NA	-0.034983	0.987123
ENSG00000070756	PABPC1	0.0770752	0.999989	0.0896025	0.864749	0.557187	0.00627574
ENSG00000070759	TESK2	0.496986	0.999989	0.677547	0.462301	1.61625	0.00160026
ENSG00000070761	CFAP20	0.172196	0.999989	-0.00666932	0.990819	0.495489	0.0845855
ENSG00000070770	CSNK2A2	-0.0190149	0.999989	-0.0672536	0.858774	0.191929	0.266988
ENSG00000070778	PTPN21	-0.259095	0.999989	0.479679	0.798466	0.0610087	0.987123
ENSG00000070785	EIF2B3	0.0483647	0.999989	-0.268717	0.333861	0.0789279	0.769365
ENSG00000070808	CAMK2A	-0.0338416	0.999989	0.370269	NA	0.796506	NA
ENSG00000070814	TCOF1	-0.277129	0.999989	-0.733418	0.0168645	-1.68082	8.84554e-14
ENSG00000070831	CDC42	-0.0119134	0.999989	-0.0707418	0.916428	-0.106343	0.762139
ENSG00000070882	OSBPL3	-0.101147	0.999989	0.0505784	0.957567	-0.177237	0.695082
ENSG00000070915	SLC12A3	-1.08294	0.999989	-1.25383	NA	-2.30032	0.072936
ENSG00000070950	RAD18	-0.0103621	0.999989	0.20215	0.535152	-0.121948	0.629305
ENSG00000070961	ATP2B1	0.0270299	0.999989	0.588625	0.045358	0.879597	4.9791e-05
ENSG00000070985	TRPM5	-3.78395	0.999989	-1.69018	NA	-3.68301	NA
ENSG00000071051	NCK2	0.0436246	0.999989	-0.38574	0.130232	-0.527717	0.00369782
ENSG00000071054	MAP4K4	0.0901999	0.999989	0.149637	0.623525	0.482612	0.00109101
ENSG00000071073	MGAT4A	0.387876	0.999989	1.1801	0.280407	1.88389	0.00703968
ENSG00000071082	RPL31	0.265861	0.999989	-0.215436	0.793697	0.456789	0.255566
ENSG00000071127	WDR1	0.0326506	0.999989	-0.065709	0.93899	-0.00914299	0.987123
ENSG00000071189	SNX13	-0.0725056	0.999989	0.45171	0.276185	-0.0276008	0.981274
ENSG00000071205	ARHGAP10	-0.161422	0.999989	-0.702199	0.0703268	-1.34331	1.35665e-06
ENSG00000071242	RPS6KA2	0.29994	0.999989	0.913473	0.00253122	1.70369	2.7563e-13
ENSG00000071243	ING3	-0.0723146	0.999989	0.328517	0.463749	0.255014	0.436484
ENSG00000071246	VASH1	0.206605	0.999989	0.24568	0.793918	0.0695848	0.937541
ENSG00000071282	LMCD1	0.36161	0.999989	0.767755	0.288784	1.9365	5.93005e-06
ENSG00000071462	BUD23	0.0428816	0.999989	-0.291682	0.463889	-0.0994974	0.781022
ENSG00000071537	SEL1L	-0.0539292	0.999989	0.403496	0.383107	0.140937	0.737627
ENSG00000071539	TRIP13	-0.149661	0.999989	-0.289464	0.619579	-0.704556	0.018916
ENSG00000071553	ATP6AP1	0.146699	0.999989	-0.285575	0.279651	-0.140426	0.539024
ENSG00000071564	TCF3	0.0188329	0.999989	-0.559653	0.0814807	-0.958445	2.23963e-05
ENSG00000071575	TRIB2	0.37671	0.999989	-0.564926	0.713033	-0.14421	0.920312
ENSG00000071626	DAZAP1	-0.11032	0.999989	-0.466537	0.115578	-0.721021	0.000497268
ENSG00000071655	MBD3	0.116139	0.999989	-0.284925	0.618618	-0.520443	0.095824
ENSG00000071794	HLTF	0.0422361	0.999989	0.361104	0.190857	-0.0986324	0.732789
ENSG00000071859	FAM50A	0.148532	0.999989	-0.139645	0.762087	0.315769	0.154692
ENSG00000071889	FAM3A	0.0542286	0.999989	-0.189393	0.703697	0.0808337	0.830807
ENSG00000071894	CPSF1	0.0227969	0.999989	-0.0712037	0.936158	0.0472983	0.941162
ENSG00000071909	MYO3B	-1.20534	0.999989	-0.0658042	0.978497	-0.103088	0.979976
ENSG00000071967	CYBRD1	-0.01078	0.999989	-0.0209519	0.976985	-0.778786	0.0059782
ENSG00000071994	PDCD2	-0.0423442	0.999989	-0.404225	0.0904523	-0.448072	0.0124137
ENSG00000072042	RDH11	0.157475	0.999989	0.106563	0.914161	0.572256	0.122846
ENSG00000072062	PRKACA	0.303581	0.999989	0.398295	0.146129	1.03711	4.55831e-09
ENSG00000072071	ADGRL1	0.118314	0.999989	0.401111	0.374605	0.328195	0.323722
ENSG00000072080	SPP2	-0.449652	0.999989	-0.031398	NA	-0.945102	NA
ENSG00000072110	ACTN1	-0.00789253	0.999989	-0.327052	0.177832	-0.774937	6.59456e-07
ENSG00000072121	ZFYVE26	-0.0296988	0.999989	0.112545	0.868741	-0.556814	0.0479449
ENSG00000072134	EPN2	0.254849	0.999989	0.228542	0.686182	0.641098	0.0175427
ENSG00000072135	PTPN18	0.0752123	0.999989	-0.122924	0.667277	-0.245294	0.103929
ENSG00000072163	LIMS2	-3.49311	0.999989	-2.37914	NA	0.0727191	NA
ENSG00000072182	ASIC4	2.40583	0.999989	2.67046	0.453639	1.50631	0.68017
ENSG00000072195	SPEG	0.227917	0.999989	0.320277	0.882315	-0.260706	0.876836
ENSG00000072201	LNX1	0.120995	0.999989	0.167996	0.925599	-2.70135	0.00394494
ENSG00000072210	ALDH3A2	0.0551235	0.999989	0.259808	0.78818	0.876778	0.0355463
ENSG00000072274	TFRC	-0.195263	0.999989	-0.49071	0.753094	-1.04225	0.174197
ENSG00000072310	SREBF1	0.243489	0.999989	-0.0582378	0.877914	-0.0569776	0.808824
ENSG00000072364	AFF4	-0.000589709	0.999989	0.722062	0.0693613	0.772308	0.010804
ENSG00000072401	UBE2D1	-0.00273227	0.999989	0.647569	0.2982	1.09892	0.00540321
ENSG00000072415	MPP5	-0.157273	0.999989	0.46384	0.168747	0.433878	0.089841
ENSG00000072422	RHOBTB1	-0.157555	0.999989	-1.06174	0.56083	-2.05342	0.136223
ENSG00000072501	SMC1A	-0.00697139	0.999989	0.236757	0.581567	0.0691103	0.85768
ENSG00000072506	HSD17B10	0.0885541	0.999989	-0.335102	0.470483	-0.231196	0.506965
ENSG00000072518	MARK2	0.0440433	0.999989	0.0968161	0.914599	0.159552	0.731131
ENSG00000072571	HMMR	-0.341856	0.999989	0.291474	0.595465	0.106004	0.81707
ENSG00000072609	CHFR	0.167738	0.999989	0.173013	0.538922	-0.0426162	0.87664
ENSG00000072657	TRHDE	1.40493	0.999989	2.07508	NA	1.50876	0.69684
ENSG00000072682	P4HA2	-0.159713	0.999989	-0.132952	0.957467	1.28744	0.0522406
ENSG00000072694	FCGR2B	0.876735	0.999989	-0.547377	0.873725	-0.135041	0.981906
ENSG00000072736	NFATC3	0.0630074	0.999989	0.128517	0.826274	0.214955	0.48505
ENSG00000072756	TRNT1	-0.185027	0.999989	0.0599278	0.957567	-0.24769	0.647593
ENSG00000072778	ACADVL	0.14314	0.999989	-0.0122587	0.985632	0.451055	0.0997335
ENSG00000072786	STK10	-0.0876591	0.999989	-0.289451	0.421203	-0.490182	0.0231295
ENSG00000072803	FBXW11	0.0926861	0.999989	0.214891	0.321699	-0.042879	0.857413
ENSG00000072818	ACAP1	0.131654	0.999989	-0.356308	0.704506	-0.841558	0.068735
ENSG00000072832	CRMP1	-0.362383	0.999989	-4.12421	NA	-1.25974	0.562304
ENSG00000072840	EVC	-0.0367717	0.999989	1.08435	0.864749	0.0641696	0.987123
ENSG00000072849	DERL2	-0.0571092	0.999989	-0.129694	0.917257	-0.105105	0.894887
ENSG00000072858	SIDT1	0.0396737	0.999989	-0.0747881	0.961879	0.435266	0.616123
ENSG00000072864	NDE1	0.117802	0.999989	0.0526846	0.935653	0.125589	0.676937
ENSG00000072952	MRVI1	-0.249602	0.999989	-1.95748	NA	-2.85341	0.135574
ENSG00000072954	TMEM38A	0.459569	0.999989	-0.551954	0.438755	0.733123	0.0836156
ENSG00000072958	AP1M1	0.016618	0.999989	-0.347594	0.170597	-0.417593	0.0205557
ENSG00000073008	PVR	0.0948804	0.999989	-0.185355	0.590442	-0.412418	0.0256854
ENSG00000073009	NA	0.125837	0.999989	0.154438	0.696618	0.418026	0.0276538
ENSG00000073050	XRCC1	0.123313	0.999989	-0.0211991	0.969263	-0.565511	0.0118552
ENSG00000073060	SCARB1	-0.0926846	0.999989	-0.809691	0.00220891	-0.894768	3.43254e-05
ENSG00000073067	CYP2W1	-1.36227	0.999989	0.136303	NA	-4.70058	NA
ENSG00000073111	MCM2	-0.0443088	0.999989	-0.175044	0.614513	-0.624825	0.000187809
ENSG00000073146	MOV10L1	-0.117581	0.999989	-0.229505	0.810968	-0.268515	0.637005
ENSG00000073150	PANX2	-0.08201	0.999989	-0.641151	0.555488	-2.39706	0.000604865
ENSG00000073169	SELENOO	0.144589	0.999989	-0.180039	0.793918	-0.33207	0.344873
ENSG00000073282	TP63	0.374447	0.999989	-1.35734	0.420278	-0.0623505	0.987123
ENSG00000073331	ALPK1	-0.168385	0.999989	0.0857588	0.948515	-0.3186	0.539181
ENSG00000073350	LLGL2	0.136595	0.999989	0.28473	0.639673	0.951814	0.00106795
ENSG00000073417	PDE8A	-0.12358	0.999989	-0.142085	0.905129	-0.769162	0.111899
ENSG00000073464	CLCN4	-0.390348	0.999989	-0.61033	0.420833	-3.56182	1.08943e-15
ENSG00000073536	NLE1	-0.1001	0.999989	-0.472705	0.322365	-0.61696	0.0525219
ENSG00000073578	SDHA	0.145964	0.999989	0.212389	0.595465	0.253509	0.304796
ENSG00000073584	SMARCE1	-0.0907849	0.999989	0.115738	0.840416	-0.59726	0.00939579
ENSG00000073598	FNDC8	-1.21575	0.999989	-1.9589	NA	-4.55751	NA
ENSG00000073605	GSDMB	-0.00137035	0.999989	0.121868	0.957567	0.546481	0.617119
ENSG00000073614	KDM5A	0.0181035	0.999989	0.440255	0.219185	0.724745	0.00203695
ENSG00000073670	ADAM11	-0.195826	0.999989	-0.396712	0.760115	0.499295	0.486828
ENSG00000073711	PPP2R3A	-0.0420108	0.999989	0.498736	0.755238	0.724134	0.410804
ENSG00000073712	FERMT2	-0.0363878	0.999989	-0.0381027	0.986811	0.233835	0.895053
ENSG00000073734	ABCB11	-0.0367717	0.999989	-0.357826	NA	2.4954	0.441404
ENSG00000073737	DHRS9	-0.856019	0.999989	-3.34047	0.010038	-4.07827	0.000230131
ENSG00000073756	PTGS2	0.39514	0.999989	1.40954	NA	1.49138	0.159247
ENSG00000073792	IGF2BP2	-0.138598	0.999989	-0.358519	0.564267	-0.477958	0.201686
ENSG00000073803	MAP3K13	-0.215468	0.999989	-0.0794368	0.957567	-0.446579	0.492619
ENSG00000073849	ST6GAL1	-0.110779	0.999989	-0.334668	0.504728	-0.716856	0.0105863
ENSG00000073861	TBX21	-1.34734	0.999989	-1.69338	NA	2.60586	NA
ENSG00000073905	NA	0.539455	0.999989	0.626754	NA	0.634679	NA
ENSG00000073910	FRY	-0.421568	0.999989	-1.02388	0.15236	-2.32679	7.12569e-07
ENSG00000073921	PICALM	-0.00230504	0.999989	0.419264	0.119435	0.41193	0.0440156
ENSG00000073969	NSF	-0.0123689	0.999989	0.138527	0.728545	0.338227	0.0765436
ENSG00000074047	GLI2	-1.4698	0.999989	0.616123	NA	0.0919691	NA
ENSG00000074054	CLASP1	-0.128956	0.999989	0.208936	0.686581	-0.0566256	0.904407
ENSG00000074071	MRPS34	0.0471268	0.999989	-0.578701	0.0889379	-0.61675	0.0163393
ENSG00000074181	NOTCH3	-1.03108	0.999989	0.651974	NA	0.652223	0.815462
ENSG00000074201	CLNS1A	-0.0241131	0.999989	-0.239073	0.683058	-0.246477	0.495315
ENSG00000074211	PPP2R2C	0.394412	0.999989	0.106754	NA	-1.50364	NA
ENSG00000074219	TEAD2	0.326291	0.999989	-1.84218	0.197425	-2.16007	0.0840964
ENSG00000074266	EED	0.0569983	0.999989	0.0359861	0.968025	-0.246135	0.632208
ENSG00000074276	CDHR2	0.316053	0.999989	0.450832	0.774551	0.272268	0.808065
ENSG00000074317	SNCB	-0.053397	0.999989	-1.81377	NA	0.0447328	NA
ENSG00000074319	TSG101	0.173318	0.999989	0.109085	0.841211	0.284053	0.261939
ENSG00000074356	NCBP3	0.104381	0.999989	0.330387	0.269717	0.284823	0.199979
ENSG00000074370	ATP2A3	0.11424	0.999989	-0.0340653	0.957567	-0.0192133	0.982261
ENSG00000074410	CA12	-2.04036	0.999989	-1.77388	NA	-1.35656	0.439345
ENSG00000074416	MGLL	-0.33363	0.999989	-1.91784	4.5454e-05	-3.38357	1.39424e-16
ENSG00000074582	BCS1L	-0.106129	0.999989	-0.4821	0.251435	-0.665498	0.0185352
ENSG00000074590	NUAK1	-0.231261	0.999989	-0.655323	0.558623	-3.49543	1.68161e-06
ENSG00000074603	DPP8	-0.067965	0.999989	0.221502	0.607646	-0.42828	0.0698497
ENSG00000074621	SLC24A1	-0.00774784	0.999989	0.229889	0.590437	-0.48708	0.0407586
ENSG00000074657	ZNF532	-0.324345	0.999989	-1.4723	0.0981808	-3.20516	1.51422e-06
ENSG00000074660	SCARF1	-0.434001	0.999989	-0.138843	0.905043	-0.310765	0.60465
ENSG00000074695	LMAN1	-0.142287	0.999989	0.0838908	0.923915	-0.370873	0.297414
ENSG00000074696	HACD3	-0.207658	0.999989	-0.318997	0.553374	-0.807449	0.00422992
ENSG00000074706	IPCEF1	-0.406199	0.999989	-1.49973	0.279651	-3.0499	0.000962639
ENSG00000074755	ZZEF1	-0.116953	0.999989	0.20271	0.747482	-0.0151602	0.987123
ENSG00000074800	ENO1	0.0312648	0.999989	-0.294302	0.232278	-0.03537	0.914597
ENSG00000074803	SLC12A1	0.549999	0.999989	0.721133	NA	1.37694	NA
ENSG00000074842	MYDGF	0.0679012	0.999989	-0.535943	0.098053	-0.533354	0.0306369
ENSG00000074855	ANO8	0.218103	0.999989	0.0479962	0.965516	-0.0372349	0.987123
ENSG00000074935	TUBE1	-0.032749	0.999989	0.390713	0.457455	0.679911	0.0291392
ENSG00000074964	ARHGEF10L	0.0464344	0.999989	-0.52672	0.276852	-2.1773	1.41961e-12
ENSG00000074966	TXK	-0.128439	0.999989	0.132174	0.887738	0.25771	0.60441
ENSG00000075035	WSCD2	-1.47968	0.999989	0.639523	0.918558	-1.37874	0.706027
ENSG00000075043	KCNQ2	-0.229639	0.999989	-1.55449	NA	-0.946069	NA
ENSG00000075073	TACR2	-0.0351727	0.999989	1.84561	NA	0.748787	0.703671
ENSG00000075089	ACTR6	-0.0650873	0.999989	-0.055844	0.957567	-1.50116	8.38839e-05
ENSG00000075131	TIPIN	-0.198721	0.999989	-0.266983	0.725552	-0.63855	0.0838029
ENSG00000075142	SRI	-0.0554756	0.999989	-0.32507	0.415867	-0.202917	0.512792
ENSG00000075151	EIF4G3	-0.0488216	0.999989	-0.0184473	0.97053	-0.708397	0.000178234
ENSG00000075188	NUP37	0.0407872	0.999989	-0.17553	0.651272	-0.239658	0.294461
ENSG00000075213	SEMA3A	-0.0396561	0.999989	-0.559054	0.839098	-1.93559	0.276678
ENSG00000075218	GTSE1	-0.0333038	0.999989	0.338404	0.350113	0.401884	0.0968346
ENSG00000075223	SEMA3C	-2.03835	0.999989	-2.35301	NA	1.37775	NA
ENSG00000075234	TTC38	0.0626368	0.999989	-0.16551	0.778182	0.114617	0.764913
ENSG00000075239	ACAT1	-0.0119026	0.999989	-0.148356	0.711995	0.18816	0.41099
ENSG00000075240	GRAMD4	-0.0755444	0.999989	-0.557312	0.0979404	-1.45187	1.14856e-10
ENSG00000075275	CELSR1	-0.300057	0.999989	-1.35783	NA	-2.52109	0.151065
ENSG00000075290	WNT8B	0.552146	0.999989	0.259275	NA	-0.942161	NA
ENSG00000075292	ZNF638	-0.17088	0.999989	0.0892557	0.937131	-0.153048	0.781022
ENSG00000075303	SLC25A40	-0.00108923	0.999989	0.45603	0.0885016	0.0139037	0.987123
ENSG00000075336	TIMM21	-0.048164	0.999989	-0.281393	0.798078	-0.839681	0.0898849
ENSG00000075340	ADD2	-0.165523	0.999989	-0.523617	0.376127	-1.14439	0.000932913
ENSG00000075391	RASAL2	-0.13684	0.999989	0.0854228	0.93287	-0.990968	0.00183438
ENSG00000075399	VPS9D1	0.104775	0.999989	-0.0365493	0.953998	0.0667584	0.820651
ENSG00000075407	ZNF37A	-0.23648	0.999989	-0.253603	0.864749	-1.8361	0.00122546
ENSG00000075413	MARK3	0.0520203	0.999989	0.119611	0.790394	0.580121	0.00144546
ENSG00000075415	SLC25A3	0.168853	0.999989	-0.071657	0.901606	0.451498	0.036722
ENSG00000075420	FNDC3B	0.00162897	0.999989	-0.128152	0.877334	-0.545372	0.121833
ENSG00000075426	FOSL2	0.0116049	0.999989	-0.649334	0.751419	-1.09668	0.305305
ENSG00000075539	FRYL	0.0181158	0.999989	0.693672	0.223318	0.507568	0.256419
ENSG00000075568	TMEM131	-0.0800197	0.999989	0.371226	0.20223	-0.258376	0.272481
ENSG00000075618	FSCN1	0.0473524	0.999989	-0.241794	0.65934	1.05896	2.08315e-05
ENSG00000075624	ACTB	0.0426703	0.999989	-0.0798775	0.863384	0.302858	0.121337
ENSG00000075643	MOCOS	-0.283824	0.999989	-0.357989	0.816758	-0.599627	0.512773
ENSG00000075651	PLD1	-0.0419707	0.999989	0.102637	0.957467	-0.0421446	0.987123
ENSG00000075702	WDR62	0.0777153	0.999989	0.061481	0.890477	0.176275	0.397136
ENSG00000075711	DLG1	-0.117515	0.999989	0.090502	0.923976	-0.855305	0.0080809
ENSG00000075785	RAB7A	0.0161501	0.999989	-0.136043	0.670764	0.0417691	0.880086
ENSG00000075790	BCAP29	-0.0437008	0.999989	0.443265	0.300006	0.158993	0.69556
ENSG00000075826	SEC31B	0.343072	0.999989	0.723655	0.640505	0.753986	0.440485
ENSG00000075856	SART3	-0.151368	0.999989	0.0343725	0.957567	-0.132216	0.629734
ENSG00000075884	ARHGAP15	-0.0259989	0.999989	-0.287337	0.725552	-0.380648	0.40732
ENSG00000075886	TUBA3D	0.293286	0.999989	-0.770643	NA	0.0763736	NA
ENSG00000075914	EXOSC7	-0.0523671	0.999989	-0.604981	0.105758	-0.858195	0.00136014
ENSG00000075945	KIFAP3	0.0353483	0.999989	0.260586	0.439833	0.476288	0.0163422
ENSG00000075975	MKRN2	0.157263	0.999989	0.452845	0.0209281	1.14513	5.5496e-16
ENSG00000076003	MCM6	-0.0770988	0.999989	-0.199109	0.316213	-0.536287	5.06858e-06
ENSG00000076043	REXO2	-0.264119	0.999989	-0.601544	0.0392013	-0.649711	0.00526299
ENSG00000076053	RBM7	-0.106478	0.999989	0.102189	0.910967	-0.32504	0.415694
ENSG00000076067	RBMS2	0.186597	0.999989	0.328814	0.707368	0.404779	0.43216
ENSG00000076108	BAZ2A	0.104279	0.999989	0.23079	0.793329	-0.211462	0.696602
ENSG00000076201	PTPN23	0.102595	0.999989	0.0620327	0.917979	0.217655	0.394546
ENSG00000076242	MLH1	0.0115072	0.999989	-0.11083	0.817916	-0.466665	0.019957
ENSG00000076248	UNG	0.0674214	0.999989	-0.0570392	0.955509	-0.599686	0.0470904
ENSG00000076258	FMO4	0.20333	0.999989	0.0904343	0.957567	-0.0165386	0.987123
ENSG00000076321	KLHL20	0.174785	0.999989	0.48955	0.113278	0.68026	0.00200462
ENSG00000076344	RGS11	-0.0216415	0.999989	0.619201	NA	2.63134	NA
ENSG00000076351	SLC46A1	-0.117518	0.999989	-1.86213	0.0689447	-2.23514	0.00824946
ENSG00000076356	PLXNA2	0.326892	0.999989	-0.226909	0.927053	0.686718	0.520789
ENSG00000076382	SPAG5	0.0379591	0.999989	0.208109	0.45048	0.147252	0.473179
ENSG00000076513	ANKRD13A	0.0767553	0.999989	0.478922	0.00669468	0.876563	5.81895e-11
ENSG00000076554	TPD52	0.0219313	0.999989	-0.0629997	0.951849	-0.37967	0.290688
ENSG00000076555	ACACB	0.167399	0.999989	0.781202	0.0758038	1.41318	4.41826e-06
ENSG00000076604	TRAF4	0.267254	0.999989	0.0262108	0.981157	1.01288	0.0175241
ENSG00000076641	PAG1	0.0095227	0.999989	0.507339	0.471829	0.368238	0.480187
ENSG00000076650	GPATCH1	-0.143981	0.999989	0.0589774	0.958333	-0.121434	0.879827
ENSG00000076662	ICAM3	0.128008	0.999989	0.140887	0.771659	0.691665	0.000482386
ENSG00000076685	NT5C2	0.00541488	0.999989	-0.054465	0.948748	-0.164933	0.638464
ENSG00000076706	MCAM	0.550821	0.999989	0.161171	0.925599	1.26718	0.0266337
ENSG00000076716	GPC4	0.668452	0.999989	-0.352699	NA	0.777437	NA
ENSG00000076770	MBNL3	-0.193229	0.999989	0.0968562	0.944107	-1.12428	0.00665555
ENSG00000076826	CAMSAP3	0.420485	0.999989	0.792392	0.725791	2.46358	0.0139684
ENSG00000076864	RAP1GAP	0.0596893	0.999989	-0.920447	0.0012089	-1.19129	5.27266e-07
ENSG00000076924	XAB2	-0.00953009	0.999989	-0.0379708	0.957567	0.124884	0.681401
ENSG00000076928	ARHGEF1	0.0182063	0.999989	-0.431425	0.187524	-1.11281	7.50008e-08
ENSG00000076944	STXBP2	0.0767088	0.999989	-0.310062	0.433229	-0.367871	0.150084
ENSG00000076984	MAP2K7	0.209205	0.999989	0.183027	0.374605	0.307682	0.0148781
ENSG00000077044	DGKD	0.0760471	0.999989	0.0866063	0.880557	0.317374	0.213248
ENSG00000077063	CTTNBP2	-0.0367716	0.999989	-0.357826	NA	3.48441	NA
ENSG00000077080	ACTL6B	-0.0367716	0.999989	-0.357825	NA	0.0641693	NA
ENSG00000077092	RARB	-0.94253	0.999989	-0.360749	NA	-2.84511	0.0649031
ENSG00000077097	TOP2B	-0.207586	0.999989	-0.265326	0.585363	-1.09488	3.11016e-06
ENSG00000077147	TM9SF3	-0.163063	0.999989	0.206184	0.724144	-0.0812845	0.857136
ENSG00000077150	NFKB2	0.350525	0.999989	0.428496	0.595465	1.01723	0.0154995
ENSG00000077152	UBE2T	0.228873	0.999989	-0.116325	0.835976	0.0612751	0.879702
ENSG00000077157	PPP1R12B	-0.0948099	0.999989	0.117171	0.887657	-0.458437	0.199772
ENSG00000077232	DNAJC10	-0.173334	0.999989	0.015583	0.975481	-0.314663	0.163283
ENSG00000077235	GTF3C1	-0.00207279	0.999989	0.277963	0.551616	0.385567	0.166199
ENSG00000077238	IL4R	0.083297	0.999989	-0.215246	0.753094	-1.17665	3.51841e-05
ENSG00000077254	USP33	-0.100459	0.999989	0.311917	0.295282	0.0575757	0.86363
ENSG00000077264	PAK3	-0.253279	0.999989	-1.05142	0.480482	-1.90924	0.0368969
ENSG00000077274	CAPN6	0.793779	0.999989	0.0658647	NA	0.217405	0.90739
ENSG00000077279	DCX	0.96969	0.999989	0.67424	NA	1.67607	NA
ENSG00000077312	SNRPA	0.0894111	0.999989	-0.308229	0.768708	-0.170532	0.814713
ENSG00000077327	SPAG6	-1.03665	0.999989	1.64218	0.53754	1.65076	0.363045
ENSG00000077348	EXOSC5	-0.0343513	0.999989	-0.67093	0.00989412	-0.973318	1.39488e-06
ENSG00000077380	DYNC1I2	0.00480569	0.999989	0.00579477	0.988017	-0.381644	0.0266049
ENSG00000077420	APBB1IP	-0.112168	0.999989	-0.412336	0.242036	-1.0806	6.11989e-07
ENSG00000077454	LRCH4	0.340592	0.999989	0.325863	0.438755	1.18424	1.0714e-07
ENSG00000077458	FAM76B	0.0535883	0.999989	0.516013	0.0252714	0.777667	8.15831e-06
ENSG00000077463	SIRT6	0.0742501	0.999989	-0.376024	0.282433	-0.246532	0.376813
ENSG00000077514	POLD3	-0.103619	0.999989	0.0561844	0.940394	-0.506455	0.032152
ENSG00000077522	ACTN2	-1.04265	0.999989	-0.37085	NA	1.06565	0.570261
ENSG00000077549	CAPZB	0.11874	0.999989	-0.0517368	0.917041	0.0898754	0.720611
ENSG00000077585	GPR137B	0.189242	0.999989	0.446576	0.472461	1.23568	0.000237482
ENSG00000077616	NAALAD2	-0.552115	0.999989	-0.685843	NA	-0.676514	0.557351
ENSG00000077684	JADE1	-0.109709	0.999989	-0.231359	0.78836	-0.755382	0.0455266
ENSG00000077713	SLC25A43	-0.0583977	0.999989	-0.906563	0.0191582	-2.75813	2.1767e-18
ENSG00000077721	UBE2A	0.0486445	0.999989	0.176106	0.78959	0.519358	0.0778216
ENSG00000077782	FGFR1	0.356715	0.999989	0.735894	0.348044	2.25687	3.89069e-07
ENSG00000077800	FKBP6	-0.380518	0.999989	-0.778129	NA	0.115654	0.965822
ENSG00000077809	NA	-0.21562	0.999989	-0.227814	0.463749	-1.32169	1.23025e-16
ENSG00000077935	SMC1B	-0.460739	0.999989	-0.620812	NA	-1.9317	NA
ENSG00000077942	FBLN1	-0.293315	0.999989	-0.346518	NA	0.0736688	0.987123
ENSG00000077943	ITGA8	-0.259122	0.999989	-0.156505	NA	-0.728935	0.745465
ENSG00000077984	CST7	-0.443483	0.999989	-1.31701	0.135018	-0.682823	0.380832
ENSG00000078018	MAP2	-0.0398029	0.999989	2.44616	NA	5.13265	0.000457652
ENSG00000078043	PIAS2	0.0741729	0.999989	0.231072	0.77861	0.141351	0.801063
ENSG00000078053	AMPH	-3.04622	0.999989	0.38159	NA	-2.94527	NA
ENSG00000078061	ARAF	0.196427	0.999989	0.0266112	0.957567	-0.228954	0.307577
ENSG00000078070	MCCC1	0.0271773	0.999989	-0.250997	0.676848	-0.354944	0.302969
ENSG00000078081	LAMP3	-0.0399224	0.999989	1.22375	0.716834	1.64355	0.384479
ENSG00000078098	FAP	1.55631	0.999989	-0.383208	NA	-0.510923	NA
ENSG00000078114	NEBL	-1.03678	0.999989	-0.357961	0.955509	-0.934952	0.78531
ENSG00000078124	ACER3	-0.0591467	0.999989	0.320789	0.506102	0.146859	0.712031
ENSG00000078140	UBE2K	-0.152696	0.999989	-0.0757004	0.917041	-0.516886	0.0459823
ENSG00000078142	PIK3C3	-0.0208788	0.999989	0.0784948	0.916549	-0.258618	0.422752
ENSG00000078177	N4BP2	-0.0357176	0.999989	0.568763	0.331525	-0.642592	0.112602
ENSG00000078237	TIGAR	0.0772045	0.999989	0.0385584	0.97409	0.420809	0.486848
ENSG00000078246	TULP3	0.50963	0.999989	0.639853	0.126536	1.47944	8.11112e-08
ENSG00000078269	SYNJ2	-0.191984	0.999989	-0.420157	0.249721	-0.636804	0.00981635
ENSG00000078295	ADCY2	-0.037553	0.999989	-0.240351	NA	-0.40226	0.813925
ENSG00000078304	PPP2R5C	0.0377574	0.999989	0.15815	0.845938	0.146555	0.767875
ENSG00000078319	NA	-0.297585	0.999989	-0.429188	0.381571	-0.642909	0.0431512
ENSG00000078328	RBFOX1	-0.0367717	0.999989	-0.357826	NA	0.0641695	NA
ENSG00000078369	GNB1	0.0395703	0.999989	-0.0773258	0.773765	-0.303001	0.0080169
ENSG00000078399	HOXA9	-0.177266	0.999989	0.267296	0.384206	1.08522	5.97914e-11
ENSG00000078401	EDN1	-0.0367715	0.999989	1.07443	NA	1.49955	NA
ENSG00000078403	MLLT10	-0.00930005	0.999989	0.0112386	0.985902	-1.04501	2.13795e-06
ENSG00000078487	ZCWPW1	-0.199728	0.999989	-0.441605	0.490392	-0.584452	0.158866
ENSG00000078549	ADCYAP1R1	-0.263896	0.999989	-3.16897	NA	-1.73912	NA
ENSG00000078596	ITM2A	-0.0364506	0.999989	0.642409	0.917979	-1.37821	0.704214
ENSG00000078618	NRDC	0.000331631	0.999989	-0.0780685	0.911197	-0.0765715	0.85288
ENSG00000078668	VDAC3	0.0361558	0.999989	-0.312858	0.579006	-0.216887	0.593697
ENSG00000078674	PCM1	-0.145699	0.999989	-0.0468668	0.941664	-0.652367	0.000387988
ENSG00000078687	TNRC6C	-0.0302235	0.999989	0.587536	0.287091	0.73776	0.047513
ENSG00000078699	CBFA2T2	0.0463524	0.999989	0.478483	0.108581	0.909427	7.72543e-06
ENSG00000078747	ITCH	0.0917336	0.999989	0.62648	0.00537151	0.616853	0.00079419
ENSG00000078795	PKD2L2	-0.413657	0.999989	0.468578	NA	0.439803	0.806917
ENSG00000078804	TP53INP2	0.700384	0.999989	0.850385	0.169378	2.20454	1.58483e-08
ENSG00000078808	SDF4	0.0563352	0.999989	-0.205239	0.534465	-0.379135	0.0424924
ENSG00000078814	MYH7B	0.668306	0.999989	0.529334	0.76101	1.56532	0.0401099
ENSG00000078900	TP73	0.23774	0.999989	0.0863342	0.938641	-0.559561	0.15822
ENSG00000078902	TOLLIP	0.0766563	0.999989	0.151355	0.864486	0.58392	0.11646
ENSG00000078967	UBE2D4	0.384391	0.999989	0.310298	0.691153	0.604023	0.133718
ENSG00000079101	CLUL1	2.41074	0.999989	-0.357826	NA	2.49784	0.410614
ENSG00000079102	RUNX1T1	-0.0476535	0.999989	-1.36648	NA	-2.37867	NA
ENSG00000079112	CDH17	0.54534	0.999989	-1.35084	NA	1.38235	NA
ENSG00000079134	THOC1	-0.24243	0.999989	-0.219597	0.768392	-0.796704	0.0141695
ENSG00000079150	FKBP7	-0.111083	0.999989	0.0390198	0.957567	0.271017	0.384359
ENSG00000079156	OSBPL6	1.15659	0.999989	1.69388	0.103064	4.59541	3.07645e-13
ENSG00000079215	SLC1A3	-0.41967	0.999989	-1.59182	0.0110688	-1.84918	0.000275629
ENSG00000079246	XRCC5	-0.142858	0.999989	-0.283002	0.265537	-0.787634	2.32947e-07
ENSG00000079257	LXN	0.0893922	0.999989	0.127078	0.908873	0.228722	0.687595
ENSG00000079263	SP140	-0.765833	0.999989	-1.0655	NA	-2.25706	NA
ENSG00000079277	MKNK1	0.0157109	0.999989	-0.452469	0.00306127	-0.669258	3.88515e-08
ENSG00000079308	TNS1	-0.200735	0.999989	-0.84227	0.373867	-1.55393	0.0066824
ENSG00000079313	REXO1	0.0131652	0.999989	-0.285942	0.48163	-0.206776	0.492452
ENSG00000079332	SAR1A	-0.0117148	0.999989	-0.0826863	0.945522	-0.0491472	0.959834
ENSG00000079335	CDC14A	-0.0991631	0.999989	0.223205	0.693503	-0.00354695	0.992334
ENSG00000079337	RAPGEF3	-0.0927628	0.999989	-1.07114	0.284788	0.0664181	0.97731
ENSG00000079385	CEACAM1	-1.73848	0.999989	0.400057	NA	0.0598485	0.987123
ENSG00000079387	SENP1	-0.0825255	0.999989	0.0765266	0.948748	-1.61785	6.36486e-07
ENSG00000079393	DUSP13	-1.62087	0.999989	-0.356137	0.940584	-1.52029	0.582447
ENSG00000079432	CIC	0.214083	0.999989	0.210319	0.663447	0.272254	0.338165
ENSG00000079435	LIPE	-0.152478	0.999989	-0.263442	0.767762	-0.152345	0.805291
ENSG00000079459	FDFT1	0.610319	0.999989	-0.424351	0.75166	-0.0943371	0.946421
ENSG00000079462	PAFAH1B3	0.113776	0.999989	-0.291226	0.432329	-0.165346	0.575022
ENSG00000079482	OPHN1	0.0307216	0.999989	0.281744	0.683336	-0.20601	0.675813
ENSG00000079557	AFM	-0.0367714	0.999989	-0.357823	NA	0.064169	NA
ENSG00000079616	KIF22	-0.0947552	0.999989	-0.110278	0.767463	-0.339379	0.0427619
ENSG00000079691	CARMIL1	-0.867846	0.999989	-0.556631	NA	-0.760264	0.554104
ENSG00000079739	PGM1	0.11644	0.999989	-0.273274	0.816758	-0.188914	0.806122
ENSG00000079785	DDX1	-0.0882707	0.999989	-0.250052	0.582807	-0.321583	0.243376
ENSG00000079805	DNM2	0.12411	0.999989	0.1109	0.864749	0.364079	0.202237
ENSG00000079819	EPB41L2	0.00993566	0.999989	0.113287	0.91196	0.383211	0.379516
ENSG00000079841	RIMS1	-2.06648	0.999989	-2.39223	NA	-0.384397	NA
ENSG00000079950	STX7	0.121132	0.999989	0.601642	0.00777315	0.742832	3.11594e-05
ENSG00000079974	RABL2B	-0.155094	0.999989	-0.0275488	0.960357	0.0564017	0.893331
ENSG00000079999	KEAP1	0.0868412	0.999989	-0.0566561	0.965519	-0.482224	0.484979
ENSG00000080007	DDX43	0.39068	0.999989	0.86063	NA	0.491589	NA
ENSG00000080031	PTPRH	0.458777	0.999989	0.399501	0.631885	0.628575	0.186164
ENSG00000080166	DCT	-0.0367717	0.999989	-0.357826	0.957567	3.08853	0.186256
ENSG00000080189	SLC35C2	0.0809306	0.999989	-0.291115	0.116592	-0.537692	2.55392e-05
ENSG00000080200	CRYBG3	0.0190906	0.999989	0.518017	0.258171	0.708212	0.0207995
ENSG00000080298	RFX3	0.0527947	0.999989	0.663234	0.57098	0.957381	0.16489
ENSG00000080345	RIF1	-0.199769	0.999989	0.532154	0.462301	-0.17242	0.793917
ENSG00000080371	RAB21	-0.0255592	0.999989	0.400758	0.49655	0.465597	0.219729
ENSG00000080493	SLC4A4	1.40762	0.999989	1.081	NA	4.67027	NA
ENSG00000080503	SMARCA2	-0.135314	0.999989	0.181017	0.84359	0.0196431	0.987123
ENSG00000080546	SESN1	0.196564	0.999989	0.74473	0.00376426	1.21518	1.15466e-09
ENSG00000080572	PIH1D3	-3.47957	0.999989	-1.37716	NA	-1.93979	NA
ENSG00000080573	COL5A3	-0.0367716	0.999989	-0.357825	NA	1.5	NA
ENSG00000080603	SRCAP	0.0577231	0.999989	0.20044	0.837564	-0.0272212	0.987123
ENSG00000080608	PUM3	-0.31415	0.999989	-0.639516	0.283349	-0.968652	0.0123781
ENSG00000080618	CPB2	-0.0392109	0.999989	1.64289	NA	1.28462	NA
ENSG00000080644	CHRNA3	-3.05994	0.999989	-0.938557	NA	-2.959	0.272067
ENSG00000080709	KCNN2	-0.0173021	0.999989	-0.137987	0.920826	0.0682414	0.956131
ENSG00000080802	CNOT4	0.0914858	0.999989	0.408167	0.400274	0.767875	0.00760966
ENSG00000080815	PSEN1	-0.017642	0.999989	0.396443	0.177961	0.814566	2.09461e-05
ENSG00000080819	CPOX	-0.186698	0.999989	-0.164225	0.908204	-0.366134	0.593001
ENSG00000080822	CLDND1	-0.134035	0.999989	-0.206006	0.650465	-1.05724	3.20002e-07
ENSG00000080823	MOK	0.0547549	0.999989	-0.111367	0.935788	-0.526164	0.352921
ENSG00000080824	HSP90AA1	-0.152138	0.999989	-0.130314	0.910166	0.144177	0.824708
ENSG00000080839	RBL1	-0.187258	0.999989	0.0486919	0.957567	-0.572374	0.0747327
ENSG00000080845	DLGAP4	0.17542	0.999989	0.0197975	0.9649	0.454979	0.0124922
ENSG00000080854	IGSF9B	0.425499	0.999989	-0.0675261	NA	-0.828668	NA
ENSG00000080947	CROCCP3	0.467476	0.999989	0.499908	0.792874	0.39225	0.747932
ENSG00000080986	NDC80	-0.164214	0.999989	0.159403	0.721986	-0.0237751	0.971665
ENSG00000081014	AP4E1	-0.00476498	0.999989	0.553971	0.170597	0.0824355	0.869792
ENSG00000081019	RSBN1	-0.0273741	0.999989	0.388056	0.251549	0.113862	0.737516
ENSG00000081026	MAGI3	-0.100025	0.999989	0.493228	0.496892	0.85559	0.0443767
ENSG00000081041	CXCL2	0.382934	0.999989	0.0809261	0.986353	-0.507532	0.887257
ENSG00000081051	AFP	-0.0367717	0.999989	-0.357826	NA	0.0641695	0.987123
ENSG00000081052	COL4A4	-0.435987	0.999989	0.236202	NA	0.0731122	NA
ENSG00000081059	TCF7	-0.0517859	0.999989	0.087392	0.940584	1.58835	2.40126e-07
ENSG00000081087	OSTM1	0.161419	0.999989	0.802073	0.0355797	1.19465	2.6199e-05
ENSG00000081138	CDH7	-2.02614	0.999989	-0.0130883	NA	-0.346218	0.930017
ENSG00000081148	IMPG2	1.18533	0.999989	0.868929	0.591828	0.175486	0.92778
ENSG00000081154	PCNP	0.0406614	0.999989	0.016452	0.965787	-0.285608	0.0898849
ENSG00000081177	EXD2	-0.15492	0.999989	-0.526399	0.291108	-2.6099	3.05182e-16
ENSG00000081181	ARG2	0.0622768	0.999989	0.416119	0.844211	1.93901	0.0197554
ENSG00000081189	MEF2C	-0.0172813	0.999989	0.0834874	0.8183	-0.0717367	0.750405
ENSG00000081237	PTPRC	0.0631344	0.999989	0.0171026	0.987007	-0.806081	0.0940554
ENSG00000081307	UBA5	-0.0679352	0.999989	-0.0916702	0.869298	-0.726466	0.000646108
ENSG00000081320	STK17B	0.133543	0.999989	0.447706	0.564918	0.918114	0.029677
ENSG00000081377	CDC14B	-0.0557649	0.999989	-0.0713603	0.955385	0.0925616	0.892047
ENSG00000081386	ZNF510	-0.0765515	0.999989	0.405871	0.154151	0.480809	0.0197929
ENSG00000081479	LRP2	-1.03808	0.999989	-2.80037	NA	0.0642148	NA
ENSG00000081665	ZNF506	0.0390673	0.999989	0.495523	0.773765	0.499863	0.631517
ENSG00000081692	JMJD4	-0.184437	0.999989	-0.464708	0.651371	-0.669493	0.261347
ENSG00000081721	DUSP12	0.0912092	0.999989	-0.0930545	0.895461	-0.0513053	0.925922
ENSG00000081760	AACS	0.472948	0.999989	0.413882	0.389577	1.33152	5.18674e-07
ENSG00000081791	KIAA0141	0.292661	0.999989	0.413905	0.374605	0.548501	0.0672187
ENSG00000081803	CADPS2	-0.0367717	0.999989	-0.357826	NA	0.0641695	0.987123
ENSG00000081853	PCDHGA2	-1.47472	0.999989	-1.79577	NA	1.6594	NA
ENSG00000081870	HSPB11	0.0158354	0.999989	-0.234206	0.584838	-0.10099	0.770328
ENSG00000081913	PHLPP1	-0.225792	0.999989	-0.262422	0.764372	-0.183882	0.747103
ENSG00000081923	ATP8B1	-0.391878	0.999989	0.382968	NA	-1.09405	0.507661
ENSG00000081985	IL12RB2	0.963238	0.999989	0.511662	0.828729	0.28479	0.877546
ENSG00000082014	SMARCD3	0.485236	0.999989	0.613257	0.708472	0.996819	0.25602
ENSG00000082068	WDR70	-0.0369426	0.999989	-0.125355	0.844721	-0.0392743	0.95101
ENSG00000082074	FYB1	0.0586768	0.999989	0.0936044	0.944657	-1.25405	0.00210352
ENSG00000082126	MPP4	1.27719	0.999989	1.83352	NA	2.76328	NA
ENSG00000082146	STRADB	0.123516	0.999989	0.274474	0.481871	-0.0110913	0.987123
ENSG00000082153	BZW1	-0.0827889	0.999989	0.186094	0.837564	0.362261	0.428159
ENSG00000082175	PGR	-0.0367717	0.999989	-0.357826	0.957567	0.0641695	0.987123
ENSG00000082196	C1QTNF3	-0.416508	0.999989	0.464902	0.68838	0.112424	0.927061
ENSG00000082212	ME2	-0.0591774	0.999989	-0.161868	0.826529	-0.427934	0.212651
ENSG00000082213	C5orf22	-0.0553147	0.999989	0.377622	0.33106	0.426396	0.108738
ENSG00000082258	CCNT2	0.0605573	0.999989	0.632187	0.0377406	0.394954	0.140826
ENSG00000082269	FAM135A	-0.244974	0.999989	0.342366	0.711078	0.0264034	0.987123
ENSG00000082293	COL19A1	-0.154951	0.999989	-0.333788	NA	-1.06537	0.598389
ENSG00000082397	EPB41L3	-0.365074	0.999989	-0.471168	0.949955	-2.24822	0.403606
ENSG00000082438	COBLL1	0.560564	0.999989	-0.0296287	NA	1.07591	0.526297
ENSG00000082458	DLG3	0.0224428	0.999989	-0.824663	0.512112	-1.40234	0.117147
ENSG00000082482	KCNK2	1.40729	0.999989	-0.357826	NA	0.0641695	NA
ENSG00000082512	TRAF5	-0.0371523	0.999989	-0.0385602	0.988786	-0.351384	0.890519
ENSG00000082515	MRPL22	0.0467588	0.999989	-0.245954	0.703534	-0.52105	0.110014
ENSG00000082516	GEMIN5	-0.151817	0.999989	-0.0588679	0.958883	0.329473	0.608346
ENSG00000082556	OPRK1	0.220826	0.999989	-1.12684	NA	-2.25651	NA
ENSG00000082641	NFE2L1	0.0698286	0.999989	0.382441	0.0545986	0.874524	3.04122e-10
ENSG00000082701	GSK3B	-0.0322648	0.999989	0.466151	0.298193	0.548368	0.0742529
ENSG00000082781	ITGB5	-0.236551	0.999989	-0.703659	0.177181	0.956957	0.0061032
ENSG00000082805	ERC1	-0.154501	0.999989	0.302561	0.564345	0.282715	0.41729
ENSG00000082898	XPO1	-0.190319	0.999989	0.152962	0.841265	-0.62787	0.0479459
ENSG00000082996	RNF13	-0.0259697	0.999989	0.122943	0.787984	-0.163358	0.524434
ENSG00000083067	TRPM3	-0.350731	0.999989	-0.35043	NA	-0.24569	NA
ENSG00000083093	PALB2	-0.0801094	0.999989	0.0115996	0.988786	-0.295524	0.550556
ENSG00000083097	DOPEY1	0.0263514	0.999989	0.911572	0.0862627	1.23645	0.00129289
ENSG00000083099	LYRM2	-0.0103003	0.999989	0.162589	0.865126	-0.362412	0.451064
ENSG00000083123	BCKDHB	0.0924652	0.999989	0.197561	0.617308	0.195395	0.445596
ENSG00000083168	KAT6A	0.0534472	0.999989	0.574647	0.191852	0.600429	0.0609368
ENSG00000083223	ZCCHC6	0.0346625	0.999989	0.486924	0.183639	0.14242	0.705058
ENSG00000083290	ULK2	0.120861	0.999989	0.22993	0.757062	-0.0237577	0.987123
ENSG00000083307	GRHL2	0.642908	0.999989	-2.37303	NA	-4.39385	NA
ENSG00000083312	TNPO1	-0.139244	0.999989	0.397243	0.373611	0.263462	0.441912
ENSG00000083444	PLOD1	0.347755	0.999989	0.0670443	0.945225	0.423156	0.201074
ENSG00000083454	P2RX5	0.0141452	0.999989	-0.746017	0.651371	-1.38417	0.16377
ENSG00000083457	ITGAE	0.109859	0.999989	-0.314494	0.627452	-0.565807	0.11319
ENSG00000083520	DIS3	-0.189192	0.999989	0.240522	0.419318	0.458483	0.00857474
ENSG00000083535	PIBF1	-0.221946	0.999989	-0.434002	0.293151	-0.860688	0.00100644
ENSG00000083544	TDRD3	-0.223039	0.999989	-0.349366	0.385131	-0.932045	6.3629e-05
ENSG00000083635	NUFIP1	-0.26575	0.999989	-0.577764	0.579211	-0.955294	0.107986
ENSG00000083642	PDS5B	-0.161226	0.999989	0.163406	0.817955	-0.630209	0.0365512
ENSG00000083720	OXCT1	-0.119846	0.999989	-0.0597686	0.921481	-0.0819647	0.805962
ENSG00000083750	RRAGB	-0.0367717	0.999989	-0.357826	0.957567	1.5063	0.680214
ENSG00000083799	CYLD	0.121909	0.999989	0.282878	0.311159	-0.0494223	0.877642
ENSG00000083807	SLC27A5	0.0429327	0.999989	-0.708573	0.00961344	-0.499751	0.0349741
ENSG00000083812	ZNF324	0.219361	0.999989	0.342951	0.792874	1.29646	0.0187522
ENSG00000083814	ZNF671	0.253622	0.999989	0.35796	0.417033	0.807448	0.00128467
ENSG00000083817	ZNF416	0.10237	0.999989	0.0529778	0.965853	0.122633	0.897734
ENSG00000083828	ZNF586	-0.187007	0.999989	-0.443151	0.375349	-1.27764	1.61362e-05
ENSG00000083838	ZNF446	0.227066	0.999989	0.351213	0.305955	0.830149	5.56044e-05
ENSG00000083844	ZNF264	2.37255e-05	0.999989	0.457281	0.570112	0.297235	0.62402
ENSG00000083845	RPS5	0.267318	0.999989	-0.276604	0.614606	0.412444	0.190793
ENSG00000083857	FAT1	-0.772514	0.999989	0.0756517	0.962794	-0.0914265	0.961643
ENSG00000083896	YTHDC1	-0.0607432	0.999989	0.142162	0.650178	0.416688	0.00647569
ENSG00000083937	CHMP2B	-0.0170999	0.999989	0.259682	0.582481	0.213849	0.512051
ENSG00000084070	SMAP2	0.0452642	0.999989	-0.0336895	0.957567	-0.173703	0.499658
ENSG00000084072	PPIE	0.0879311	0.999989	-0.133463	0.760996	0.0442223	0.904107
ENSG00000084073	ZMPSTE24	-0.143979	0.999989	0.0627124	0.976021	-0.249983	0.85969
ENSG00000084090	STARD7	-0.144778	0.999989	-0.0771697	0.957567	0.0488681	0.980488
ENSG00000084092	NOA1	0.226161	0.999989	0.331922	0.597592	0.919221	0.00382796
ENSG00000084093	REST	-0.0603686	0.999989	0.602184	0.173654	0.294771	0.455397
ENSG00000084110	HAL	-0.275145	0.999989	-1.26721	0.128949	-2.14453	0.000228887
ENSG00000084112	SSH1	0.198603	0.999989	0.321238	0.422208	0.142409	0.680783
ENSG00000084207	GSTP1	0.117242	0.999989	-0.202955	0.599852	0.209449	0.396456
ENSG00000084234	APLP2	0.118096	0.999989	0.419044	0.0922084	1.12336	1.19546e-11
ENSG00000084444	FAM234B	0.0667153	0.999989	0.441745	0.256222	-0.202072	0.569269
ENSG00000084453	SLCO1A2	-0.0367717	0.999989	1.08549	0.864749	0.0641696	0.987123
ENSG00000084463	WBP11	-0.0563512	0.999989	-0.00151083	0.997635	-0.0444498	0.923913
ENSG00000084623	EIF3I	0.0987831	0.999989	-0.268253	0.468556	-0.0120304	0.987123
ENSG00000084628	NKAIN1	3.72553	0.999989	1.07827	NA	3.09809	NA
ENSG00000084636	COL16A1	1.40311	0.999989	1.07746	NA	2.50692	NA
ENSG00000084652	TXLNA	-0.103795	0.999989	-0.0128234	0.987388	0.157941	0.761555
ENSG00000084674	APOB	-1.49578	0.999989	-0.383985	NA	0.0409566	NA
ENSG00000084676	NCOA1	0.0398939	0.999989	0.609062	0.0563851	0.795251	0.00081997
ENSG00000084693	AGBL5	0.0513798	0.999989	-0.26508	0.409316	-0.755779	3.23491e-05
ENSG00000084710	EFR3B	1.62889	0.999989	3.79764	1.29808e-07	5.96362	5.25284e-22
ENSG00000084731	KIF3C	0.292652	0.999989	0.390961	0.604292	0.807986	0.0446262
ENSG00000084733	RAB10	0.00284128	0.999989	0.264244	0.357424	0.185489	0.39735
ENSG00000084734	GCKR	-0.0367717	0.999989	-0.357826	NA	0.0641695	NA
ENSG00000084754	HADHA	0.0294416	0.999989	-0.0945569	0.88415	0.237329	0.452412
ENSG00000084764	MAPRE3	0.331131	0.999989	0.251984	0.855633	0.169229	0.857136
ENSG00000084774	CAD	-0.29471	0.999989	-0.690328	0.0983071	-1.1755	5.31139e-05
ENSG00000085063	CD59	0.337688	0.999989	0.51677	0.415751	2.17427	1.2795e-11
ENSG00000085117	CD82	0.155001	0.999989	-0.519423	0.384752	-0.451279	0.291067
ENSG00000085185	BCORL1	0.225841	0.999989	0.62813	0.0522164	1.78469	5.64356e-16
ENSG00000085224	ATRX	-0.164131	0.999989	0.633471	0.251921	-0.267167	0.598514
ENSG00000085231	AK6	-0.0367396	0.999989	-0.0107197	0.986645	0.825816	0.000335988
ENSG00000085274	MYNN	0.109995	0.999989	0.183691	0.783424	0.225273	0.554397
ENSG00000085276	MECOM	-0.452046	0.999989	0.808866	0.757665	1.64653	0.186753
ENSG00000085365	SCAMP1	-0.238012	0.999989	0.111305	0.899655	-0.644656	0.0595452
ENSG00000085377	PREP	-0.102837	0.999989	-0.0310204	0.957467	0.473233	0.00400078
ENSG00000085382	HACE1	0.255168	0.999989	0.419109	0.238465	0.222055	0.476874
ENSG00000085415	SEH1L	-0.00852485	0.999989	-0.129363	0.875635	-0.325402	0.41496
ENSG00000085433	WDR47	0.115414	0.999989	0.811374	0.0152255	1.73727	1.2945e-12
ENSG00000085449	WDFY1	-0.147393	0.999989	-0.117348	0.862699	-0.85554	0.000711466
ENSG00000085465	OVGP1	-0.0327729	0.999989	0.652194	0.545561	1.44349	0.0116927
ENSG00000085491	SLC25A24	0.0646853	0.999989	0.211808	0.681996	-0.896418	0.000171101
ENSG00000085511	MAP3K4	-0.0515193	0.999989	0.0812236	0.899629	-0.278157	0.325899
ENSG00000085514	PILRA	0.348235	0.999989	-0.421416	0.712097	0.0300536	0.987123
ENSG00000085552	IGSF9	0.331823	0.999989	-1.36212	0.545561	1.1986	0.316453
ENSG00000085563	ABCB1	-1.47994	0.999989	-1.801	0.752699	3.38711	0.0946093
ENSG00000085644	ZNF213	0.141583	0.999989	0.111292	0.816538	0.620132	0.000911049
ENSG00000085662	AKR1B1	0.100836	0.999989	-0.232495	0.562135	0.0748366	0.830232
ENSG00000085719	CPNE3	0.0298488	0.999989	0.383078	0.0799702	0.153263	0.473059
ENSG00000085721	RRN3	-0.0762532	0.999989	0.0241585	0.985137	-0.0245485	0.987123
ENSG00000085733	CTTN	-0.622153	0.999989	-0.794929	0.0457806	-0.898123	0.00724569
ENSG00000085741	WNT11	-1.03255	0.999989	-1.34845	0.557439	0.0768022	0.987123
ENSG00000085760	MTIF2	-0.140093	0.999989	-0.242184	0.387446	-0.729139	4.13938e-06
ENSG00000085788	DDHD2	-0.0382015	0.999989	-0.0454293	0.9432	-0.73903	4.5115e-05
ENSG00000085831	TTC39A	0.315195	0.999989	-1.17872	NA	-0.755139	0.687778
ENSG00000085832	EPS15	-0.0704799	0.999989	0.236949	0.62641	0.314797	0.273031
ENSG00000085840	ORC1	0.103365	0.999989	0.369222	0.173654	0.482646	0.0109628
ENSG00000085871	MGST2	0.0087534	0.999989	-0.627271	0.0904523	-1.05075	5.63006e-05
ENSG00000085872	CHERP	-0.0486266	0.999989	-0.0837612	0.923571	-0.0167217	0.987123
ENSG00000085978	ATG16L1	-0.00682122	0.999989	-0.202189	0.840847	-0.315571	0.558698
ENSG00000085982	USP40	-0.0588412	0.999989	-0.232082	0.595465	-1.25093	2.54542e-09
ENSG00000085998	POMGNT1	0.13089	0.999989	-0.1991	0.585591	-0.616672	0.000946153
ENSG00000085999	RAD54L	0.201466	0.999989	0.278852	0.2691	0.550289	0.000472949
ENSG00000086015	MAST2	0.130444	0.999989	0.335368	0.232571	1.02635	1.29185e-09
ENSG00000086061	DNAJA1	-0.19404	0.999989	-0.372234	0.741977	-0.671478	0.244222
ENSG00000086062	B4GALT1	0.280291	0.999989	0.243131	0.2982	0.679732	9.20745e-07
ENSG00000086065	CHMP5	0.267232	0.999989	0.230477	0.717638	0.588625	0.0521894
ENSG00000086102	NFX1	-0.0754939	0.999989	-0.065619	0.945599	-0.171169	0.682589
ENSG00000086159	AQP6	-3.05875	0.999989	0.874487	NA	0.0558728	NA
ENSG00000086189	DIMT1	-0.134589	0.999989	-0.297112	0.279272	-0.66487	9.14265e-05
ENSG00000086200	IPO11	-0.314257	0.999989	-0.258826	0.465259	-1.20595	1.60345e-10
ENSG00000086232	EIF2AK1	0.0592257	0.999989	0.0224993	0.964525	0.158491	0.565018
ENSG00000086288	NME8	-2.47954	0.999989	-0.357795	NA	-2.3786	NA
ENSG00000086289	EPDR1	0.0923621	0.999989	0.0600008	0.93134	0.125795	0.705512
ENSG00000086300	SNX10	0.198004	0.999989	-0.207535	0.812714	-1.35361	0.0011923
ENSG00000086475	SEPHS1	-0.103796	0.999989	-0.32179	0.651627	-0.832183	0.0198389
ENSG00000086504	MRPL28	0.000661679	0.999989	-0.486717	0.124032	-1.2951	5.21522e-10
ENSG00000086506	HBQ1	-0.0367717	0.999989	2.08435	0.632287	1.50622	0.680837
ENSG00000086544	ITPKC	0.0889571	0.999989	-0.00854973	0.986811	0.589446	0.00434763
ENSG00000086570	FAT2	-0.258807	0.999989	-0.990992	NA	-1.65593	0.172137
ENSG00000086589	RBM22	0.0168602	0.999989	0.161706	0.817955	0.142699	0.741796
ENSG00000086598	TMED2	-0.111418	0.999989	-0.0791082	0.88155	0.0685992	0.840926
ENSG00000086619	ERO1B	0.232902	0.999989	0.363121	0.807367	1.03315	0.12162
ENSG00000086666	ZFAND6	0.261454	0.999989	0.269731	0.577952	0.755596	0.00217275
ENSG00000086712	TXLNG	-0.25025	0.999989	-0.132715	0.923976	0.0686542	0.955534
ENSG00000086717	PPEF1	-0.0322812	0.999989	0.650623	NA	1.07246	NA
ENSG00000086730	LAT2	-0.0293034	0.999989	-1.02951	9.97602e-07	-3.79021	1.22214e-99
ENSG00000086758	HUWE1	-0.178136	0.999989	0.190475	0.876681	-0.0610886	0.963516
ENSG00000086827	ZW10	-0.166947	0.999989	0.00774766	0.991256	-0.277335	0.536391
ENSG00000086848	ALG9	-0.078057	0.999989	-0.282626	0.640886	-1.22588	0.000113833
ENSG00000086967	MYBPC2	1.4082	0.999989	1.09075	NA	2.5068	NA
ENSG00000086991	NOX4	-1.61131	0.999989	-0.342112	NA	0.0535446	NA
ENSG00000087008	ACOX3	0.0323503	0.999989	-0.161961	0.76545	-0.41484	0.103898
ENSG00000087053	MTMR2	-0.12552	0.999989	-0.307676	0.476013	-1.49678	3.73009e-11
ENSG00000087074	PPP1R15A	0.303421	0.999989	0.395179	0.483809	1.28617	1.67762e-05
ENSG00000087076	HSD17B14	-0.0410833	0.999989	1.19323	NA	2.86715	NA
ENSG00000087077	TRIP6	-0.100655	0.999989	-0.811943	0.0500833	-2.03505	2.64927e-12
ENSG00000087085	ACHE	-0.0381821	0.999989	0.22235	0.957567	2.52383	0.0927875
ENSG00000087086	FTL	0.21407	0.999989	0.147665	0.790125	1.09743	2.56937e-07
ENSG00000087087	SRRT	-0.112462	0.999989	-0.36492	0.667277	-0.334452	0.542704
ENSG00000087088	BAX	0.115168	0.999989	-0.257207	0.374135	-0.387485	0.0322482
ENSG00000087095	NLK	-0.0414803	0.999989	0.366571	0.124982	0.541468	0.00126909
ENSG00000087111	PIGS	0.14462	0.999989	0.14808	0.768518	0.15009	0.621779
ENSG00000087116	ADAMTS2	-0.618333	0.999989	-1.36647	NA	0.312215	NA
ENSG00000087152	ATXN7L3	0.091638	0.999989	0.0777072	0.957467	0.257595	0.671358
ENSG00000087157	PGS1	0.214371	0.999989	-0.0065433	0.986071	0.00207217	0.991462
ENSG00000087191	PSMC5	0.128502	0.999989	-0.142885	0.793918	0.0462194	0.922103
ENSG00000087206	UIMC1	0.0312482	0.999989	-0.424559	0.0925948	-0.946903	6.35269e-08
ENSG00000087237	CETP	0.388128	0.999989	-0.359064	NA	-0.50612	NA
ENSG00000087245	MMP2	-0.105033	0.999989	-0.494144	0.122189	-0.649855	0.00517502
ENSG00000087253	LPCAT2	0.0435833	0.999989	0.141606	0.738739	-0.227292	0.323106
ENSG00000087258	GNAO1	-0.0469763	0.999989	-0.37473	NA	1.27687	0.546846
ENSG00000087263	OGFOD1	-0.168317	0.999989	-0.178017	0.605826	-0.247341	0.225514
ENSG00000087266	SH3BP2	0.136495	0.999989	-0.166895	0.834286	-0.737034	0.0242677
ENSG00000087269	NOP14	-0.231126	0.999989	-0.444768	0.416918	-0.697457	0.0368577
ENSG00000087274	ADD1	0.0379988	0.999989	0.0389127	0.942826	-0.20441	0.283456
ENSG00000087299	L2HGDH	0.128893	0.999989	0.483307	0.111865	0.412852	0.0880101
ENSG00000087301	TXNDC16	0.126592	0.999989	0.612418	0.103388	0.841939	0.00180789
ENSG00000087302	RTRAF	-0.0800004	0.999989	-0.288427	0.368339	-0.228756	0.33239
ENSG00000087303	NID2	0.33447	0.999989	0.590166	NA	-1.21647	0.362187
ENSG00000087338	GMCL1	-0.0431887	0.999989	0.489905	0.0392143	0.400456	0.0427634
ENSG00000087365	SF3B2	-0.00363294	0.999989	-0.0960819	0.683231	-0.0595891	0.718698
ENSG00000087448	KLHL42	-0.17956	0.999989	-0.0196709	0.986811	-0.86394	0.0865046
ENSG00000087460	GNAS	0.175403	0.999989	-0.0755748	0.877914	0.223446	0.333267
ENSG00000087470	DNM1L	-0.0696448	0.999989	0.265266	0.341768	0.273185	0.158414
ENSG00000087494	PTHLH	1.40698	0.999989	1.08214	NA	2.50006	0.386464
ENSG00000087495	PHACTR3	-0.339978	0.999989	-1.56701	0.0163666	-3.05991	7.7868e-09
ENSG00000087502	ERGIC2	-0.122435	0.999989	0.0260417	0.963878	-0.997806	4.51368e-06
ENSG00000087510	TFAP2C	0.560895	0.999989	0.651772	NA	1.71485	0.1995
ENSG00000087586	AURKA	-0.0960313	0.999989	-0.0242409	0.978902	-0.326398	0.473179
ENSG00000087589	CASS4	0.0985477	0.999989	0.078585	0.957567	-0.429408	0.50941
ENSG00000087842	PIR	-0.519356	0.999989	-0.259806	0.838958	-0.818675	0.183258
ENSG00000087884	AAMDC	0.248641	0.999989	0.394761	0.640735	1.34605	0.000789176
ENSG00000087903	RFX2	0.209152	0.999989	-0.0459101	0.956787	0.503054	0.0439776
ENSG00000087916	NA	1.54344	0.999989	-0.330709	NA	1.05039	NA
ENSG00000087995	METTL2A	-0.0419735	0.999989	-0.165414	0.835195	-0.0504713	0.948971
ENSG00000088002	SULT2B1	0.0441323	0.999989	-1.05093	NA	-0.358942	0.798353
ENSG00000088035	ALG6	-0.207949	0.999989	0.29799	0.834286	-0.475591	0.532822
ENSG00000088038	CNOT3	-0.0275305	0.999989	-0.166555	0.496892	-0.111702	0.54617
ENSG00000088053	GP6	0.380268	0.999989	0.486704	0.809427	0.0625396	0.987123
ENSG00000088179	PTPN4	-0.514977	0.999989	-0.054376	0.957467	-0.133659	0.775325
ENSG00000088205	DDX18	-0.262219	0.999989	-0.288608	0.751427	-0.815138	0.0510268
ENSG00000088247	KHSRP	0.00226872	0.999989	-0.0722012	0.908204	0.0577943	0.883618
ENSG00000088256	GNA11	-0.0317085	0.999989	0.640823	0.752699	1.27861	0.199357
ENSG00000088280	ASAP3	-0.0353977	0.999989	-0.03513	0.989531	1.87634	0.111083
ENSG00000088298	EDEM2	0.236321	0.999989	-0.0212896	0.964968	0.0370505	0.931264
ENSG00000088305	DNMT3B	-0.0416834	0.999989	0.176277	0.677176	0.300663	0.192423
ENSG00000088325	TPX2	-0.174391	0.999989	-0.0284025	0.956871	-0.0887249	0.684836
ENSG00000088340	FER1L4	0.81335	0.999989	1.01764	NA	1.43252	0.387391
ENSG00000088356	PDRG1	0.000359007	0.999989	0.0162702	0.986434	0.346196	0.450511
ENSG00000088367	EPB41L1	-0.298366	0.999989	0.0586856	0.98289	2.06505	0.0221673
ENSG00000088386	SLC15A1	1.09433	0.999989	1.00966	NA	1.04463	0.571334
ENSG00000088387	DOCK9	1.96453	0.999989	2.22593	0.519022	2.06437	0.395807
ENSG00000088448	ANKRD10	0.126922	0.999989	0.209057	0.776561	0.562432	0.0961619
ENSG00000088451	TGDS	-0.248984	0.999989	-0.211443	0.703069	-0.214278	0.5332
ENSG00000088538	DOCK3	-0.114588	0.999989	-0.524696	NA	0.436512	0.801634
ENSG00000088543	C3orf18	0.228754	0.999989	0.0196259	0.986353	-0.232011	0.72208
ENSG00000088682	COQ9	0.139506	0.999989	0.0147217	0.97292	-0.0912255	0.716908
ENSG00000088726	TMEM40	-1.35472	0.999989	-0.348949	NA	0.0648697	NA
ENSG00000088727	KIF9	-0.0918264	0.999989	-0.570967	0.293151	-0.77478	0.0343195
ENSG00000088756	ARHGAP28	-1.03163	0.999989	-1.35831	0.387697	-1.73768	0.156721
ENSG00000088766	CRLS1	-0.128709	0.999989	-0.286034	0.690076	-0.584381	0.111547
ENSG00000088808	PPP1R13B	0.634505	0.999989	1.76003	0.00871986	3.5528	9.12837e-13
ENSG00000088812	ATRN	-0.174537	0.999989	-0.189716	0.732537	-0.681461	0.00529922
ENSG00000088826	SMOX	0.224599	0.999989	0.414591	0.536126	1.88331	8.51037e-09
ENSG00000088827	SIGLEC1	0.260436	0.999989	-0.36886	NA	0.847935	NA
ENSG00000088832	FKBP1A	-0.0518883	0.999989	-0.209376	0.487417	-0.144088	0.523585
ENSG00000088833	NSFL1C	0.0937245	0.999989	-0.070491	0.886556	-0.109654	0.690281
ENSG00000088836	SLC4A11	-0.146676	0.999989	-0.353481	0.51995	-0.0129955	0.987123
ENSG00000088854	C20orf194	-0.05733	0.999989	-0.0565847	0.944874	-0.947748	3.95207e-05
ENSG00000088876	ZNF343	0.0858396	0.999989	-0.20909	0.725552	-1.25283	2.70194e-06
ENSG00000088881	EBF4	-0.62571	0.999989	-0.366715	NA	1.47532	NA
ENSG00000088882	CPXM1	-0.681239	0.999989	-1.68655	0.0645074	-2.23785	0.00183508
ENSG00000088888	MAVS	0.1664	0.999989	0.386456	0.407818	-0.0226805	0.987123
ENSG00000088899	LZTS3	1.02196	0.999989	1.77759	3.35127e-08	3.51558	2.07374e-39
ENSG00000088930	XRN2	0.0236919	0.999989	0.167736	0.558623	0.10333	0.631669
ENSG00000088970	KIZ	0.128941	0.999989	0.120839	0.895461	0.744216	0.0326246
ENSG00000088986	DYNLL1	0.14824	0.999989	0.143031	0.877914	0.649771	0.0961415
ENSG00000088992	TESC	0.118974	0.999989	-0.37757	0.49088	-0.222474	0.60441
ENSG00000089006	SNX5	0.0781451	0.999989	0.313424	0.678207	1.00359	0.00462027
ENSG00000089009	RPL6	0.0447487	0.999989	-0.157416	0.73208	0.268586	0.263416
ENSG00000089012	SIRPG	0.00636777	0.999989	-0.666914	NA	-0.201965	0.894776
ENSG00000089022	MAPKAPK5	0.0614006	0.999989	-0.240232	0.577929	-0.410634	0.0937997
ENSG00000089041	P2RX7	-0.0730209	0.999989	-0.787973	0.581986	-0.619173	0.537519
ENSG00000089048	ESF1	-0.192892	0.999989	-0.238943	0.840847	-0.54109	0.346731
ENSG00000089050	RBBP9	-0.345602	0.999989	0.0985544	0.957567	-0.772397	0.234703
ENSG00000089053	ANAPC5	0.00123089	0.999989	-0.211903	0.182005	-0.122951	0.362531
ENSG00000089057	SLC23A2	-0.0764777	0.999989	0.154979	0.817267	-0.215022	0.560278
ENSG00000089060	SLC8B1	0.195734	0.999989	0.378014	0.226615	1.34764	4.83958e-13
ENSG00000089063	TMEM230	-0.0267449	0.999989	-0.0774029	0.834286	-0.183254	0.302449
ENSG00000089091	DZANK1	0.10602	0.999989	-0.107965	0.956787	0.158307	0.875757
ENSG00000089094	KDM2B	-0.0285896	0.999989	-0.00688527	0.989023	-0.140056	0.689344
ENSG00000089101	CFAP61	2.41811	0.999989	2.68169	NA	3.83415	NA
ENSG00000089116	LHX5	-0.0367717	0.999989	-0.357826	NA	0.0641695	NA
ENSG00000089123	TASP1	0.0300694	0.999989	-0.103692	0.849895	-0.39222	0.102613
ENSG00000089127	OAS1	0.373741	0.999989	-0.212852	NA	0.63751	0.616856
ENSG00000089154	GCN1	-0.156957	0.999989	-0.183467	0.793937	-0.533396	0.0930181
ENSG00000089157	RPLP0	0.238372	0.999989	-0.011955	0.986645	0.60079	0.0341525
ENSG00000089159	PXN	0.278292	0.999989	0.193562	0.747984	1.01382	2.2775e-05
ENSG00000089163	SIRT4	0.390812	0.999989	0.521849	0.724144	1.68936	0.00973431
ENSG00000089169	RPH3A	-1.48345	0.999989	-0.365886	NA	1.64084	NA
ENSG00000089177	KIF16B	-0.151469	0.999989	-0.105982	0.879778	-0.890518	0.00101145
ENSG00000089195	TRMT6	-0.151555	0.999989	-0.140018	0.944107	-0.182617	0.859696
ENSG00000089199	CHGB	0.338053	0.999989	-0.204937	NA	-0.884603	0.398255
ENSG00000089220	PEBP1	0.00825365	0.999989	-0.1665	0.778836	0.13583	0.715468
ENSG00000089234	BRAP	-0.0244374	0.999989	0.0720511	0.850225	0.270171	0.0972108
ENSG00000089248	ERP29	-0.000995827	0.999989	-0.265917	0.632287	-0.158779	0.698707
ENSG00000089250	NOS1	0.3866	0.999989	0.646945	NA	0.802843	NA
ENSG00000089280	FUS	-0.134781	0.999989	-0.164266	0.810498	0.1062	0.814713
ENSG00000089289	IGBP1	0.100831	0.999989	-0.0260428	0.981318	0.424208	0.423109
ENSG00000089327	FXYD5	0.213491	0.999989	-0.371055	0.34969	-0.0123685	0.987123
ENSG00000089335	ZNF302	-0.0717972	0.999989	0.480889	0.189556	0.105104	0.797535
ENSG00000089351	GRAMD1A	0.322233	0.999989	-0.0375486	0.979535	0.323414	0.694017
ENSG00000089472	HEPH	-0.22368	0.999989	-0.192812	0.872558	-0.279934	0.705889
ENSG00000089486	CDIP1	0.177446	0.999989	-0.0557897	0.982567	0.579105	0.680783
ENSG00000089505	CMTM1	0.00915962	0.999989	-0.16266	0.890705	-0.278229	0.682109
ENSG00000089558	KCNH4	-0.156032	0.999989	-0.937448	0.422924	-1.15081	0.141328
ENSG00000089597	GANAB	-0.0604885	0.999989	-0.0748736	0.846673	0.00229146	0.991401
ENSG00000089639	GMIP	0.13248	0.999989	0.113174	0.897913	-0.111712	0.833874
ENSG00000089682	RBM41	-0.0776996	0.999989	0.0910396	0.95732	-1.3084	0.00838788
ENSG00000089685	BIRC5	-0.159671	0.999989	-0.0117994	0.986993	-0.0488642	0.946333
ENSG00000089692	LAG3	0.960636	0.999989	-0.363319	NA	0.063741	0.987123
ENSG00000089693	MLF2	0.120829	0.999989	-0.0524529	0.944107	0.370826	0.130881
ENSG00000089723	OTUB2	-0.0817379	0.999989	-0.00197465	0.998599	-0.149488	0.887257
ENSG00000089737	DDX24	-0.130938	0.999989	-0.143883	0.578123	0.252949	0.0802364
ENSG00000089775	ZBTB25	-0.194162	0.999989	0.153161	0.863638	0.11637	0.840927
ENSG00000089818	NECAP1	-0.0492662	0.999989	0.19237	0.796781	0.491158	0.158757
ENSG00000089820	ARHGAP4	0.0583864	0.999989	-0.175407	0.830197	-0.378248	0.343297
ENSG00000089847	ANKRD24	0.406759	0.999989	0.430493	0.746107	1.36182	0.0191345
ENSG00000089876	DHX32	0.0397995	0.999989	0.0142597	0.988017	-0.549207	0.240064
ENSG00000089902	RCOR1	0.10932	0.999989	0.359064	0.0426298	0.601375	3.36227e-06
ENSG00000089916	GPATCH2L	0.156328	0.999989	0.774574	0.145761	0.90515	0.0186911
ENSG00000090006	LTBP4	0.196953	0.999989	-0.215679	0.807758	0.139446	0.812711
ENSG00000090013	BLVRB	0.414049	0.999989	0.340711	0.496892	1.35826	1.24671e-07
ENSG00000090020	SLC9A1	0.0521077	0.999989	0.306893	0.765402	1.55166	0.000214644
ENSG00000090054	SPTLC1	0.0233952	0.999989	0.396562	0.304373	0.623918	0.0120986
ENSG00000090060	PAPOLA	-0.0806087	0.999989	0.0431155	0.95675	-0.329107	0.195138
ENSG00000090061	CCNK	-0.0748998	0.999989	-0.0271993	0.957567	0.199471	0.337139
ENSG00000090097	PCBP4	-0.0429083	0.999989	-0.472963	0.155361	-0.32859	0.233825
ENSG00000090104	RGS1	1.14119	0.999989	-0.357692	NA	-3.37885	NA
ENSG00000090238	YPEL3	0.52988	0.999989	0.0116797	0.994614	0.275163	0.82249
ENSG00000090263	MRPS33	0.0685094	0.999989	-0.360801	0.174229	-0.244599	0.261237
ENSG00000090266	NDUFB2	0.205346	0.999989	-0.282062	0.627452	0.0554642	0.929269
ENSG00000090273	NUDC	-0.0680619	0.999989	-0.457261	0.260862	-0.397146	0.187558
ENSG00000090316	MAEA	0.0273416	0.999989	0.0218996	0.976466	0.468942	0.140728
ENSG00000090339	ICAM1	0.819723	0.999989	-0.1783	0.898203	0.899253	0.0963103
ENSG00000090372	STRN4	0.14401	0.999989	0.110275	0.760462	0.094739	0.680837
ENSG00000090376	IRAK3	-0.147532	0.999989	-0.244569	0.810318	-1.62073	3.86768e-05
ENSG00000090382	LYZ	-0.0989205	0.999989	-0.350537	0.264415	-0.084808	0.794224
ENSG00000090432	MUL1	-0.0121294	0.999989	-0.049655	0.96957	-0.00676955	0.992537
ENSG00000090447	TFAP4	-0.43902	0.999989	-1.43815	0.00976313	-3.38291	1.39228e-15
ENSG00000090470	PDCD7	0.0425722	0.999989	0.0966212	0.810498	0.516225	0.00123195
ENSG00000090487	SPG21	0.0533789	0.999989	-0.224469	0.437916	-0.627328	9.5635e-05
ENSG00000090520	DNAJB11	0.0400211	0.999989	-0.349352	0.152077	-0.453457	0.00876703
ENSG00000090530	P3H2	1.54278	0.999989	0.609384	NA	2.05534	NA
ENSG00000090534	THPO	-1.47448	0.999989	-1.79553	NA	-1.37354	NA
ENSG00000090539	CHRD	1.55096	0.999989	1.81511	NA	2.05636	0.309917
ENSG00000090554	FLT3LG	0.179714	0.999989	-0.36384	NA	0.0514983	0.987123
ENSG00000090565	RAB11FIP3	-0.000619693	0.999989	-0.0588211	0.955385	0.203573	0.621779
ENSG00000090581	GNPTG	0.22005	0.999989	-0.0311676	0.957567	0.380775	0.0647778
ENSG00000090612	ZNF268	-0.315812	0.999989	0.0772898	0.957567	-0.480475	0.503345
ENSG00000090615	GOLGA3	-0.16033	0.999989	-0.106723	0.834706	-0.4791	0.0223567
ENSG00000090621	PABPC4	0.0681712	0.999989	0.0331945	0.957567	0.576802	0.00453021
ENSG00000090659	CD209	-0.4551	0.999989	-1.32421	0.101457	-1.72876	0.00517065
ENSG00000090661	CERS4	-0.0392747	0.999989	1.05939	0.68172	1.47841	0.315425
ENSG00000090674	MCOLN1	0.31568	0.999989	0.457888	0.477122	1.2253	0.000482033
ENSG00000090686	USP48	-0.121833	0.999989	-0.274914	0.147856	-0.880375	4.97401e-13
ENSG00000090776	EFNB1	-0.00341091	0.999989	0.288269	0.79961	1.00236	0.0410862
ENSG00000090857	PDPR	-0.0451581	0.999989	0.403287	0.552498	0.297123	0.538704
ENSG00000090861	AARS	-0.143451	0.999989	-0.507589	0.513836	-1.03095	0.0175931
ENSG00000090863	GLG1	-0.0759787	0.999989	0.376161	0.504578	0.632286	0.0554306
ENSG00000090889	KIF4A	-0.134433	0.999989	0.253983	0.367123	0.356308	0.0470356
ENSG00000090905	TNRC6A	-0.11083	0.999989	0.328811	0.725552	-0.138632	0.845385
ENSG00000090920	NA	-1.03509	0.999989	0.642299	NA	3.38644	0.0646521
ENSG00000090924	PLEKHG2	0.257522	0.999989	-0.0375486	0.957567	-0.888561	0.00025205
ENSG00000090932	DLL3	-1.45034	0.999989	-1.76938	0.231511	-1.61136	0.165281
ENSG00000090971	NAT14	0.118534	0.999989	-0.589515	0.349866	-1.80122	8.59692e-07
ENSG00000090975	PITPNM2	-0.094051	0.999989	-0.805679	0.106761	-1.77994	6.45363e-07
ENSG00000090989	EXOC1	-0.141911	0.999989	0.359551	0.184264	0.022907	0.968955
ENSG00000091009	RBM27	-0.0989403	0.999989	0.373624	0.453639	0.32257	0.359124
ENSG00000091010	POU4F3	2.98777	0.999989	4.40718	NA	4.09196	NA
ENSG00000091039	OSBPL8	-0.0371067	0.999989	0.824529	0.00806404	0.908657	0.000255979
ENSG00000091073	DTX2	0.0248817	0.999989	-0.332255	0.153464	-0.213194	0.274626
ENSG00000091106	NLRC4	-0.102703	0.999989	-0.664135	0.439022	-1.99691	0.00021426
ENSG00000091127	PUS7	-0.31325	0.999989	-0.845449	0.174459	-1.49924	0.000314403
ENSG00000091128	LAMB4	-0.769758	0.999989	0.655497	NA	0.0749494	0.987123
ENSG00000091129	NRCAM	-0.0367717	0.999989	1.08069	NA	3.4993	NA
ENSG00000091136	LAMB1	0.384352	0.999989	1.65117	0.472461	1.93507	0.1981
ENSG00000091137	SLC26A4	0.411556	0.999989	1.79982	0.0249394	2.83292	1.29462e-06
ENSG00000091138	SLC26A3	-0.0367716	0.999989	2.70225	NA	1.50066	NA
ENSG00000091140	DLD	-0.0301665	0.999989	0.126946	0.672882	0.0657521	0.769214
ENSG00000091157	WDR7	0.0283841	0.999989	0.723519	0.0212843	0.788438	0.00153653
ENSG00000091164	TXNL1	-0.097169	0.999989	-0.228245	0.723701	-0.248682	0.515341
ENSG00000091181	IL5RA	-0.0367717	0.999989	-0.357826	NA	1.505	0.697796
ENSG00000091262	ABCC6	0.539804	0.999989	0.482966	NA	0.0595389	0.987123
ENSG00000091317	CMTM6	0.18108	0.999989	0.530772	0.296727	0.734171	0.0285906
ENSG00000091409	ITGA6	0.156316	0.999989	-0.223265	0.935927	1.13793	0.259268
ENSG00000091428	RAPGEF4	0.286942	0.999989	-0.0311376	NA	2.15595	NA
ENSG00000091436	MAP3K20	-0.100947	0.999989	-0.0860467	0.869166	-0.498666	0.016644
ENSG00000091483	FH	-0.0455684	0.999989	-0.0927336	0.814341	0.220884	0.235092
ENSG00000091490	SEL1L3	-0.0773237	0.999989	-0.38018	0.725552	-0.846319	0.111032
ENSG00000091513	TF	0.189575	0.999989	0.867955	0.650516	0.942747	0.446249
ENSG00000091527	CDV3	-0.165369	0.999989	-0.198701	0.816538	-0.0477284	0.959438
ENSG00000091536	MYO15A	0.325923	0.999989	0.287753	NA	-0.164061	0.922344
ENSG00000091542	ALKBH5	0.0612776	0.999989	0.0365261	0.957567	0.704894	0.0066379
ENSG00000091592	NLRP1	0.102722	0.999989	0.0304033	0.971562	-0.223421	0.647
ENSG00000091622	PITPNM3	0.351727	0.999989	0.154203	0.938822	-0.549344	0.55357
ENSG00000091640	SPAG7	0.173014	0.999989	-0.0661688	0.924825	-0.253149	0.391022
ENSG00000091651	ORC6	0.22809	0.999989	0.38471	0.290743	1.11433	2.00888e-07
ENSG00000091656	ZFHX4	1.54835	0.999989	2.64087	0.397495	2.38484	0.298938
ENSG00000091732	ZC3HC1	-0.0382915	0.999989	-0.181271	0.835976	-0.573423	0.14049
ENSG00000091831	ESR1	2.40587	0.999989	1.08206	NA	0.0641695	NA
ENSG00000091844	RGS17	-0.235364	0.999989	0.88888	NA	0.68449	0.690973
ENSG00000091879	ANGPT2	0.746061	0.999989	0.0138011	NA	0.0617092	0.987123
ENSG00000091947	TMEM101	0.272446	0.999989	-0.0229921	0.985137	-0.640836	0.235053
ENSG00000091986	CCDC80	0.549606	0.999989	-0.35459	0.932798	1.64405	0.206904
ENSG00000092009	CMA1	0.972272	0.999989	-0.326584	NA	1.04956	NA
ENSG00000092010	PSME1	0.0568054	0.999989	-0.2398	0.557095	0.1352	0.669278
ENSG00000092020	PPP2R3C	-0.0773155	0.999989	-0.0995349	0.904144	-0.472138	0.150825
ENSG00000092036	HAUS4	0.278801	0.999989	0.241754	0.832314	0.488605	0.390482
ENSG00000092051	JPH4	-0.627592	0.999989	-0.356797	NA	0.0439122	NA
ENSG00000092067	CEBPE	0.00989245	0.999989	-0.994548	0.800404	-1.23765	0.584247
ENSG00000092068	SLC7A8	-2.62361	0.999989	-1.3587	0.590437	-0.940221	0.60465
ENSG00000092094	OSGEP	0.162026	0.999989	-0.0856553	0.812635	0.0368102	0.894887
ENSG00000092096	SLC22A17	-1.03418	0.999989	-1.36294	NA	-2.37847	NA
ENSG00000092098	RNF31	0.222124	0.999989	0.258174	0.475059	0.43654	0.0427634
ENSG00000092108	SCFD1	-0.0838107	0.999989	0.168656	0.581716	0.301701	0.077763
ENSG00000092140	G2E3	-0.123994	0.999989	0.479365	0.173654	-0.0818005	0.845002
ENSG00000092148	HECTD1	-0.159224	0.999989	0.34955	0.390214	0.206779	0.522395
ENSG00000092199	HNRNPC	0.0267657	0.999989	-0.0351505	0.957567	0.396811	0.0564147
ENSG00000092200	RPGRIP1	-1.16044	0.999989	-0.850979	0.536566	-1.52127	0.107104
ENSG00000092201	SUPT16H	-0.137978	0.999989	-0.0699251	0.928709	-0.2642	0.411146
ENSG00000092203	TOX4	-0.00751245	0.999989	0.129563	0.599414	-0.1268	0.4334
ENSG00000092208	GEMIN2	-0.0079924	0.999989	-0.0574845	0.944107	0.136854	0.706484
ENSG00000092295	TGM1	-0.312652	0.999989	-0.615956	0.611756	-1.96852	0.00352569
ENSG00000092330	TINF2	0.330654	0.999989	0.479065	0.129902	0.997006	2.31468e-06
ENSG00000092377	TBL1Y	-2.61523	0.999989	-1.93187	NA	-0.916721	NA
ENSG00000092421	SEMA6A	0.257943	0.999989	0.18898	0.957456	0.312364	0.857282
ENSG00000092439	TRPM7	-0.132577	0.999989	0.187971	0.877074	-0.387471	0.533587
ENSG00000092445	TYRO3	-0.0891646	0.999989	-0.420488	0.242513	0.0544669	0.906011
ENSG00000092470	WDR76	0.160342	0.999989	0.326606	0.333165	0.246784	0.336779
ENSG00000092529	CAPN3	-1.3667	0.999989	-0.621838	NA	-1.58109	0.343496
ENSG00000092531	SNAP23	0.0644936	0.999989	0.138629	0.790125	0.0199671	0.987123
ENSG00000092607	TBX15	-1.61816	0.999989	0.384124	0.853049	0.219327	0.893018
ENSG00000092621	PHGDH	-0.260016	0.999989	-0.288432	0.691804	-0.159779	0.758267
ENSG00000092758	COL9A3	0.319214	0.999989	-0.452749	0.398968	-0.847323	0.0108592
ENSG00000092820	EZR	-0.0206189	0.999989	-0.114237	0.741977	-0.117503	0.571639
ENSG00000092841	MYL6	0.276421	0.999989	-0.0636726	0.938822	0.501919	0.0623936
ENSG00000092847	AGO1	-0.0561462	0.999989	0.28961	0.51142	0.260199	0.389715
ENSG00000092850	TEKT2	0.960633	0.999989	1.2198	NA	3.23736	NA
ENSG00000092853	CLSPN	0.0144588	0.999989	0.733372	0.0191794	1.09963	3.63049e-06
ENSG00000092871	RFFL	-0.0946984	0.999989	-0.094848	0.950639	-0.750127	0.121111
ENSG00000092929	UNC13D	-0.0178592	0.999989	-0.488565	0.0576987	-1.60185	1.25945e-19
ENSG00000092931	MFSD11	0.231855	0.999989	0.44145	0.378951	0.572391	0.0786686
ENSG00000092964	DPYSL2	-0.0359418	0.999989	-0.269068	0.249362	-0.958577	5.1939e-12
ENSG00000092969	TGFB2	-1.03954	0.999989	-1.34719	NA	-2.37859	NA
ENSG00000092978	GPATCH2	0.0744958	0.999989	0.337597	0.37362	0.328289	0.217061
ENSG00000093000	NUP50	-0.0740402	0.999989	0.134888	0.910166	-0.153436	0.818865
ENSG00000093009	CDC45	0.182567	0.999989	0.117232	0.8363	0.146982	0.652944
ENSG00000093010	COMT	0.124684	0.999989	-0.319018	0.301408	-0.552091	0.00476544
ENSG00000093072	ADA2	0.0800187	0.999989	-0.171435	0.949162	-0.162239	0.919545
ENSG00000093134	VNN3	0.981959	0.999989	0.679145	NA	1.64929	NA
ENSG00000093144	ECHDC1	-0.0813854	0.999989	-0.102827	0.877914	-0.541826	0.0458895
ENSG00000093167	LRRFIP2	0.159473	0.999989	0.332007	0.442523	0.822643	0.000599396
ENSG00000093183	SEC22C	0.218174	0.999989	0.0890504	0.927032	-0.259807	0.55383
ENSG00000093217	XYLB	0.054676	0.999989	-0.390745	0.582973	-1.05088	0.00599582
ENSG00000094631	HDAC6	0.191896	0.999989	0.319708	0.673354	0.416092	0.348614
ENSG00000094755	GABRP	0.200761	0.999989	-0.344005	NA	-0.200848	0.966488
ENSG00000094804	CDC6	0.152186	0.999989	0.275684	0.5301	0.902795	5.78661e-05
ENSG00000094841	UPRT	0.0811405	0.999989	0.135895	0.897264	-0.050399	0.963316
ENSG00000094880	CDC23	-0.179594	0.999989	0.0563218	0.944107	-0.626859	0.00865533
ENSG00000094914	AAAS	0.0997953	0.999989	-0.0504749	0.901901	-0.208506	0.221978
ENSG00000094916	CBX5	-0.0650374	0.999989	0.461496	0.435357	0.191711	0.705238
ENSG00000094975	SUCO	-0.165852	0.999989	0.387425	0.502801	0.589687	0.0896736
ENSG00000095002	MSH2	-0.0734407	0.999989	0.046608	0.918558	-0.436005	0.00536822
ENSG00000095015	MAP3K1	-0.031426	0.999989	0.393839	0.394102	0.161003	0.693172
ENSG00000095059	DHPS	0.229331	0.999989	-0.128379	0.894721	0.111169	0.856541
ENSG00000095066	HOOK2	0.264935	0.999989	0.162627	0.826274	0.358358	0.321708
ENSG00000095139	ARCN1	-0.00328783	0.999989	0.0764746	0.872415	0.0096641	0.987123
ENSG00000095203	EPB41L4B	-0.576661	0.999989	-5.49907	NA	-5.07708	0.0264622
ENSG00000095209	TMEM38B	0.221628	0.999989	0.450136	0.0709001	0.757737	1.90504e-05
ENSG00000095261	PSMD5	-0.10938	0.999989	0.0170584	0.980338	-0.574123	0.0386242
ENSG00000095303	PTGS1	0.274145	0.999989	0.14372	0.840971	0.793835	0.00449678
ENSG00000095319	NUP188	-0.0301756	0.999989	0.0452089	0.957567	-0.27292	0.371043
ENSG00000095321	CRAT	0.142718	0.999989	-0.0639939	0.957567	-0.0768283	0.914597
ENSG00000095370	SH2D3C	0.195104	0.999989	-0.483278	0.621789	-1.27894	0.00973431
ENSG00000095380	NANS	0.252586	0.999989	0.0710155	0.935288	0.923809	0.000424902
ENSG00000095383	TBC1D2	-0.0603148	0.999989	-0.0672489	0.937131	0.437527	0.132091
ENSG00000095397	WHRN	0.965764	0.999989	1.54567	0.421234	3.06339	0.00382796
ENSG00000095464	PDE6C	-1.49103	0.999989	-0.377585	NA	2.04126	NA
ENSG00000095485	CWF19L1	-0.121461	0.999989	-0.400963	0.629792	-0.874665	0.0446995
ENSG00000095539	SEMA4G	-0.0349314	0.999989	-0.410582	0.739064	-0.0723241	0.962207
ENSG00000095564	BTAF1	-0.0770049	0.999989	0.287412	0.746107	-0.119698	0.857268
ENSG00000095574	IKZF5	-0.212987	0.999989	0.131257	0.828146	0.0946474	0.811023
ENSG00000095585	BLNK	0.192282	0.999989	-0.227126	NA	-1.18538	0.485576
ENSG00000095587	TLL2	-1.29135	0.999989	-0.240469	NA	2.20384	0.0898849
ENSG00000095596	CYP26A1	-0.0323862	0.999989	-1.79759	NA	-1.3756	0.734596
ENSG00000095637	SORBS1	1.03404	0.999989	2.78903	4.74313e-05	5.89047	1.64359e-27
ENSG00000095739	BAMBI	0.0859172	0.999989	0.817081	0.41531	3.01054	1.98724e-09
ENSG00000095752	IL11	2.27741	0.999989	0.231872	NA	0.0642354	NA
ENSG00000095787	WAC	0.0140825	0.999989	0.312078	0.471798	0.309958	0.292697
ENSG00000095794	CREM	0.287239	0.999989	0.295275	0.731398	1.21855	0.00091193
ENSG00000095906	NUBP2	0.200442	0.999989	-0.11538	0.843666	0.284409	0.304905
ENSG00000095932	SMIM24	-0.42485	0.999989	-0.618356	0.632287	-0.626934	0.466053
ENSG00000095951	HIVEP1	-0.193582	0.999989	0.0165759	0.986434	-0.873697	0.021002
ENSG00000095970	TREM2	-0.0496778	0.999989	-1.18191	0.125281	-1.13481	0.0556828
ENSG00000096006	CRISP3	-0.0367717	0.999989	-0.357826	NA	0.0641695	0.987123
ENSG00000096060	FKBP5	-0.0672664	0.999989	-0.172582	0.474981	-0.0572676	0.793873
ENSG00000096063	SRPK1	-0.222777	0.999989	0.0546095	0.947271	0.101459	0.790863
ENSG00000096070	BRPF3	0.139322	0.999989	0.510023	0.407921	0.23898	0.64754
ENSG00000096080	MRPS18A	0.304941	0.999989	0.0170317	0.981339	0.215199	0.565415
ENSG00000096088	PGC	-3.03324	0.999989	-0.338481	NA	0.0696931	NA
ENSG00000096092	TMEM14A	-0.22212	0.999989	-0.292845	0.753094	0.957709	0.0145549
ENSG00000096093	EFHC1	-0.0474875	0.999989	0.0335714	0.972426	-0.463657	0.33128
ENSG00000096384	HSP90AB1	-0.0567514	0.999989	-0.125634	0.781696	0.234531	0.306071
ENSG00000096401	CDC5L	-0.0933407	0.999989	0.324879	0.258454	0.36456	0.0695215
ENSG00000096433	ITPR3	-0.18638	0.999989	-0.625095	0.294186	-1.48508	9.6523e-05
ENSG00000096654	ZNF184	-0.142672	0.999989	0.13869	0.867868	0.10107	0.857136
ENSG00000096696	DSP	-1.49039	0.999989	-1.81144	NA	0.0622309	NA
ENSG00000096717	SIRT1	0.0504934	0.999989	0.700902	0.278635	1.20694	0.00318145
ENSG00000096746	HNRNPH3	-0.19267	0.999989	-0.537855	0.078698	-1.08617	3.15445e-07
ENSG00000096872	IFT74	-0.189219	0.999989	-0.193799	0.77861	-0.795532	0.00696606
ENSG00000096968	JAK2	-0.162735	0.999989	0.22015	0.60976	-0.0398316	0.935613
ENSG00000096996	IL12RB1	-0.0356696	0.999989	-0.528516	0.14678	-0.654462	0.0128598
ENSG00000097007	ABL1	-0.0259141	0.999989	-0.0304015	0.945771	-0.0746883	0.704615
ENSG00000097021	ACOT7	0.129789	0.999989	-0.0479755	0.948456	0.613868	0.00370653
ENSG00000097033	SH3GLB1	0.0986398	0.999989	0.222055	0.579499	0.21346	0.416718
ENSG00000097046	CDC7	0.0290737	0.999989	0.30258	0.257833	-0.165808	0.469527
ENSG00000097096	SYDE2	-1.03553	0.999989	0.643712	0.868753	1.06446	0.619307
ENSG00000099139	PCSK5	-0.289663	0.999989	0.708891	NA	3.09554	0.000244293
ENSG00000099194	SCD	0.644426	0.999989	-0.347221	0.751983	0.175469	0.822114
ENSG00000099203	TMED1	0.37847	0.999989	0.282821	0.575484	0.197422	0.594044
ENSG00000099204	ABLIM1	-1.47255	0.999989	0.649269	NA	1.63471	NA
ENSG00000099219	ERMP1	-0.140582	0.999989	-0.102062	0.917041	-0.441154	0.258461
ENSG00000099246	RAB18	-0.0467893	0.999989	0.222982	0.826529	0.156149	0.814683
ENSG00000099250	NRP1	-0.359912	0.999989	-1.0783	0.119008	-1.93046	0.00012988
ENSG00000099251	HSD17B7P2	0.191694	0.999989	-0.608008	NA	-2.51642	NA
ENSG00000099256	PRTFDC1	-0.0367717	0.999989	-0.357826	0.957567	0.0641696	0.987123
ENSG00000099260	PALMD	1.54791	0.999989	-0.361053	0.957567	0.0615568	0.987123
ENSG00000099282	TSPAN15	0.471856	0.999989	0.087504	0.958866	0.706162	0.394626
ENSG00000099284	H2AFY2	-0.255957	0.999989	-0.855684	0.124647	-2.71401	1.79738e-12
ENSG00000099290	WASHC2A	-0.244661	0.999989	-0.438971	0.588708	-0.702996	0.14248
ENSG00000099308	MAST3	0.214177	0.999989	0.1632	0.789496	0.372802	0.199788
ENSG00000099326	MZF1	0.0268329	0.999989	-0.143788	0.935788	-0.355229	0.662207
ENSG00000099330	OCEL1	0.655687	0.999989	0.641116	0.371978	1.31312	0.00185732
ENSG00000099331	MYO9B	0.0738746	0.999989	0.362519	0.357424	0.567458	0.0209559
ENSG00000099337	KCNK6	0.106578	0.999989	-0.335723	0.402886	-0.744037	0.00152529
ENSG00000099338	CATSPERG	-0.115281	0.999989	0.051385	0.97579	0.450047	0.633049
ENSG00000099341	PSMD8	0.047956	0.999989	-0.234863	0.508136	0.15791	0.550228
ENSG00000099364	FBXL19	0.0889698	0.999989	-0.258717	0.717638	-0.531669	0.137095
ENSG00000099365	STX1B	-0.340089	0.999989	-0.763937	0.135018	-1.87552	3.40338e-06
ENSG00000099377	HSD3B7	-0.0546599	0.999989	-0.975301	1.85884e-05	-2.10675	3.61646e-21
ENSG00000099381	SETD1A	-0.0428354	0.999989	-0.189366	0.796461	-0.370021	0.316082
ENSG00000099385	BCL7C	0.155755	0.999989	-0.171559	0.793041	0.208793	0.574578
ENSG00000099399	MAGEB2	0.285559	0.999989	-0.357566	0.921481	-0.351176	0.885099
ENSG00000099617	EFNA2	0.561729	0.999989	-0.346651	NA	0.0662106	NA
ENSG00000099622	CIRBP	-0.00497261	0.999989	0.580797	0.0476432	1.3919	1.25062e-11
ENSG00000099624	ATP5D	0.154792	0.999989	-0.452813	0.388938	-0.0566313	0.93606
ENSG00000099625	CBARP	0.109867	0.999989	-0.270026	0.797872	0.0132587	0.987123
ENSG00000099715	PCDH11Y	0.13915	0.999989	0.103953	NA	0.0693287	0.987123
ENSG00000099725	PRKY	-0.0363109	0.999989	-0.0984086	0.910166	-0.286927	0.465048
ENSG00000099769	IGFALS	-0.548428	0.999989	-2.07865	NA	-1.2538	0.485699
ENSG00000099783	HNRNPM	-0.129053	0.999989	-0.458639	0.290629	-0.65726	0.0205941
ENSG00000099785	2018-03-02	0.49703	0.999989	0.556724	0.421956	1.00735	0.0138074
ENSG00000099795	NDUFB7	0.210337	0.999989	-0.326328	0.53171	-0.317683	0.360226
ENSG00000099797	TECR	0.255747	0.999989	-0.0236575	0.965853	0.607921	0.00641473
ENSG00000099800	TIMM13	0.064842	0.999989	-0.462141	0.495116	-0.479839	0.28721
ENSG00000099804	CDC34	0.140361	0.999989	-0.0447222	0.957567	0.716091	0.00293516
ENSG00000099810	MTAP	-0.202518	0.999989	-0.402217	0.415483	-0.841299	0.00333608
ENSG00000099812	MISP	0.563237	0.999989	0.252466	NA	0.0729292	NA
ENSG00000099814	CEP170B	0.233459	0.999989	0.119803	0.796781	1.0725	7.44543e-10
ENSG00000099817	POLR2E	0.136457	0.999989	-0.188519	0.671352	-0.0165199	0.987123
ENSG00000099821	POLRMT	-0.0638545	0.999989	-0.425763	0.286388	-0.594823	0.0238888
ENSG00000099822	HCN2	-0.0389368	0.999989	-0.623338	0.689092	0.896038	0.235092
ENSG00000099834	CDHR5	0.0983313	0.999989	0.186381	0.957567	-0.388929	0.871565
ENSG00000099840	IZUMO4	0.407254	0.999989	0.42218	0.727107	1.74926	0.000733175
ENSG00000099849	RASSF7	0.315175	0.999989	-0.141679	0.87915	0.00480142	0.992334
ENSG00000099860	GADD45B	0.0190424	0.999989	0.0395409	0.974399	1.20191	0.0138417
ENSG00000099864	PALM	-0.131031	0.999989	-0.756518	0.290611	-0.271458	0.686357
ENSG00000099866	MADCAM1	1.01689	0.999989	0.704231	NA	1.38372	0.209122
ENSG00000099875	MKNK2	0.351834	0.999989	0.700237	0.207226	2.02665	3.38194e-09
ENSG00000099889	ARVCF	0.486791	0.999989	0.638469	0.167528	1.46221	7.61883e-07
ENSG00000099899	TRMT2A	0.0856619	0.999989	-0.126738	0.864749	-0.187644	0.647
[truncated: 25,000 more rows]
